# Supplementary material for: Long Non-Coding RNAs Identified as Hub Genes by Weighted Gene Co-Expression Network Analysis in Schistosoma mansoni Following Incubation with Bothrops Snake Venoms
Source: Int J Mol Sci. 2026 Jun 2;27(11):5027. doi: 10.3390/ijms27115027 (PMC13256390; doi:10.3390/ijms27115027)
Supplement: Supplementary file 1 [file ijms-27-05027-s001.zip]

Archive with 2 entries (2 files):
- R1-Supp-Tables-MZC-22may26.xlsx
- Supp-Material-ijms-27-05027-03jun26.pdf
