# Supplementary material for: Long Non-Coding RNAs Identified as Hub Genes by Weighted Gene Co-Expression Network Analysis in Schistosoma mansoni Following Incubation with Bothrops Snake Venoms
Source: Int J Mol Sci. 2026 Jun 2;27(11):5027. doi: 10.3390/ijms27115027 (PMC13256390; doi:10.3390/ijms27115027)
Supplement: Supplementary file 1 [file ijms-27-05027-s001.zip › R1-Supp-Tables-MZC-22may26.xlsx]

## Sheet: Supp. table S1
Supplementary Table S1: List of Schistosoma mansoni transcripts and their TPM (transcript per million) values. All samples used in this study are represented below.
	RNA-Seq TPM values for each gene in each of the analyzed RNA-Seq samples
	Adult Male									Adult Female
	Control (CTRL)			B. moojeni			B. jararacussu			Control (CTRL)			B. moojeni			B. jararacussu
Transcript ID	AFC7	AFC4	AFC1	AFC9	AFC6	AFC3	AFC27	AFC8	AFC2	AFC16	AFC13	AFC10	AFC18	AFC15	AFC12	AFC17	AFC14	AFC11
SmLINC000094-IBu	0	0.12	0	0.27	0	0	0	0.15	0	0	0	0	0.12	0	0	0	0.12	0
SmLINC000197-IBu	0.22	0.33	0.43	0.16	0	0	0	0	0	0.06	0	0	0	0	0	0	0	0
SmLINC000198-IBu	0.06	0	0	0	0.11	0	0	0	0	0	0	0	0	0	0	0	0	0
SmLINC000215-IBu	0.66	0	0	1.39	1.47	1.41	0.39	0.99	0	0	0.68	0.29	0.72	0.24	0	0.28	0	0.49
SmLINC000230-IBu	0	0	0	0	0	0	0	0	0	0	0	0	0	0	0	0	0	0
SmLINC000628-IBu	0.08	0.08	0.08	0	0	0	0	0	0	0.15	0.08	0.09	0.18	0.07	0	0.17	0.1	0
SmLINC000711-IBu	0	0.26	0	0	0	0	0	0	0	0.88	0	0	0	0	0	0	0	1.15
SmLINC000805-IBu	0	0	0	0	0.13	0	0	0	0.25	0	0	0	0	0	0	0	0	0
SmLINC001079-IBu	0.57	0.22	0.12	0.96	0.57	0.74	0.83	0.79	0.5	0.21	0.15	0.12	0.51	0.31	0.21	0.44	0.16	0.21
SmLINC001206-IBu	0.65	0.86	0.59	0.61	0.45	0.63	0.48	0.19	0.18	0.53	0.21	0.27	0.22	0.22	0.15	0.57	0.15	0.15
SmLINC001226-IBu	0.1	0.29	0.31	0.11	0.11	0.33	0.35	0.18	0.11	0.05	0.09	0	0	0	0.09	0	0.09	0.05
SmLINC001246-IBu	0.94	0.62	0.37	0.15	0.4	0.24	0.57	0.42	0.47	2.45	2.66	3.01	1.5	2.67	3.7	1.75	1.08	2.76
SmLINC001732-IBu	1.18	0.1	0.56	0	0.24	0.23	3.7	1.39	0.23	0	0.28	0.12	0	0	0.2	0.09	0.1	0.5
SmLINC001811-IBu	0.22	0.27	2.5	0	0	6.77	22.42	0.07	1.67	6.95	1.02	1.38	12.66	9.35	3.31	8.92	4.52	0.05
SmLINC001912-IBu	0	0	0	0	0.35	0	0	0	0	0	0	0	0.72	0.29	0	0	0	0
SmLINC001913-IBu	0.28	0	0.26	0.32	0.18	0.43	0.1	0.77	0.45	0.15	0.31	0.23	0	0.16	0.13	0.41	0.1	0
SmLINC001960-IBu	0	0	0	0	0	0	0	0.85	0	0.17	0.23	0	0.63	0	1.25	0	0	0
SmLINC001964-IBu	0.24	0.17	0.09	0.11	0.15	0	0.27	0.26	0	0.1	0	0	0.09	0.19	0	0	0	0
SmLINC002017-IBu	0.68	0.93	1.55	0.51	0.94	0.91	2.02	1.18	1.81	0.36	0.04	0.45	0.88	0.72	1.01	0.33	0.4	0.44
SmLINC002025-IBu	0.17	0.42	0.24	0	0.71	0.24	0.71	0.26	0.53	0.13	0.19	0.07	0	0.25	0.18	0.16	0.35	0
SmLINC002029-IBu	0.24	0.85	0.51	0.43	1.08	0.18	1.28	0.38	0.71	0.22	0.42	0.18	0	0.44	0.07	0.28	0.61	0.3
SmLINC002070-IBu	0	0.44	0	0	0.53	0	0	0	0.26	0.29	0	0	0	0.88	0	0	0.39	0
SmLINC002093-IBu	0	0	0	0	0	0	0.27	0.16	0	0	0	0	0.12	0.03	0	0	0.07	0
SmLINC002097-IBu	0.51	0.58	0.24	0	0.22	0.2	0.71	0.34	0.33	0.3	0.15	0.42	0.2	0.27	0.27	0.4	0	0.18
SmLINC002351-IBu	0	0	0.06	0.19	0	0	0	0.14	0	0	0.1	0	0	0	0	0	0	0
SmLINC002436-IBu	0.11	0.42	0.11	0	0	0.24	0.17	0	0.24	0.1	0.09	0	0.1	0	0	0	0	0.1
SmLINC002552-IBu	0	0	0.05	0	0.12	0	0.07	0	0	0	0	0	0.14	0	0	0	0	0
SmLINC002600-IBu	0.15	0.36	0	0.32	0.51	0.17	0.15	0	0.25	0.81	1.11	0.08	0.27	0.7	0.56	0.33	1.31	0.59
SmLINC002635-IBu	0	0	0	0	0	0	0	0	0	0	0	0	0	0	0	0	0	0
SmLINC002639-IBu	0.47	0.46	0.53	0.21	0.06	0.16	0.05	0.08	0.24	0.23	0.1	0.06	0	0.07	0.03	0.05	0	0.05
SmLINC002644-IBu	0	0	0	0	0.22	0.11	0	0	0	0.09	0	0	0.09	0	0	0.09	0	0
SmLINC002720-IBu	0.15	0	0.16	0.16	0.51	0.17	0.3	0.73	0	0	0	0	0.7	0.14	0	0.13	0.14	0
SmLINC002761-IBu	0	0	0	0	1.75	0	1.63	0	0	0	0	0	0	0	0.81	0	1.1	1.08
SmLINC002787-IBu	0	0	0	0	0	0	0.21	0	0	0.1	0.28	0.24	0.1	0	0.1	0.28	0.2	0
SmLINC002789-IBu	0	0	0	0	0	0	0	0	0	0	0	0	0	0.08	0	0	0	0
SmLINC002895-IBu	1.43	1.33	1.45	1.28	1.02	1.07	1.08	0	1.13	1.26	0.94	0.95	0.81	0.69	0.24	1.13	0	0.56
SmLINC002913-IBu	0.49	0.94	0.77	1.11	2.54	1.93	1.03	1.17	0.99	0.27	0.13	0.21	0.24	0.07	0.27	0.26	0.17	0.14
SmLINC003067-IBu	0	0.19	0	0	0.03	0.03	0.08	0.03	0	0.25	1.4	0.61	0.46	0.69	0.6	1.21	1.16	0.69
SmLINC003097-IBu	0	0.12	0.21	0	0.18	0	0	0.4	0.16	0.4	0.14	0	0.49	0.35	0.25	0.27	0.39	0.33
SmLINC003099-IBu	0.65	0.65	0	0	0	0	0	0	0	0.21	0.38	0	0.11	0	0	0	0	0
SmLINC003120-IBu	0.29	0.22	0.35	0.07	0.07	0.13	0.22	0.04	0.2	0.6	0.46	0.25	0.42	0.5	0.59	0.44	0.51	0.42
SmLINC003147-IBu	0	0	0	0	0	0	0	0	0	0	0	0	0	0	0	0	0	0
SmLINC003250-IBu	0	0.6	0.69	0	0	0.32	0	0	0	0.3	0.33	0	0	0.33	0	0.16	0.81	0.36
SmLINC003254-IBu	0.48	0	0.37	0	0	0	0	0.4	0.9	0	0	1.75	0	0.4	0.03	0.21	0.67	0
SmLINC003290-IBu	0	0	0	0	0	0.41	0	0.11	0	0	0.24	0	0	0	0	0.25	0	0
SmLINC003295-IBu	3.07	4.23	5.75	2.54	4.19	4.48	2.65	2.78	5.65	2.66	2.44	3.82	2.72	1.85	2	3.15	2.06	3.73
SmLINC003538-IBu	0	0	0.17	0.36	0.71	0.23	0.16	0.25	0.47	0.58	1.01	0.22	0.37	0.37	0.19	0.18	0	0
SmLINC003570-IBu	0.3	0.71	0.16	0.16	0.34	0.33	0	0	0.16	0.42	0	0.17	0.41	0.14	0.28	1.06	0.71	0.57
SmLINC003777-IBu	5.73	5.83	8.69	1.46	3	1.77	1.96	2.54	6.95	3.25	2.09	4.84	2.13	3.69	2.32	2.32	3.3	4.26
SmLINC003799-IBu	8.06	11.96	13.02	4.81	6.63	11.55	6.08	10	9.3	15.8	20.04	9.18	15.42	16.15	12.26	19.79	12.09	11.89
SmLINC003800-IBu	0.44	1.43	1.59	0.93	0.38	1.44	0	0.63	0	2.5	2.2	0.68	2.46	1.22	0.71	0	1.84	0.39
SmLINC003802-IBu	1.62	4.33	2.01	2.58	2.16	2.21	1.06	3.24	3.72	6.57	5.54	1.6	7.12	7.17	2.51	6.47	4.63	3.92
SmLINC003803-IBu	0	0	0	3.16	0	1.78	0	0	0	3.74	1.31	0	2.32	2.05	0	0	4.26	3.18
SmLINC003840-IBu	8.41	20.53	13.21	7.14	10.19	10.81	9.4	6.76	13.03	3.62	4.21	2.19	4.39	4.01	5.16	5.72	4.1	2.89
SmLINC004012-IBu	0.11	0.75	0.43	0.27	0.46	0.32	0.1	0.24	0.32	0	0.07	0.03	0.01	0	0.01	0.05	0.03	0.03
SmLINC004121-IBu	0.04	0.26	0.1	0.02	0.03	0.03	0.03	0.02	0.02	0.56	0.4	1.1	0.33	0.45	0.23	0.73	1.23	0.98
SmLINC004344-IBu	0.01	0.01	0.01	0.01	0.02	0.01	0.01	0.02	0.02	0	0.01	0	0	0	0	0	0	0
SmLINC004465-IBu	0.66	0.5	0.66	1.4	1.52	2.11	1.73	0.74	0.18	0.45	0.55	0.18	1.3	0.58	0.61	1.43	1.05	1.1
SmLINC004496-IBu	1.99	4.14	2.02	0	1.94	0.74	0.94	1.02	1.42	0.18	0.75	0.51	0.31	0.57	0.46	0.55	0.7	0.49
SmLINC004559-IBu	0	0.2	0	0	0	0.15	0.27	0.08	0	0.26	0	0	0.57	0.44	0.38	0.6	0.26	0.46
SmLINC004586-IBu	0.16	0.44	0	0.27	0.03	0.22	0.17	0.49	0	0	0	0.24	0	0	0.01	0.03	0.14	0
SmLINC004664-IBu	0	0.13	0	0	0.16	0.31	0	0	0.15	0.13	0.6	0.77	0.13	0.25	0	0.24	0.39	0.13
SmLINC004764-IBu	0	0	0	0	0	0	0	0	0	0	0	0	0	0	0	0	0	0
SmLINC004772-IBu	0	0	0	0	0	0	0	0	0	0	0	0	0	0	0	0	0	0
SmLINC004917-IBu	0	0	0	0.18	0.09	0	0.17	0.2	0.18	0.23	0.23	0.18	0.08	0.22	0	0.1	0	0
SmLINC004931-IBu	0	0	0	0	0	0	0	0	0	0	0.14	0.18	0	0	0	0	0	0
SmLINC004932-IBu	0.29	0.51	0.45	0.05	0	0	0.38	0.11	0.37	0.45	0.25	0.75	0.04	0.13	0.31	0.04	0.23	0.14
SmLINC004941-IBu	0.97	1.46	1.79	0.07	0.93	0.53	0.34	0.97	1.91	0.32	0.12	0.84	0	0.82	0	0	0.32	0.41
SmLINC004983-IBu	0.59	1.03	0.29	1.01	0.98	0.63	0.18	0.38	0.12	2.96	2.65	3.11	2.68	2.79	1.62	4.33	3.71	2.54
SmLINC005035-IBu	0	0	0	0	0.12	0.1	0	0.09	1.27	0	0	0	0.42	0	0	0	0.09	0.21
SmLINC005204-IBu	0	0	0.18	0	0	0.14	0.12	0.13	0.06	0	0.05	0	0	0	0.05	0	0.1	0.1
SmLINC005205-IBu	0.11	0.05	0.16	0.22	0.24	0.22	0.07	0	0	0.05	0	0.06	0	0	0	0	0	0
SmLINC005278-IBu	0.75	0.07	0.49	0	0.43	0	0	1.06	0.68	0.27	0.12	0.19	0.07	0	0.38	0.51	0	0.38
SmLINC005462-IBu	0	0	0	0	0	0	0	0	0	0	0.05	0	0	0	0	0	0	0
SmLINC005463-IBu	0	0	0	0.07	0	0	0	0	0	0	0	0	0	0	0	0	0	0
SmLINC005730-IBu	0.29	0.31	0.19	0.24	0	0.14	0	0	0	0.15	0	0	0	0	0	0	0.19	0
SmLINC005738-IBu	0.7	0.37	0	0.33	0	0	0	0	0.49	0	0	0	0	0	0	0	0	0
SmLINC005836-IBu	0.21	0.1	0.26	0.22	0.06	0	0.5	0.36	0.22	0.05	0	0.17	0.05	0.18	0.14	0.04	0.1	0.18
SmLINC005909-IBu	0.41	0.75	0.54	1.73	0.75	1.5	0.3	1.2	0.58	1.71	6.02	3.56	3.88	4.33	1.02	3.8	10.71	6.28
SmLINC005918-IBu	0	0.26	0.14	0	0	0	0	0	0	0	0	0	0	0	0	0	0	0
SmLINC006131-IBu	0.2	0.19	0.07	0.07	0	0	0	0	0	0.18	0	0.07	0.06	0	0.06	0	0.06	0
SmLINC006137-IBu	0.14	0	0.15	0	0	0	0	0.17	0.15	0.13	0.12	0	0	0	0	0	0	0.13
SmLINC006141-IBu	0.23	0	0	0.12	0	0.04	0.04	0	0	2.79	4.05	2.52	1.41	2.48	3.86	1.91	3.49	2.56
SmLINC006374-IBu	0.08	0	0	0.42	0.88	0.95	0.32	0.13	0.1	0.49	0.1	0.09	0.63	0.77	0.14	0.48	0.18	0.23
SmLINC006435-IBu	0.68	0.46	0.58	0.17	0.35	0.16	0.27	0.62	0.26	0.25	0.2	0.26	0.21	0	0	0.27	0.05	0.14
SmLINC006520-IBu	1.55	0.13	1.61	7.85	4.81	5.71	7.71	5.15	3.62	0.28	0.22	1.48	0.74	1.38	1.78	1.53	1.05	0
SmLINC006522-IBu	0	0	0	0.75	1.49	1.92	1.26	1.26	0	0.21	0.2	0	0.67	0	0	0.43	0.03	0.85
SmLINC006827-IBu	0	0	0	0.16	0	0.28	0	0.58	0.13	0.2	0	0	0	0	0	0	0.06	0
SmLINC100000794	1.06	0.14	32.45	0.16	0	29.07	0.3	0.18	19.73	41.23	0.13	28.89	56	21.47	46.24	49.73	18.46	32.61
SmLINC100002121	60.72	67.2	50.74	85.06	98.24	93.25	48.51	70.61	51.62	57.25	124.22	66.77	65.76	158.39	78.44	72.99	92.87	76.95
SmLINC100002122	4.52	8.78	6.55	2.25	1.03	2.79	3.15	0.96	7.49	12.94	3.46	6.85	9.43	8.67	9.71	7.28	7.3	8.57
SmLINC100002123	131.46	178.42	142.26	83.28	93.66	86.89	88.07	91.91	124.71	160.23	162.07	148.33	125.23	90.28	115.71	154.36	126.15	125.78
SmLINC100005-IBu	0.22	0	0	0	0.24	0	0.22	0	0	0.2	0	0.24	0	0.4	0.2	0.19	0.2	0
SmLINC100005819	19.6	20.69	12.73	31.54	23.77	40.4	24.68	26.48	15.55	5.08	17.04	11.39	17.24	24.57	16.1	16.08	24.2	13.4
SmLINC100009-IBu	0.14	0.19	0.14	0.29	0	0.45	0	0.33	0	1.2	0.24	0.46	1.04	0.56	1.02	1.61	0.78	0.27
SmLINC100011-IBu	0	0	0	0	0	0	0	0	0	0	0.15	0	0	0	0	0.15	0	0
SmLINC100012-IBu	0	0.24	0	0	0	0	0.26	0	0	0	0	0	0	0	0	0	0.25	0
SmLINC100013-IBu	0	0	0	0	0	0	0	0	0	0.24	0	0	0	0	0	0	0	0
SmLINC100017-IBu	0.09	0.4	0	0.28	0.18	0.17	0.08	0.34	0.49	0.47	0.22	1	0.38	0	0	0	0.65	0.22
SmLINC100019-IBu	0	0	0	0.43	0	0	0	0.55	0	0.39	0.8	0	0	0	0.4	0.36	0	0
SmLINC100021-IBu	0	0.47	0	0	0	0	0	0	0	0	0	0	0	0	0	0	0	0
SmLINC100024-IBu	0	0	0	0	0	0	0	0	0	0	0	0	0	0	0	0	0	0
SmLINC100025-IBu	0.12	0.02	0.08	0.08	0	0.08	0.02	0.06	0	0	0.02	0.03	0	0	0	0	0	0
SmLINC100030-IBu	0	0	0.11	0	0	0	0	0	0	0	0	0.12	0	0	0	0	0	0
SmLINC100034-IBu	0.82	0.25	0.59	0	0.31	0.6	1.09	0.34	0.59	0.77	0	0.6	0.5	0.25	0.52	0.49	0	0.78
SmLINC100043-IBu	0	0	0	0	0	0	0	0	0	0	0	0	0	0	0	0	0	0
SmLINC100044-IBu	0	0	0	0	0	0	0	0	0	0	0	0	0	0	0	0	0	0
SmLINC100046-IBu	1.97	5.3	1.11	5.94	8.61	4.48	4.2	2.17	2.15	0.84	0.13	0	0	0	0	0	0	0
SmLINC100047-IBu	0	0	0	0	0	0	0	0	0	0	0	0	0	0	0	0	0	0
SmLINC100048-IBu	0	0	0	0	0	0	0	0	0	0	0	0	0	0	0	0	0	0
SmLINC100052-IBu	0	0.09	0.08	0	0	0	0	0	0	0.11	0	0.05	0	0.04	0	0	0	0
SmLINC100053-IBu	0	0	0	0	0	0	0	0	0	0	0	0	0	0	0	0	0	0
SmLINC100054-IBu	0.11	0	0	0.02	0.02	0.01	0	0.04	0.03	0	0.08	0	0.02	0	0.01	0.05	0.03	0.04
SmLINC100057-IBu	0	0	0	0	0	0	0	0	0	0	0	0	0	0	0	0	0	0
SmLINC100058-IBu	0	0	0	0	0.01	0	0.01	0	0	0	0	0	0	0	0	0	0	0
SmLINC100058691	1.26	1.91	1.66	1.33	0.94	0.71	0.36	0.48	0.22	0.42	1.28	0.76	0.28	0.04	0.09	0.56	0.52	0.2
SmLINC100059-IBu	0	0	0	0	0	0	0.04	0	0.1	0.4	0.04	5.44	0.8	0.16	0	0.11	0	0.04
SmLINC100059064	8.6	8.8	9.97	10.07	11.18	10.3	11.19	10.82	6.6	3.02	3.45	1.91	3.31	2.4	4.12	3.25	2.14	2.14
SmLINC100062120	14.73	14.12	9.15	2.53	5.35	3.94	5.48	3.03	6.43	1.88	0	1.77	1.11	0	0	2.15	0.38	0.38
SmLINC100063-IBu	0	0.09	0	0	0	0	0	0	0	0.67	0.08	0	0.83	0.17	0.25	0.24	0	0.34
SmLINC100066-IBu	0	0.2	0	0	0	0	0	0	0	0.33	0	0	0.62	0.32	0.04	0.67	0.26	0.09
SmLINC100069-IBu	0	0	0	0	0	0	0	0	0	0	0	0	0	0	0	0	0	0
SmLINC100084-IBu	0	0	0	0	0	0	0	0	0	0	0	0	0	0	0	0	0	0
SmLINC100087-IBu	0	0	0	0	0.38	0.19	0	0	0.18	0.81	0	0.26	0	0	0	0	0.55	0
SmLINC100092-IBu	0	0	0	0	0	0	0	0	0	0	0	0	0	0	0	0	0	0
SmLINC100095857	0.07	0	0	0	0	0.07	0	0	0.09	0	0	0	0	0	0.05	0	0	0
SmLINC100096-IBu	0	0	0	0	0	0	0	0	0	0	0	0	0	0	0	0	0	0
SmLINC100107304	0.63	1.07	0.3	0.1	0.11	0.16	0.71	0.5	0.69	0.04	0.21	0.05	0	0	0.22	0.08	0.09	0.05
SmLINC100112-IBu	0	0	0	0	0	0	0	0	0	0	0	0	0	0	0	0	0	0
SmLINC100113-IBu	0	0	0	0	0	0	0	0	0	0	0	0	0	0	0.24	0	0	0
SmLINC100125-IBu	0	0	0	0	0	0	0	0	0	0	0.04	0.1	0.16	0	0.04	0.08	0	0.04
SmLINC100126-IBu	0	0	0	0	0	0	0	0	0	0.18	0	0	0.04	0.03	0	0.44	0.22	0.06
SmLINC100142-IBu	10.03	5.3	4.19	8.33	2.21	9.54	12.05	5.34	5.28	7.72	3.82	8.4	8.41	15.07	15.74	13.78	12.54	8.26
SmLINC100143-IBu	24.02	54.45	36.55	13.15	31.16	31.83	20.72	42.33	42.56	36.34	52.33	11.9	26.94	34.71	27.5	24.45	29.89	32.31
SmLINC100144-IBu	4.48	10.17	2.4	10.73	4.72	0	9.16	0	4.8	4.29	1.91	0	3.81	11.07	9.64	8	3.94	2.03
SmLINC100154-IBu	3.27	0.72	0.77	0	0.83	0	0	0.86	0	0.68	0.65	0	1.19	0.69	0	0	0.71	0
SmLINC100155-IBu	0.88	0	0	0	0.98	0.96	0	0	0	0	0	0	0	0	0	0	0	0
SmLINC100157-IBu	0	2.06	2.65	0.99	0.91	0.67	0.64	0.72	2.79	1.39	0.31	1.37	0	0.75	1.19	1.18	0.46	1.76
SmLINC100161-IBu	0.13	0	0	0	0	0.06	0	0	0.12	0	0	0	0	0.06	0	0.05	0	0.05
SmLINC100162489	0.85	0.13	0.35	0	0.25	0.49	0	0.2	0.49	0.1	0	0	0	0	0	0	0	0
SmLINC100166-IBu	0	0	0	0	0	0	0	0	0	0	0	0.2	0	0	0	0	0	0
SmLINC100167-IBu	0	0.09	0.09	0.1	0	0.2	0	0	0	0.17	0	0.2	0	0	0	0.24	0.09	0
SmLINC100179-IBu	1.99	5.32	1.59	1.38	2.11	6.69	7.88	2.85	4.92	3.82	1.09	5.06	3.99	6.78	7.35	5.96	6.74	4.09
SmLINC100180-IBu	13.3	6.59	11.68	21.31	28.73	13.54	12.17	21.58	12.76	5.45	19.83	6.93	21.38	15.16	5.85	16.49	11.21	9.4
SmLINC100181-IBu	8.53	5.2	5.58	7.19	17.26	12.37	14.85	10.05	5.08	4.87	6.5	2.67	11.59	10.06	8.64	10.57	5.41	3.21
SmLINC100182-IBu	0.34	0.72	0	0.79	0.74	0	0	0.41	0	0	0.61	0.39	0	0.32	0.31	0.92	0.68	0.62
SmLINC100183-IBu	6.87	11.49	8	26.88	8.95	13.62	5.35	24.05	16.57	7.54	14.28	8.18	13.99	9.64	16.76	11.05	15.34	10.92
SmLINC100184-IBu	1.04	0.88	0	7.89	6.78	9.18	6.65	11.51	2.07	2.29	0	0	3.59	0	2.79	1.46	0.92	0.93
SmLINC100186-IBu	0	0.31	0	0.36	0.37	0.35	0	0	0	0	0	0	0.28	0	0	0	0	0.28
SmLINC100187-IBu	0	0	0.64	0	0	0	0	0	0	0	0.28	0	0	0	0	0	0.3	0
SmLINC100188-IBu	0	0	0	0	0	0	0.07	0	0	0.28	0	0	0	0	0	0	0	0
SmLINC100189-IBu	1.17	3.4	0.88	14.81	18.79	5.37	12.56	7.68	3.78	0.63	0	0.83	1.64	3.86	1.79	2.1	4.15	2.65
SmLINC100194-IBu	0	0	0	0	0	0	0	0	0	0	0	0	0	0	0	0	0	0
SmLINC100196-IBu	0	0	0	0	0	0	0	0	0	0	0	0	0	0	0	0	0	0.5
SmLINC100200-IBu	0	0	0	0	0	0	0	0	0	0	0	0	0	0	0	0	0	0
SmLINC100201-IBu	0	0	0	0	0	0	0	0	0	0	0	0	0	0	0	0	0	0
SmLINC100203-IBu	0	0	0	0	0	0	0	0	0	0	0	0	0	0	0	0	0	0
SmLINC100205-IBu	0	0	0	0	0	0	0	0	0	0	0.15	0	0	0	0	0.15	0	0
SmLINC100209-IBu	0	0	0	0	0	0	0.03	0	0	0.03	0	0.34	0.03	0	0	0	0	0
SmLINC100210-IBu	0	0	0	0	0	0	0	0	0	0	0	0.09	0	0	0	0	0	0
SmLINC100216589	3.57	0.79	4.94	2.48	1.98	2	2.83	4.45	0.68	1.87	1.5	3.17	2.74	0.4	1.07	0.95	2.09	1.64
SmLINC100225-IBu	0	0	0	0	0	0	0	0	0	0	0	0	0	0	0	0.08	0	0
SmLINC100226-IBu	0.14	0.78	0	0.14	1	0.45	0	0.49	0.22	0.5	1.18	0.68	0.74	0.27	0.25	0.83	0.51	0.94
SmLINC100228-IBu	1.47	2.83	2.55	2.52	1.89	0.87	1.49	0.97	2.56	0.49	0.89	0.68	1.7	1.43	1.25	0.47	0	0.59
SmLINC100229-IBu	0.74	1.35	1.05	0.34	1.56	1.77	1	0.4	1.6	0	0.38	0	0.89	0	0.62	0	0	0.37
SmLINC100230-IBu	0.4	1	1.51	1.1	1.26	0.38	1.13	0.43	1.3	0.98	0.85	1.41	0.64	0.8	2	0	0	0.82
SmLINC100232-IBu	0	0.92	0.73	0	0	0	0.34	0.42	0	0.31	0.29	1.49	0.31	0.94	1.28	0.3	0	0.64
SmLINC100244-IBu	6.02	1.94	4.61	5.91	0	6.6	2.12	5.32	4.47	1.66	3.01	7.05	4.9	4.42	1.36	5.06	7.79	7.44
SmLINC100245-IBu	0.31	0.3	0.53	0.11	0	0.11	0.3	0.08	0.45	0.31	0.27	0.45	0.22	0.19	0.06	0.06	0.38	0.19
SmLINC100246-IBu	0.25	0.69	1.06	1.09	1.93	1.63	1.48	2.72	0.86	0.46	0.68	1.91	2.5	1.49	0.7	2.63	1.41	2.11
SmLINC100334-IBu	0	0	0	0	0	0	0	0	0	0	0	0	0	0	0	0	0	0
SmLINC100414-IBu	0	0	0	0	0	0	0	0	0	0	0	0	0	0	0	0	0	0
SmLINC100451-IBu	6.97	7.91	5.46	2.98	3.15	2.24	1.49	1.21	3.54	3.4	3.73	2.1	3.69	2.71	2.09	5.32	1.45	1.87
SmLINC100489-IBu	30.5	35.12	11.94	25.66	21.1	12.55	15.16	27.88	15.95	11.39	40.33	18.58	7.36	15.26	13.39	5.71	18.46	16.98
SmLINC100490-IBu	8.63	6.31	4.12	18.4	4.1	2.44	5.84	7.6	2.82	4.24	25.31	5.42	4.67	8.67	5.59	4.65	10.86	2.35
SmLINC100491-IBu	20.13	22.12	11.37	2.11	15.9	9.13	10.04	16.27	19.36	6.06	13.27	10.55	1.01	12.42	12.23	5.5	11.78	12.59
SmLINC100493-IBu	0	0.06	0.07	0	0.35	0.28	0.19	0	0.14	0.06	0	0	0.11	0.11	0.17	0.11	0.06	0
SmLINC100495-IBu	0	0	0	0	0.2	0	0	0	0	0	0	0	0	0	0	0	0	0
SmLINC100496-IBu	0	0	0	0	0	0	0	0	0	0	0	0	0	0	0	0	0	0
SmLINC100497-IBu	0	0	0	0	0	0	0	0.18	0	0	0	0	0.07	0	0	0	0	0
SmLINC100498-IBu	0	0	0	0.05	0	0	0	0	0	0	0	0.05	0	0.09	0	0	0	0
SmLINC100517-IBu	0	0.27	0	0	0	0.31	0	0	0	0	0	0	0	0	0	0	0.14	0
SmLINC100518-IBu	0	0	0	0	0	0	0	0	0	0	0	0	0.46	0	0	0	0	0
SmLINC100519-IBu	0	0	0	0	0	0.47	0	0	0.46	0	0	0	0	0	0	0	0	0
SmLINC100535-IBu	0	0	0	0	0.08	0	0	0	0	0.2	0.37	0	0.4	0.06	0.07	0.19	0.07	0.13
SmLINC100559-IBu	2.2	0	4.33	2.4	0	1.55	0	2.65	1.24	5.92	0	0.23	6.29	0.13	0.72	4.8	0	0
SmLINC100562-IBu	0	0	0	0	0	0	0	0	0	0	0	0	0	0	0	0	0	0
SmLINC100575-IBu	0	0	0	0	0	0	0	0.62	0	0.24	0	0	0	0	0	0.22	0	0
SmLINC100576-IBu	0	0	0	0	0	0	0	0	0	0	0	0	0	0	0	0	0	0
SmLINC100577-IBu	0	0	0	0	0	0	0	0	0	0	0	0	0	0	0	0	0	0
SmLINC100585-IBu	1.31	0	0.46	0.7	0.76	0.36	0.42	0.76	0.72	0.62	0.45	1.08	0.6	1.22	0.3	0.29	0.3	1.93
SmLINC100586-IBu	28.94	30.01	30.74	54.14	72.56	46.78	54.95	58.53	24.53	38.51	35.77	34.08	48.17	38.62	41.16	48.58	46.19	29.31
SmLINC100588-IBu	0	1.2	0.86	0	0	0	1.19	0.38	0.36	0	0.4	0	0	0	0	0	0	0
SmLINC100589-IBu	8.21	12.36	16.95	21.56	29.05	8.59	21.66	20.02	19.48	9.09	6.89	9.9	11.53	12.12	15.66	14.97	10.79	11.91
SmLINC100590-IBu	0	0	0	0	1.84	0.62	0	0.97	0	0.52	0	0.31	0	1.29	0	0.24	0	0.68
SmLINC100591-IBu	0	1.03	0.56	0.59	0.69	0	0	0	0	0	0.23	0.29	0	0	0.5	0.24	0	0.64
SmLINC100592-IBu	0	0	0	0	0	0	0	0	0	0	0	0	0	0	0	0	0	0
SmLINC100593-IBu	0.15	0.06	0.03	0.19	0.13	0.13	0	0.07	0.1	0.11	0.03	0.06	0.24	0.03	0.05	0	0.03	0.06
SmLINC100594-IBu	0	0	0	0	0	0	0	0	0	0.03	0	0	0.13	0.03	0.07	0.03	0	0.03
SmLINC100595-IBu	0	0	0	0	0	0	0	0	0	0	0	0	0	0	0	0	0	0
SmLINC100596-IBu	0	0	0	0	0	0	0	0	0	0	0	0	0	0.13	0	0.37	0	0
SmLINC100615-IBu	0.03	0.16	0.14	0.07	0.11	0.15	0.23	0.12	0.22	0	0	0	0.06	0	0	0.09	0.06	0
SmLINC100642-IBu	0	0.05	0	0	0	0	0	0	0	0.1	0.09	0.17	0.22	0	0	0.14	0.05	0.19
SmLINC100643-IBu	0	0	0	0	0	0	0	0	0	0	0	0	0.08	0	0	0	0.06	0
SmLINC100685-IBu	0	0	0	0.05	0.31	0.36	0.05	0.11	0.1	0	0.32	0	0.25	0.46	0	0.16	0.26	0.17
SmLINC100699-IBu	0	0	0	0	0	0	0	0	0	0	0	0	1.79	0	0	0	0	0
SmLINC100700-IBu	0	0	0	0	0.18	0	0.16	0.1	0.09	0.08	0.14	0.18	0.27	0.07	0.15	0.5	0.23	0.15
SmLINC100710-IBu	0	0	0.26	0	0	0	0	0	0.26	0	0	7.42	0	0	0	0	0	0
SmLINC100715-IBu	0	0	0	0	0	0	0	0	0	0	0	0	0	0	0	0	0	0
SmLINC100748-IBu	3.19	2.66	1.82	2.87	2.57	1.86	2.27	2.61	2.01	1.99	1.22	0.82	1.29	1.59	1.18	1.88	1.46	0.7
SmLINC100763-IBu	4.65	1.38	0	5.61	0	0.73	0	2.07	1.07	0	3.99	1.86	0	3.6	0.35	2.45	1.59	1.78
SmLINC100764-IBu	0	1.37	4.05	0	0.6	0	1.08	0	0	1.26	1.94	1.77	1.24	1.08	1.25	0.41	0.51	1.63
SmLINC100766-IBu	0.16	0	0	0	0	0	0	0	0	0	0.14	0.18	0	0	0	0	0.31	0
SmLINC100815-IBu	0.04	0	0	0.08	0.06	0	0	0	0.04	0	0	0	0.02	0.03	0.03	0	0	0
SmLINC100816-IBu	0	0	0	0.09	0.04	0.25	0	0.07	0	0	0	0.04	0.08	0.07	0	0.1	0	0
SmLINC100817-IBu	0	0	0.04	0.4	0.06	0.23	0.11	0.06	0	0	0	0	0.3	0	0	0	0.03	0
SmLINC100835-IBu	0	0.1	0	0	0.11	0	0.1	0.12	0	0.09	0.09	0	0.09	0	0.19	0.09	0.09	0
SmLINC100872-IBu	0.08	0	0	0	0	0	0	0	0	0.53	0.59	0.38	0.97	1.28	1.09	0.7	0.68	0.47
SmLINC100873-IBu	0.67	1.04	0.33	0.57	0.6	0.77	0.93	0.45	1.16	1.24	0	0.8	0.73	0.67	0.2	0.85	0	0.42
SmLINC100874-IBu	0	0	0.41	0	0	0	0	0	0	0	0.88	0	0	0	0	0	0	0
SmLINC100875-IBu	0	0	0.14	0	0.14	0.24	0	0	0.06	0.22	0.23	0	0.23	0.16	0.17	0.31	0	0.4
SmLINC100877-IBu	0	0.18	0	0.13	0	0	0	0	0.48	0	0	0.31	0	0.12	0.22	0.21	0.11	0.12
SmLINC100878-IBu	0.04	0.04	0.09	0.09	0.05	0.05	0.04	0	0	0.2	0.18	0.25	0.08	0	0	0.07	0.08	0.21
SmLINC100882-IBu	0	0	0	0	0.04	0	0	0	0	0.92	0.69	0.4	1.09	1.7	1.32	0.87	1.38	0.78
SmLINC100902-IBu	0	0	0	0	0	0	0	0	0	0	0.41	0.52	0.65	0.22	0.22	0.62	0.45	1.11
SmLINC100908-IBu	0.06	0.05	0.06	0.24	0.25	0.06	0.06	0.13	0.06	0.05	0.05	0.12	0.31	0.2	0.16	0.29	0	0.05
SmLINC100909-IBu	1.04	0	0	0.55	0	0	0	0	0.38	18.79	24.09	19.09	46.24	43.44	55.1	32.42	37.76	36.46
SmLINC100912-IBu	0	0	0	0	0	0	0	0	0	0.37	0	0.36	0.24	0.54	0.06	0.23	0.75	0.31
SmLINC100914-IBu	0	0.17	0.19	0	0.2	0	0	0	0	0.6	3.11	2.76	5.67	6.61	6.13	5.8	2.62	4.16
SmLINC100923-IBu	0	0	0	0	0	0	0	0	0	0.2	0.18	0	0.39	0	0.2	0.93	0	0.4
SmLINC100975-IBu	0	0	0	0	0	0	0	0	0	0	0	0	0	0	0	0	0	0
SmLINC101010-IBu	0.52	1.55	1.32	0.83	0.88	0.42	0.68	1.63	0.84	0.37	2.26	3.48	1.82	1	0.78	1.02	0.5	2.45
SmLINC101034-IBu	0	0	0	0.25	0.13	0.26	0	0	0	0	0	0	0.11	0	0	0.31	0	0
SmLINC101069-IBu	0.13	0.12	0.13	0.54	0	0.14	0.13	0	0.14	0.12	0	0.14	0.23	0	0	0.33	0	0.36
SmLINC101125-IBu	0.14	0	0.1	0	0.1	0	0	0	0	0.37	0	0	0.53	0	0	0.34	0	0
SmLINC101127-IBu	0	0	0	0.47	0	0.49	0.26	0.36	0.17	0	0.08	0.05	0	0.24	0.2	0	0.17	0.19
SmLINC101128-IBu	0.13	0.08	0.24	1	0.26	0.28	0.68	0.91	0.24	0.31	0.15	0.09	0.36	0.23	0.24	0.47	0.8	0.2
SmLINC101149-IBu	0	0	0	0	0	0	0	0	0	0	0	0	0	0	0	0	0	0
SmLINC101161-IBu	0	0	0	0	0	0	0	0	0	0.02	0	0	0	0.02	0	0.04	0.1	0.02
SmLINC101162-IBu	0	0.07	0	0	0.06	0.06	0	0.12	0	0.24	0.4	0.46	0.37	0.39	0.33	0.35	0.37	0.34
SmLINC101163-IBu	0	0.09	0	0.08	0	0	0	0	0	0	0	0	0.04	0.19	0	0.2	0.19	0
SmLINC101164-IBu	0	0	0	0	0	0	0	0	0	0	0	0	0	0	0	0	0	0
SmLINC101185-IBu	0	0	0	0	0	0	0	0	0	0	0	0	0	0	0	0	0	0
SmLINC101186-IBu	0	0	0	0	0	0	0	0	0	0	0	0	0	0	0	0	0	0
SmLINC101200-IBu	0.32	0	0	0.67	0	0	0.95	0.39	0	0.89	0	0	0.87	0.29	0.3	0.84	0	0
SmLINC101214-IBu	0	0	0	0	0	0	0	0	0	0	0	0	0	0.78	0	0	0	0.79
SmLINC101252-IBu	0.2	0.42	0.4	0	0	0	0.83	0.13	0	0	0	0	0	0	0	0.06	0	0
SmLINC101254-IBu	0	0	0	0	0	0	0	0	0	0	0	0	0.07	0	0	0	0	0
SmLINC101255-IBu	0	0.44	0.03	0.21	0.64	0.21	0.29	0.32	0.63	0	0.34	0.21	0.35	0.18	0.19	0	0.17	0.54
SmLINC101286-IBu	0.23	0.21	0	0	0	0	0	0	0	1.88	1.6	2.03	1.39	0.37	1.08	0.12	1.09	0.65
SmLINC101287-IBu	0	0	0	0	0	0	0	0	0	0.12	0	0	0.13	0.12	0	0.13	0	0
SmLINC101309-IBu	0.03	0.03	0.05	0.03	0.03	0	0.08	0.03	0.03	0.02	0	0.06	0.02	0.02	0	0	0	0.05
SmLINC101310-IBu	0	0	0	0	0	0	0	0	0	0	0	0	0	0	0	0	0	0
SmLINC101314-IBu	1.21	8.2	6.16	0.61	18.45	5.08	15.98	0	10.31	1.11	0.53	3.44	1.62	4.11	1.73	0.52	0	2.28
SmLINC101315-IBu	0	4.52	1.73	0	23.78	2.09	21.72	0	11.49	0	0	6.81	0	0	0	0	0	0
SmLINC101317-IBu	0	0	0	0	0	0	0	0	0	0	0	0	0	0	0	0	0	0
SmLINC101331-IBu	0	0	0	0	0	0	0	0	0	0	0	0	0	0	0	0	0	0
SmLINC101359-IBu	0	0	0.33	0.67	0.35	0	0	0	0.17	0	0.54	0	0	0	0	0	0	0
SmLINC101362-IBu	1.9	1.14	0.68	2.78	0.39	1.55	0.53	1.5	1.58	0	0.59	0.79	0.43	0	0.79	0.93	0	0
SmLINC101363-IBu	0.5	0.61	0.35	0.67	0.2	0.18	0.18	0	0	0.57	0.64	0	0	0	0	0.48	0.45	0.04
SmLINC101411-IBu	0.81	0.38	0.42	0	0.15	0.59	0.27	1.28	0	0	0.12	0.15	0.12	0	0.25	0	0.13	0
SmLINC101462-IBu	0	0	0	0	0	0	0	0	0	0	0	0	0.11	0.05	0.06	0	0	0
SmLINC101496-IBu	0.29	0.46	0.4	0.34	0.32	0.21	0.1	0.69	0.21	0.27	0.5	0.21	0.53	0.35	0.27	0.76	0.73	0.64
SmLINC101497-IBu	0	0	0	0	0	0.33	0	0	0.65	0.28	0	0	0	0	0	0.54	0	0
SmLINC101499-IBu	0	0	0	0	0	0	0	0	0	0	0	0	0	0	0	0	0	0
SmLINC101500-IBu	0	0	0	0	0	0	0	0	0	0.49	0	0	0.48	0	0	0	0	0
SmLINC101510-IBu	0.02	0.06	0.02	0	0.04	0.02	0.02	0	0.02	0.07	0.02	0.04	0.02	0.04	0.02	0.03	0.02	0.02
SmLINC101519-IBu	3.22	1.05	1.82	9.45	5.42	4.83	3	5.93	3.22	3.13	2.29	2.33	5.58	6.08	5.5	4.24	2.07	2.92
SmLINC101558-IBu	1.47	2.56	2.66	1	0.58	0.59	0.46	0.8	0.69	0.51	0.16	0.22	0.34	0.19	0	0.32	0.21	0.1
SmLINC101659-IBu	0	0	0	0	0	0	0	0	0	0.13	0	0	0	0	0.13	0	0	0
SmLINC101734-IBu	0	0	0	0	0	0	0	0	0	0	0	0	0	0	0	0	0	0.14
SmLINC101744-IBu	0	0	0	0	0	0	0	0	0	0	0	0	0	0	0	0	0	0
SmLINC101754-IBu	2.36	6.47	2.59	0.44	0.41	0.27	0.69	0.5	1.45	0.6	2.04	0.78	0.6	0.45	0.38	0.45	1.02	0.62
SmLINC101755-IBu	2.07	0.98	2.03	0.24	0.26	0.25	0.23	0.68	1	0.42	0.1	0.25	0.42	0	0.11	0.2	0.65	0.43
SmLINC101759-IBu	0.22	0.42	0.23	0.47	0.5	0.61	0.33	0.13	0	0.61	0.48	0.24	0	0	0	0.29	0.1	0.21
SmLINC101788-IBu	0	0.13	0	0	0	0.3	0	0	0	0	0	0	0	0	0	0	0	0
SmLINC101803-IBu	0.4	0.3	0.08	0.17	0.18	0.09	0	0.19	0.09	0.95	0.48	0.35	1.58	0.57	0.51	1.79	0.3	0.52
SmLINC101811-IBu	0.06	0.08	0.34	0.23	0.12	0.36	0.14	0.13	0.03	0.2	0.38	0.3	0.2	0.35	0.05	0.71	0.26	0.15
SmLINC101813-IBu	0.06	0.08	0	0	0.12	0	0.14	0.13	0.03	0.2	0	0	0.2	0	0.05	0	0	0
SmLINC101896-IBu	0	0	0.03	0	0.01	0.01	0.01	0.01	0.01	0	0	0	0	0	0	0	0	0
SmLINC101897-IBu	0.05	0.06	0.02	0.04	0.04	0.03	0	0.02	0	0	0	0	0	0	0	0	0	0
SmLINC101898-IBu	0	0.05	0.28	0.06	0.01	0.03	0	0	0	0	0	0	0	0	0	0	0.05	0
SmLINC101899-IBu	0	0	0	0.1	0	0.11	0	0	0	0	0	0	0	0	0	0	0	0
SmLINC101907-IBu	0	0	0	0	0	0	0	0	0	0	0	0	0	0	0.09	0	0	0
SmLINC101993-IBu	0	0	0	0.07	0.09	0.06	0.02	0	0	0.05	0.22	0.07	0.46	0.34	0.34	0.24	0.47	0.37
SmLINC101994-IBu	0.21	0	0	0.06	0	0.05	0	0	0.07	0.29	0	0.75	0.34	0.55	0.18	0.57	0	0
SmLINC101995-IBu	0	0.11	0.12	0.1	0.04	0.09	0.08	0.11	0.06	0.53	0.74	0	0.62	0.31	0.41	0.31	0.65	0.36
SmLINC101996-IBu	0	0.03	0	0.09	0.22	0.5	0.7	0	0.09	0	0	0	1.1	0.17	0	1.24	0.53	0
SmLINC102050-IBu	0	0	0	0	0	0	0	0	0	0	0	0	0	0	0	0	0	0
SmLINC102051-IBu	0	0	0	0	0	0	0	0	0	0	0	0	0	0.14	0	0	0	0
SmLINC102068-IBu	0.58	0	0	0.96	0.24	0.29	0.62	0.35	1.01	0	0.17	0	0	0.6	1.36	0	0	0.58
SmLINC102069-IBu	0	0.78	0	0	0.36	0.59	0	0	0	0	0	0.18	0	0	0.95	1.06	0	1.41
SmLINC102070-IBu	0.79	0	0	0	0	0	0	0.51	0.18	0.38	0	0	0	0	0.32	0.36	0	0
SmLINC102088-IBu	0	0	0	0	0	0	0	0	0	0	0	0	0	0	0	0	0	0
SmLINC102090-IBu	0	0.01	0	0	0	0	0	0	0	0	0	0	0	0	0	0	0	0
SmLINC102091-IBu	0	0	0	0	0.02	0	0	0	0	0	0	0	0	0.02	0	0	0	0
SmLINC102093-IBu	0	0	0	0	0	0	0	0.07	0.05	0	0	0	0	0	0	0.05	0	0
SmLINC102094-IBu	0.8	0.75	0	0.21	0.45	0	0.2	0.66	0	1.31	2.26	3.32	0.18	0.55	1.69	0.29	1.33	0.95
SmLINC102095-IBu	0	0	0	0	0	0	0	0	0	0	0	0	0	0	0	0	0	0
SmLINC102096-IBu	0	0	0	0.05	0.18	0.26	0	0	0	0	0.07	0.17	0	0	0	0	0	0
SmLINC102097-IBu	0	0	0	0.2	0	0	0.11	0	0	0	0	0.06	0.05	0.05	0	0	0	0
SmLINC102106-IBu	0.06	0.06	0	0	0.28	0.14	0.12	0.07	0.07	0	0	0.07	0.11	0	0	0.05	0	0
SmLINC102226-IBu	1.32	1.03	1.87	0	2.94	1.44	4.42	0	0.72	3.27	1.14	0	6.83	0	0	5.23	1.04	1.45
SmLINC102243-IBu	0	0	0	0	0	0.09	0.08	0	0.04	0.04	0.1	0.04	0.07	0.04	0	0.1	0.11	0
SmLINC102248-IBu	0	0.57	0.94	0.37	0.26	0.72	0.62	0.14	0.28	0.56	0.78	0	1.33	0	0	1.1	0	0.64
SmLINC102249-IBu	0.12	0	0.48	0	0	0.13	0	0	0	0	0.27	0.13	0.3	0.33	0.11	0.26	0.11	0.11
SmLINC102270-IBu	0	0.64	0	0	0	0	0	0	0.25	0	0	0	0	0	0	0	0	0
SmLINC102271-IBu	0	0	0	0	0.32	0	0	0.35	0	0.54	0	0	0	0	0	0	0	0
SmLINC102298-IBu	0.3	0.23	0	0.96	0	0	0	0	0.66	0	0.19	0.33	0	0	0.14	0	0.14	0
SmLINC102299-IBu	0	0.16	0	0	0	0	0	0	0	0.45	0	0	0	0	0	0	0	0
SmLINC102306-IBu	0	0	0	0	0	0	0	0	0	0	0	0	0	0	0	0	0	0
SmLINC102376-IBu	0.09	0.09	0.1	0	0	0	0	0	0	0	0	0	0	0	0	0	0	0.09
SmLINC102377-IBu	0.47	0.72	0.69	0.08	0.17	0.09	0.04	0.09	0.13	0.07	0	0.09	0.11	0	0	0.03	0.11	0
SmLINC102378-IBu	0	0	0	0	0	0	0	0	0	0	0	0	0	0	0	0	0	0
SmLINC102379-IBu	0	0	0	0	0	0	0	0	0	0	0	0	0	0	0	0	0	0
SmLINC102387-IBu	0	0	0	0	0	0	0	0	0	0	0	0	0	0	0	0.15	0	0
SmLINC102396-IBu	0	0.09	0.1	0	0	0	0	0	0	0.95	1.62	0.73	0.94	1.45	0.43	1.31	2.03	0.62
SmLINC102403-IBu	0	0	0	0	0	0	0	0	0	0	0	0	0	0.09	0	0	0	0
SmLINC102404-IBu	0	0	0	0.31	0	0	0	0	0	0	0.34	0	0.09	0	0	0	0	0
SmLINC102407-IBu	0	0	0	0	0	0	0.14	0	0	0	0	0	0	0	0	0	0	0
SmLINC102408-IBu	0.15	0	0	0	0	0.08	0	0	0	0	0	0	0	0	0	0	0	0
SmLINC102409-IBu	0	0	0	0	0	0	0	0	0	0	0	0	0	0	0	0	0	0
SmLINC102410-IBu	0	0	0	0	0	0	0	0	0	0	0	0.32	0	0	0	0	0	0
SmLINC102411-IBu	0	0.48	0	0	0	0	0.42	0.25	0	0	0	0	0	0	0	0	0	0
SmLINC102412-IBu	0.85	1.49	0.9	0	0.47	0.23	0	0	0	0	0	0	0	0	0	0	0	0
SmLINC102413-IBu	6.3	9.34	6.42	9.48	6.53	13.32	12.65	9.18	12.04	8.92	13.84	6.98	10.43	16.54	9.15	8.9	10.82	9.51
SmLINC102415-IBu	0	0	0	0	0	0	0	0	0	0	0	0	0	0	0	0	0	0
SmLINC102416-IBu	0	0	0	0	0	0	0	0	0	0	0	0	0	0	0	0	0	0
SmLINC102417-IBu	1.39	3.12	2.12	5.63	4.09	3.88	3.88	2.4	1.8	2.33	2.51	2.09	3.8	3.92	3.87	2.87	4.28	2.97
SmLINC102418-IBu	0.64	0.56	1.42	0	0.71	1.39	3.21	1.67	0.67	0.6	0.56	0	0.59	0.61	1.25	0.58	0	0.62
SmLINC102419-IBu	0	0	0	0.06	0.06	0	0	0	0	0	0.05	0	0.1	0	0	0.1	0	0
SmLINC102425-IBu	0.45	0.68	1.12	0.35	0.19	0.36	0.36	0.42	0.67	0.44	0.54	0.5	0.31	0.26	0.12	0.47	0.26	0.27
SmLINC102426-IBu	3.25	5.66	3.37	1.16	2.25	1.9	1.52	2.25	3.96	1.92	5.13	2.02	2.16	3.19	0.9	2.27	3.74	1.63
SmLINC102427-IBu	0.31	0.73	1.2	0.4	0.28	0.34	0.19	0.24	0.54	0.16	0.64	0.37	0.31	0.73	0.19	0.32	0.59	0.3
SmLINC102428-IBu	1.62	2.83	2.28	0.98	1.46	1.35	0.6	1.17	1.33	1.57	1.59	1.67	0.96	0.54	0.06	0.99	0.66	0.9
SmLINC102429-IBu	0	4.51	1.84	0	0.39	0	0.26	0	0	0	0	0	0	1.22	0.29	0	0.25	0
SmLINC102430-IBu	0.18	0	0.49	0	0.48	0	0	0.21	0	0	0	0	0.13	0	0	0	0	0
SmLINC102431-IBu	0.16	0	0	0.07	0.08	0.03	0.23	0	0	0.06	0	0	0	0	0.05	0.04	0	0
SmLINC102432-IBu	0.24	0.27	0.72	0.12	0.11	0.21	0.46	0.26	0.18	0.21	0.11	0.14	0.14	0	0.15	0	0	0.17
SmLINC102433-IBu	0.3	0.3	0.28	0.31	0	0.53	0	0.41	0.26	0.14	0.07	0.23	0	0	0	0.13	0	0.06
SmLINC102434-IBu	0	0	0.36	0	0	0	0	0	0	0	0.1	0	0	0.12	0	0	0	0
SmLINC102435-IBu	0.13	0.42	0.13	0	0	0.04	0	0	0.08	0	0	0.08	0.07	0.08	0	0	0	0
SmLINC102454-IBu	0.12	0	0	0	0	0	0	0	0	0	0	0	0.11	0	0	0.11	0	0
SmLINC102494-IBu	0.37	1.01	0	0	1.23	0.4	0.69	0	0.4	0	0.64	0	0	0.34	1.06	0.33	0.7	0
SmLINC102497-IBu	0	0.1	0	0.11	0.24	0.12	0	0	0.12	0	0	0.23	0.19	0	0	0.18	0.2	0
SmLINC102528-IBu	0.58	0.97	0.6	0.82	0.17	0.93	0.72	0.9	0.26	0.07	0.03	0.09	0	0.07	0.04	0.13	0.04	0.14
SmLINC102530-IBu	0	0	0	0	0	0	0	0	0	0	0.07	0	0	0	0	0	0	0
SmLINC102531-IBu	0	0	0	0	0	0	0	0	0	0	0	0	0	0	0	0	0	0
SmLINC102532-IBu	0.56	0.97	0.59	0	0	0	0	0	0	0.1	0	0	0	0	0	0	0	0
SmLINC102586-IBu	37.95	39.29	31.28	58.66	47.9	62.85	37.95	44.55	37.9	48.71	53.33	54.07	64.42	71.78	65.57	62.07	45.28	46.71
SmLINC102587-IBu	15.74	19.4	16.85	31.4	36.61	36.79	12.57	23.24	13.9	8.2	11.41	11.04	17.24	21.29	14.76	16.56	31.16	18.22
SmLINC102590-IBu	4.02	3.55	3.25	2.86	4.48	3.81	3.64	2.36	1.9	2.07	2.52	2.27	2.65	2.12	3.65	2.77	8.37	3.8
SmLINC102592-IBu	0.26	0.38	0.5	0.39	0.32	0.53	0.17	0.13	0.28	0.67	0.97	1.37	0.69	1.45	0.62	0.66	1.61	1.13
SmLINC102596-IBu	0.22	0	0.69	0.23	0	0.24	0.22	0	0	0	0.56	0	0	0	0.2	0.19	0	0.2
SmLINC102597-IBu	0	0.07	0	0	0.09	0.34	0.08	0.18	0	0.29	0.47	0.17	0.28	0	0.07	0.07	0.87	0.07
SmLINC102602-IBu	0	0	0	0.11	0	0	0	0	0	0.05	0	0	0.05	0	0	0	0	0
SmLINC102639-IBu	0.33	1.25	0.35	0.66	0.87	1.64	0.99	1.39	1.08	0	0.29	0	0	0.76	0	0.73	0.16	0
SmLINC102640-IBu	0	0	0	0	0	0	0	0	0.39	0	0	0	0	0	0	0	0	0
SmLINC102641-IBu	0	0	0	0.09	0.1	0.08	0	0	0	0.06	0	0	0	0	0	0	0	0
SmLINC102642-IBu	0	0	0	0	0	0	0	0	0	0	0	0	0	0	0	0	0	0
SmLINC102672-IBu	0	0.1	0.11	0.11	0	0	0	0.13	0	0	0	0	0	0	0	0	0.1	0
SmLINC102673-IBu	0	0	0	0	0	0	0	0	0	0	0	0	0	0	0	0	0	0
SmLINC102674-IBu	0.13	0	0	0	0	0.14	0	0	0	0.12	0	0	0	0	0.24	0.12	0	0
SmLINC102683-IBu	0	0.1	0	0.11	0	0.33	0	0	0.11	0	0	0.23	0.09	0	0	0.06	0.09	0
SmLINC102684-IBu	0	0	0.09	0	0	0	0.06	0.22	0	0	0	0	0	0	0	0	0.08	0.08
SmLINC102685-IBu	0	0.07	0.11	0.09	0	0.74	0	0.2	0.31	0.37	1.21	0.4	1.18	0.92	0.37	0	0.2	0.31
SmLINC102735-IBu	0.1	0	0	0	0	0.1	0	0.11	0	0	0	0	0	0	0	0	0.18	0
SmLINC102736-IBu	0	0	0	0	0	0.35	0	0.39	0	0	0	0	0	0	0	0	0	0
SmLINC102758-IBu	0	0	0	0	0	0	0	0	0	0	0	0	0	0	0	0	0	0
SmLINC102759-IBu	0	0.08	0	0	0	0	0	0	0	0	0	0	0	0	0	0	0	0
SmLINC102766-IBu	0.09	0.44	0.19	0.68	0	0.4	0.18	0.11	0.2	0	0	0	0.58	0.25	0	0.16	0	0.09
SmLINC102796-IBu	0	0	0	0	0	0	0	0	0	0	0	0	0	0	0	0	0	0
SmLINC102797-IBu	0	0	0	0	0	0	0.09	0	0	0	0	0	0	0	0	0	0	0
SmLINC102798-IBu	0	0	0	0.53	0	0.55	0.12	0.88	0.14	0.34	0.32	0	0.11	0.79	0.12	0.33	1.29	0.35
SmLINC102799-IBu	0	0	0	0.08	0	0	0	0	0	0	0	0	0	0	0	0	0	0
SmLINC102800-IBu	0	0	0	0.58	0.13	0.08	0.04	0.49	0.04	0.14	0.16	0.08	0.41	0.14	0.14	0.26	0.04	0.18
SmLINC102891-IBu	2.66	13	16.69	2.92	0	3.02	0	2.86	0	0	0	0	0	0	0	0	0	0
SmLINC102893-IBu	7.31	5.6	0	0.58	4.44	4.74	0.22	0.12	5.77	1.65	0.77	0	0.2	0	0.21	0.59	0.21	0
SmLINC102895-IBu	0.72	0.55	0.3	0.46	1.13	0.16	0	0.52	0.47	1.33	0.62	1.59	1.45	1.45	1.44	1.77	1.5	3.67
SmLINC102896-IBu	0	0	0	0	0	0	0	0	0	0	0	0	0	0	0.16	0	0	0
SmLINC102955-IBu	0.61	0.78	0.85	0.54	1.14	0.78	0.1	0.6	0.56	0.56	0.61	0.34	0.28	0.37	0.56	0.35	0.76	0.67
SmLINC102972-IBu	36.02	48.33	28.37	45.18	36.57	51.33	29.56	37.35	17.86	35.58	35.56	24.8	81.64	51.43	40.64	62.97	83.58	47.02
SmLINC102973-IBu	10.13	23.46	9.79	20.18	36.41	35.72	17.55	24.88	4.08	28.99	35.42	18.21	70.38	61.41	47.2	43.46	56.38	33.14
SmLINC102986-IBu	4.69	10.26	4.55	6.78	9.07	7.65	5.94	4.72	6.8	6.86	3.57	8.78	8.64	3.91	6.57	6.12	5.02	5.72
SmLINC102987-IBu	14.83	27.11	18.13	20.38	8.93	22.74	8.37	14.97	15.23	18.68	18.48	15.37	16.58	10.02	13.77	20.58	14.12	10.02
SmLINC102988-IBu	2.61	6.14	6.51	0.95	2.32	5	3.57	3.99	4.4	2.78	2.47	4.05	8.82	5.4	3.59	4.6	4.44	6.65
SmLINC102989-IBu	2.53	5.21	1.78	2.04	2.76	2.38	1.56	1.21	1.12	4.52	2.22	2.53	3.63	1.74	3.14	5.45	1.53	2.3
SmLINC102990-IBu	0	0.23	0	0	0	0.27	0	0	0	0	0.21	0	0	0	0	0	0	0
SmLINC102999-IBu	0.56	0.5	0	0	0.63	0.62	0.57	0	0	0	0	0	0	0.54	0	0	0	0
SmLINC103071-IBu	0	0	0	0	0	0	0	0	0.66	0	0	0	0	0	0	0	0	0
SmLINC103072-IBu	0.11	0.3	0	0	0	0	0	0.12	0.23	0	0	0	0	0	0	0.09	0	0
SmLINC103073-IBu	0	0	0.15	0	0	0	0	0	0	0	0	0.16	0	0.13	0	0	0	0
SmLINC103074-IBu	0	0	0	0	0	0	0	0	0	0	0	0	0	0	0	0	0	0
SmLINC103075-IBu	0	0	0.12	0	0	0	0	0	0	0.31	0	0	0.2	0	0	0	0.1	0.31
SmLINC103076-IBu	0	0	0	0.18	0	0	0	0	0	0	0.15	0	0	0	0	0	0	0
SmLINC103080-IBu	0.67	0.46	0.33	0	0	0	0	0.04	0.32	0	0	0	0	0	0	0.06	0	0.03
SmLINC103081-IBu	0	0.2	0.18	0.07	0.04	0.13	0.08	0.05	0.1	0.3	0.03	0	0.07	0.07	0	0	0	0
SmLINC103083-IBu	0	0	0	0	0	0	0.05	0.06	0.08	0	0	0.06	0	0	0	0	0	0
SmLINC103090-IBu	0	0	0	0	0	0	0	0	0	0	0	0	0	0	0	0	0.25	0.25
SmLINC103121-IBu	0	0	0	0	0	0.11	0	0	0	0	0	0.11	0.37	0	0.28	0	0.09	0
SmLINC103126-IBu	0	0	0	0	0	0	0	0	0	0	0	0	0	0	0	0	0	0
SmLINC103127-IBu	0	0	0	0	0	0	0	0	0	0	0	0	0	0	0	0	0	0
SmLINC103128-IBu	0	0	0	0	0	0	0	0	0	0	0	0	0	0	0	0	0	0
SmLINC103129-IBu	0	0	0	0	0	0	0	0	0	0	0	0	0	0	0	0	0	0
SmLINC103318-IBu	0	0	0	0	0	0	0	0	0	0	0	0	0.42	0	0	0	0	0
SmLINC103333-IBu	0	0	0	0	0	0	0	0	0	0	0	0	0	0	0	0	0	0
SmLINC103334-IBu	14.76	21.46	16.75	14.3	20.97	17.08	11.84	11.17	21.79	16.98	13.37	10.34	15.43	8.41	11.96	13.96	10.28	12.3
SmLINC103337-IBu	5.65	2.43	6.44	5.09	3.54	3.3	5.35	5.2	2.46	2.29	5.25	6.48	1.55	6.61	2.54	4.09	4.86	6.82
SmLINC103338-IBu	0	0	0	0	0	0	0	0	0	0	0	0	0	0	0	0	0	0
SmLINC103340-IBu	4.75	9.95	6.36	0.77	0.2	0.8	0.72	0.88	2.98	1.18	0.95	0.6	0.5	0	0.34	0.64	0.17	0.34
SmLINC103355-IBu	0	1.35	0.55	1.58	0.56	0.55	0	1.93	2.68	0	0	0	1.86	0	0	0.45	0.48	0
SmLINC103357-IBu	0.07	0.26	0	0	0	0.08	0.07	0	0.15	0	0.12	0.08	0.06	0	0.06	0.06	0.13	0.06
SmLINC103359-IBu	1.87	0.07	0.08	0.66	0.11	0.46	0.02	0.6	0.08	0.39	0.13	0.49	0.07	0.13	0.07	0	0.12	0.96
SmLINC103360-IBu	0	0	0	0	0	0	0	0	0	0	0	0	0	0	0	0	0	0.04
SmLINC103384-IBu	0	0.08	0	0	0	0	0	0	0	0	0	0	0	0	0	0	0	0
SmLINC103385-IBu	0.08	0.09	0.16	0	0.04	0	0.04	0	0	0	0	0.04	0.04	0	0	0	0	0
SmLINC103428-IBu	0.43	0.68	0	0	0.32	0	0.14	0.17	0.47	0	0.12	0	0	0.13	0.13	0.12	0	0.13
SmLINC103512-IBu	0	0	0	0.22	0	0.23	0.2	0	0	0.19	0	0.68	0	0.76	0.77	0.18	0.39	0.19
SmLINC103516-IBu	0	0	0	0	0	0	0	0	0	0	0	0	0	0	0	0	0	0
SmLINC103517-IBu	0	0	0	0	0	0	0	0	0	0	0	0	0	0	0	0	0	0
SmLINC103518-IBu	0	0	0	0	0	0	0	0	0	0	0	0	0	0	0	0	0	0
SmLINC103519-IBu	0	0	0	0	0	0	0	0	0	0	0	0	0	0	0	0	0	0
SmLINC103520-IBu	0	0	0	0	0	0	0	0	0	0	0	0	0	0	0	0	0	0
SmLINC103521-IBu	0	0	0	0	0	0	0	0	0	0	0	0	0	0	0	0	0	0
SmLINC103522-IBu	0	0	0	0	0	0	0	0.47	0	0	0	0	0	0	0	1.01	0	0
SmLINC103523-IBu	0	0	0	0	0	0	0	0	0	0	0	0	0	0	0	0	0	0
SmLINC103524-IBu	0	0	0	0	0	0	0	0	0	0	0	0	0	0	0	0	0	0
SmLINC103525-IBu	0	0	0	0	0	0	0	0	0	0	0	0	0	0	0	0	0	0
SmLINC103526-IBu	0	0	0	0	0	0	0	0	0	0	0	0	0	0	0	0	0	0
SmLINC103527-IBu	0	0	0	0	0	0	0	0	0	0	0	0	0	0	0	0	0	0
SmLINC103632-IBu	0	0.15	0.08	0.09	0.06	0	0.16	0	0.09	1.34	0.97	2.15	5.09	3.19	4.86	2.31	3.31	2.05
SmLINC103644-IBu	0.16	0.15	0	0.5	0.18	1.21	0.16	1.32	0.35	0.15	0	0	1.88	0.58	0	0	0.15	0.15
SmLINC103652-IBu	0	0	0	0	0	0	0	0	0	0	0	0	0	0	0	0	0	0
SmLINC103685-IBu	1.7	4.68	3.09	5.73	2.56	7.4	4.01	6.23	4.66	0.54	0.25	0.32	0	0.27	0.55	1.49	0.27	0
SmLINC103686-IBu	2.99	3.11	2.75	5.18	2.76	6.02	5.14	3.52	5.17	0.53	0.14	0.55	0.07	0.22	0.23	0.23	0.23	0.46
SmLINC103688-IBu	0.25	0	0	0	0	0	0	0	0	0	0.25	0	0.16	0	0	0	0	0
SmLINC103690-IBu	0	1.08	0	0	0	0.16	0	0	0	0.24	0	0	0.16	0	0	0.12	0	0
SmLINC103691-IBu	0.18	0	0	0.14	0	0	0	0.35	0	0	0	0	0	0	0	0	0	0
SmLINC103692-IBu	0	0	0	0	0	0	0	0	0	0	0.23	0	0	0	0	0	0	0
SmLINC103693-IBu	0	0	0.6	0	0.69	0	0	0	0	0	0	0	0	0	0	0	0	0
SmLINC103694-IBu	0	0.56	0	0	0	0	0	0	0	0	0	0	0	0	0	0	0	0
SmLINC103695-IBu	0	0	0	0	0	0	0.44	0.34	0	0	0	0	0	0.07	0	0	0	0
SmLINC103702-IBu	0	0	0	0	0	0	0	0	0	0	0	0	0	0	0	0	0	0
SmLINC103737-IBu	0.02	0.05	0.05	0.1	0.29	0.1	0.09	0.08	0.18	0.02	0.1	0.03	0.06	0	0	0.1	0.04	0
SmLINC103738-IBu	0.1	0.28	0.1	0	0.11	0.26	0	0.28	0.26	0.13	0.04	0	0.09	0.04	0.04	0.08	0.04	0
SmLINC103739-IBu	0	0	0	0	0	0	0	0	0	0	0	0	0	0	0	0	0	0
SmLINC103762-IBu	0.04	0.04	0.04	0	0	0.09	0	0	0.05	0.53	0.57	0.59	0.56	0.52	0.34	0.54	0.62	0.43
SmLINC103764-IBu	0	0	0.27	0	0	0	0.25	0	0	0.47	0.44	0	1.15	1.16	0.24	1.11	0	0.24
SmLINC103794-IBu	0.48	0.46	0.38	0.26	0	0	0.24	0.29	0.26	0	0	0.13	0.11	0	0	0	0	0.11
SmLINC103797-IBu	0	0	0	0.27	0	0	0	0	0	0	0	0	0	0	0	0	0	0
SmLINC103798-IBu	0	0	0	0	0	0	0	0	0	0	0	0	0	0	0	0	0	0
SmLINC103810-IBu	0.12	0.07	0.15	0.22	0.13	0.1	0	0.16	0	0	0	0.05	0	0.06	0.06	0.08	0.04	0.04
SmLINC103816-IBu	0	0.23	0	0	0	0	0.25	0	0	0	0	0	0	0	0	0	0	0
SmLINC103858-IBu	0	0	0	0	0	0	0	0	0	0	0	0	0	0	0	0	0	0
SmLINC103859-IBu	0	0	0	0	0	0	0.06	0	0.06	0	0	0	0	0	0.05	0	0	0
SmLINC103862-IBu	0	0	0	0	0	0	0	0	0	0	0	0	0	0	0	0	0	0
SmLINC103863-IBu	0	0	0	0	0	0.12	0	0	0	0	0	0	0	0	0	0.18	0	0.1
SmLINC103867-IBu	0	0	0	0.14	0	0	0	0	0	0	0.11	0	0	0	0	0	0	0
SmLINC103874-IBu	0	0	0	0	0	0	0	0	0	0	0	0	0	0	0	0	0	0
SmLINC103875-IBu	0	0.26	0.14	0	0	0.18	0	0.27	0.3	0.25	0	0	0	0	0	0.31	0.13	0
SmLINC103880-IBu	1.81	1.58	0.98	0.58	0.61	0.26	0.7	0.64	0.95	1.22	1.62	1.21	0.92	0.85	0.29	0.68	0.51	0.88
SmLINC103882-IBu	0.12	0	0	0	0	0.07	0	0.07	0.07	0.17	0	0.07	0.28	0.06	0	0.27	0	0.06
SmLINC103888-IBu	0.28	0.78	0.14	0.29	0.15	0.45	0.27	0.33	0	1.66	0.12	0.3	1.13	0.25	0	1.09	0.65	0.13
SmLINC103974-IBu	0	0	0	0	0	0.44	0	0	0	0	0	0	0	0	0	0	0	0
SmLINC103977-IBu	0.17	0.13	0.17	0.15	0.16	0	0	0	0.13	0.13	0	0	0.36	0.15	0	0	0.65	0.37
SmLINC104003-IBu	0	0	0	0	0	0	0	0	0	0.19	0	0	1.52	1.31	1.83	0.38	1.49	1.19
SmLINC104004-IBu	0.26	0.89	0.81	1.8	0.87	1.29	0.51	0.76	0.86	0.31	1.44	0	1.31	0.62	0.38	1.41	0.44	0.32
SmLINC104006-IBu	4.3	6.79	3.56	11.72	13.14	16.38	5.39	6.25	3.05	7.02	11.3	9.92	20.24	18.38	19.65	23.74	19.14	10.41
SmLINC104008-IBu	0.9	0.4	0	0	1.78	0	0	1.34	0.42	0	0	0	0	0.6	0	0	0.39	0
SmLINC104009-IBu	0	0	0	0.7	0	0	1.29	0	0	0.41	0	0	0	0.43	0	0	0	0.03
SmLINC104013-IBu	0.41	0	0	0	0	0	0	0	0	0	0	0	0	0	0	0	0	0
SmLINC104016-IBu	0	0	0	0	0	0	0	0	0	0	0	0	0	0	0	0	0	0
SmLINC104045-IBu	0	0	0.85	0.79	0	0.83	0	1.01	0	0.72	5.39	1.68	9.23	3.65	4.5	4.15	0.73	4.41
SmLINC104091-IBu	0.76	1.29	0.48	0	0.34	0.5	0.6	0.18	0.5	0.7	1.18	1.18	0.56	0.56	0.57	0.4	1.44	0.86
SmLINC104156-IBu	0	0	0.1	0	0	0	0	0	0	0	0	0	0.09	0	0	0	0	0
SmLINC104189-IBu	0	0	0	0	0	0	0.08	0	0	0	0	0.09	0.07	0	0	0	0	0
SmLINC104201-IBu	0	0	0	0.36	0.38	0	0	0	0.36	0	0	0	0	0	0	0	0	0
SmLINC104207-IBu	0.85	0	1.52	1.8	0.63	0.31	0	0	0.92	0	0.74	0.94	0.26	1.84	0	0	1.08	1.08
SmLINC104208-IBu	0	0	0	0	0	0	0	0	0	0	0	0	0	0.46	0	0	0	0.24
SmLINC104212-IBu	0	0	0.09	0	0	0	0.09	0	0	0	0	0	0	0	0.08	0	0	0
SmLINC104214-IBu	0.08	0	0	0	0	0.08	0	0	0.08	0.14	0	0	0	0	0	0.07	0	0
SmLINC104216-IBu	0	0	0	0	0	0	0	0	0	0.97	0	0	1.25	0	0	0	0.53	0.38
SmLINC104217-IBu	0.08	0.24	0	0.18	0.09	0.09	0	0	0	0	0.57	0.73	0	1.05	1.37	0.94	0	0
SmLINC104225-IBu	0	0	0	0.08	0	0	0	0	0	0	0.06	0.16	0.32	0.13	0	0	0	0.13
SmLINC104226-IBu	0	0	0	0	0	0	0	0.16	0	0	0	0	0	0	0.25	0	0	0
SmLINC104227-IBu	0	0	0.07	0	0	0	0	0	0	0.19	0	0	0	0	0	0	0.38	0
SmLINC104283-IBu	0	0	0	0	0	0	0	0	0	0	0	0	0	0	0	0	0.29	0
SmLINC104284-IBu	0	0	0	0	0	0	0	0	0	0	0	0	0	0	0	0	1.32	0
SmLINC104286-IBu	0	0.15	0	0	0	0	0	0	0	0	0	0	0	0	0	0	0	0
SmLINC104289-IBu	0	0	0.19	0	0	0	0	0	0	0	0	0	0	0	0	0	0	0
SmLINC104293-IBu	0.16	0.15	0	0.17	0	0	0.16	0.19	0	0	0	0.18	0	0	0	0	0	0
SmLINC104349-IBu	0.14	0	0	0.3	0	0	0.14	0	0	0	0	0	0	0	0	0	0	0
SmLINC104350-IBu	0.04	0	0.04	0	0	0.05	0	0	0	0.04	0	0	0.11	0.04	0	0.04	0	0.04
SmLINC104359-IBu	0	0	0	0	0	0	0	0.05	0	0.07	0.15	0.05	0.1	0	0.07	0	0	0.06
SmLINC104360-IBu	0.09	0	0	0	0.03	0	0	0	0	0	0	0.05	0.23	0	0	0.31	0.03	0.05
SmLINC104361-IBu	0	0	0	0	0	0	0	0	0	0	0	0	0	0	0	0	0	0
SmLINC104362-IBu	0	0	0	0.11	0	0	0.07	0	0	0.05	0	0.06	0	0.1	0.17	0	0.03	0.15
SmLINC104363-IBu	0	0	0	0	0	0	0	0	0	0.06	0	0	0	0.04	0	0	0	0
SmLINC104364-IBu	0	0	0	0	0	0	0	0	0	0	0	0	0.14	0	0	0	0	0
SmLINC104379-IBu	0.08	0.06	0	0	0	0.15	0	0	0	0	0.2	0.42	0.12	0.4	0.33	0.18	0	0
SmLINC104381-IBu	0.16	0.31	0	0.14	0	0	0	0.23	0	0.36	0.57	0.17	0.55	0.22	0	1.85	0.64	0.62
SmLINC104382-IBu	0.67	0.12	0.13	0	0.14	0.14	0	0.23	0	0.12	0.28	0	0.39	0.76	0.29	0.26	0.46	0
SmLINC104383-IBu	0.06	0.08	0.07	0.1	0.32	0.13	0.26	0.11	0.08	0.13	0.2	0.14	0.09	0.22	0.16	0.05	0.13	0.09
SmLINC104407-IBu	0	0.41	0.67	0.37	0.28	0.23	0.46	0.76	0.5	1.24	1.11	1.26	0.64	1.09	0.65	0	0.9	0.63
SmLINC104408-IBu	0.28	0.41	0.48	0.48	0.33	0.34	0.14	0.22	1.18	0.75	0.47	1.06	0.74	0.52	1.36	0.65	0.7	0.42
SmLINC104450-IBu	0	0.07	0	0	0	0	0.07	0	0	0.07	0.25	0.16	0.07	0.2	0.13	0.13	0.2	0.07
SmLINC104541-IBu	0	0	0	0	0	0	0	0	0	0	0	0	0	0	0	0	0	0
SmLINC104624-IBu	0	0	0	0	0	0	0	0	0	0	0	0	0	0	0	0	0	0
SmLINC104658-IBu	0	0	0	0	0	0	0	0	0	0	0	0	0	0	0	0	0	0
SmLINC104828-IBu	0.34	0.93	0	0.72	0.76	0.37	0	0	0	1.91	0.89	0.75	0.94	0.32	0.65	0	0.97	0.65
SmLINC104830-IBu	0	0	0.72	0.68	0	0	0	0	0	0	0	0	0	0	0	0	0.63	0
SmLINC104833-IBu	1.11	0.47	0.19	0	0.21	0.13	0	0.14	0.13	31.11	32.27	23.92	25.52	34.6	40.64	23.06	27.62	28.17
SmLINC104856-IBu	0.16	0.1	0	0.22	0	0.03	0.02	0.12	0.03	0.07	0	0.05	0.19	0.11	0	0.07	0.23	0.21
SmLINC104857-IBu	0	0	0	0	0	0	0.2	0.11	0	0	0.66	0	0.52	0.27	0	0	0.3	0.19
SmLINC104858-IBu	0.01	0	0.28	0.27	0.37	1.01	0	0.06	0	0	0.14	0	0	0	0.22	0.13	0	0
SmLINC104859-IBu	0	0	0	0.2	0.28	0.55	0.07	0	0	0	0	0	0.52	0.15	0.24	0.42	0	0
SmLINC104860-IBu	0.08	0	0	0	0	0.21	0	0	0	0	0	0	0	0	0	0	0.1	0
SmLINC104861-IBu	0	0	0	0	0	0	0	0	0	0	0	0	0	0	0	0	0	0.2
SmLINC104862-IBu	0	0.56	0	0.59	0	0	0	0.11	0	0	0	0	0.5	0	0	0	0.04	0
SmLINC104901-IBu	3.78	5.99	4.1	6.83	8.79	7.81	4.32	6.94	6.4	6.94	14.38	13.69	9.26	13.77	13.18	8.5	12.46	11.72
SmLINC104912-IBu	0	0	0	0.02	0	0	0	0	0	0	0	0	0	0	0	0	0	0.02
SmLINC104929-IBu	0	0	0	0	0	0.45	0	0.52	0	0.77	0	0	0	0.39	0.4	0.37	0.39	0
SmLINC104937-IBu	0	0	0	0	0	0	0	0.19	0	0	0	0.18	0	0.15	0	0.56	0	0.15
SmLINC104938-IBu	0	0	0	0	0.13	0	0	0	0	0.22	0.1	0	0.22	0	0.22	0.1	0	0.22
SmLINC104939-IBu	0	0	0	0	0	0	0	0	0	0	0	0	0	0	0	0.1	0.11	0
SmLINC104940-IBu	0	0	0	0	0	0	0	0	0	0	0	0	0	0.3	0	0	0	0
SmLINC104941-IBu	0	0	0	0	0	0	0	0	0	0	0	0	0	0	0	0	0	0
SmLINC104942-IBu	0	0	0	0	0	0	0	0	0	0	0	0	0	0	0	0	0	0
SmLINC104949-IBu	0.14	0.38	0.28	0	0.15	0	0.4	0	0	0.25	0.7	0.3	0.12	0.37	0	0	0.13	0
SmLINC104960-IBu	0	0	0	0	0	0	0	0	0	0	0	0	0	0	0	0	0	0
SmLINC104999-IBu	0.07	0.07	0.07	0.08	0	0	0.07	0	0.32	0.86	0.68	0.32	0.78	0.65	0.99	0.31	0	0.47
SmLINC105000-IBu	0	0	0	0	0	0	0	0	0	0	0	0	0	0	0	0	0	0
SmLINC105001-IBu	0	0	0	0	0	0	0	0	0	0	0	0	0	0	0	0	0	0
SmLINC105030-IBu	0	0	0	0	0	0	0	0	0	0.11	0	0.07	0	0	0	0.1	0	0
SmLINC105031-IBu	0.07	0	0	0	0	0	0	0	0	0	0	0	0.18	0.06	0	0	0.12	0.12
SmLINC105035-IBu	0	0	0	0	0	0	0	0	0	0.08	0	0	0	0	0	0	0	0
SmLINC105037-IBu	0	0	0	0	0	0	0	0	0	0	0	0	0	0	0	0.15	0	0
SmLINC105038-IBu	0	0	0	0	0	0	0	0	0	0	0	0	0	0.4	0	0	0	0
SmLINC105039-IBu	0.5	0	0	0	0	0	0	0	0	0	0	0	0	0	0	0	0	0
SmLINC105040-IBu	0	0	0	0	0	0	0	0	0	0	0	0	0	0	0	0	0	0
SmLINC105064-IBu	0.02	0	0	0.03	0.02	0.03	0	0	0	0.03	0.08	0.01	0.08	0.02	0.01	0.04	0.01	0.03
SmLINC105065-IBu	0	0	0	0.03	0	0.07	0	0.04	0	0	0	0	0.03	0.03	0	0	0.03	0
SmLINC105068-IBu	0.5	0.41	0.28	0.25	0.15	0.19	0.08	0.16	0.13	0.18	0.07	0.04	0.1	0	0.09	0.15	0.11	0
SmLINC105069-IBu	0	0	0	0	0	0	0	0	0	0	0	0	0	0	0	0	0	0
SmLINC105070-IBu	0	0	0	0	0	0	0	0	0	0	0	0	0	0.05	0	0	0	0
SmLINC105077-IBu	0	0	0	0	0	0	0	0	0	0	0	0	0	0	0	0	0	0
SmLINC105080-IBu	0	0	0	0	0	0	0	0	0	0	0	0	0	0	0	0	0	0
SmLINC105091-IBu	0	0	0	0	0.74	0	0	0	0	0	0	0	0.62	0	0	0.6	0	1.92
SmLINC105115-IBu	1.79	2.5	2.02	4.51	1.25	1.34	2.04	1.22	1.97	0.83	0.44	0.44	1.78	0.94	0.72	0.95	0.32	0.95
SmLINC105144-IBu	0	0	0	0	0	0	0	0	0	0	0	0	0	0	0.28	0	0	0
SmLINC105153-IBu	0	0	0	0	0	0	0	0	0	0	0	0	0	0	0	0.48	0	0
SmLINC105171-IBu	0.32	0.15	0	0	0.18	0	0	0.19	0.34	0.15	0.27	0	0	0.29	0	0.28	0.15	0
SmLINC105179-IBu	0	0	0	0.38	0	0.79	0	0.9	0	0	0.32	0	0.67	0	0	0	0	0.34
SmLINC105184-IBu	1.6	4.55	2.57	0.91	3.97	2.96	1.82	3.2	1.75	2.04	3.92	1.62	2.01	2.13	0.8	1.29	2.43	1.73
SmLINC105203-IBu	0	0	0	0	0.54	0	0	0	0.18	0	0.56	0.36	0.26	0.89	0.3	0.43	0.67	0.31
SmLINC105218-IBu	1	1.16	0.89	3	5.81	4.39	4.71	3.25	2.34	1.93	1.44	1.51	3.8	2.02	2.91	2.26	2.65	1.4
SmLINC105219-IBu	0.48	0.18	0.88	0.86	1.2	1.25	1.11	0.43	0.76	0.94	0.93	0.44	0.62	1.09	1.41	0	1.04	0
SmLINC105220-IBu	1.39	1	1.42	1.36	0.95	3.48	3.66	3.48	3.92	0.4	0.77	1.19	0.94	1.18	2.27	0.77	2.18	0.2
SmLINC105221-IBu	0	0	0	0	0	0	0	0	0.25	0	0	0	0	0	0	0	0	0
SmLINC105222-IBu	0	0.97	0	0	0	0	0	0	0.28	0	0	0	0	0.57	0.57	0.56	0	0
SmLINC105223-IBu	0	0	0	1.14	0.41	0	0.6	0	0	0	0	0	1.97	0	0	0.49	0	1.22
SmLINC105224-IBu	0	0	0	0	0	0	0	0	0.08	0	0	0	0	0.07	0	0	0	0.08
SmLINC105225-IBu	3.24	3	2.47	0.89	4.63	3.67	0.79	5.26	3.6	1.08	0.87	0.56	0.31	0.92	0.62	1.59	1.74	1.58
SmLINC105246-IBu	0.29	0.45	0.08	0	0	0	0	0.26	0	1.09	1.02	0.41	0.81	0.47	0.34	0.32	0.63	0.69
SmLINC105247-IBu	0.01	0.1	0	0	0	0	0.14	0	0	0	0	0	0	0	0	0	0	0
SmLINC105248-IBu	0	0	0	0	0.08	0	0	0.17	0	0	0	0.08	0	0	0	0.06	0	0
SmLINC105264-IBu	0	0.25	0	0.07	0	0.07	0	0	0	0	0.22	0	0	0.06	0.12	0	0.12	0.06
SmLINC105265-IBu	0	0	0	0	0	0	0	0	0	0	0	0	0	0	0	0	0	0
SmLINC105266-IBu	0.09	0.12	0	0	0	0.03	0	0	0	0.2	0.13	0.07	0	0.03	0	0.05	0.06	0.03
SmLINC105292-IBu	0	0.07	0	0	0	0	0	0	0	0	0	0.04	0	0	0	0	0	0.04
SmLINC105294-IBu	0	0	0	0	0	0	0	0	0	0	0	0	0	0	0	0	0	0.16
SmLINC105295-IBu	0.67	0.53	0	0.71	0.74	2.53	1	1.66	1.44	0	0	0.37	0	1.24	0.64	0	0.96	0
SmLINC105296-IBu	0	0	0	0	0	0	0	0	0	0	0	0	0	0	0	0	0	0
SmLINC105297-IBu	0.39	0	0.41	0	0	0.23	0	0	0.21	0	0	0	0	0	0	0	0	0
SmLINC105298-IBu	0	0	0	1.1	0.87	0	0.26	0.96	0	0	0	0	0.24	0.24	0	0.23	0	0.5
SmLINC105299-IBu	0.89	0.27	0	0	0	0.98	0.3	0	1.29	0	0	0	0	0	0.28	0.26	0	0
SmLINC105365-IBu	0	0	0	0	0	0	0	0	0	0	0	0	0	0	0	0	0	0
SmLINC105366-IBu	0	0	0	0	0	0	0	0	0	0	0	0.07	0	0	0	0	0	0
SmLINC105370-IBu	0.26	0.59	0.66	0.53	0.81	0.57	0.57	0.71	0.74	0.13	0.15	0.19	0.11	0.11	0.13	0.13	0.19	0.14
SmLINC105373-IBu	0	0	0	0	0	0	0	0	0	0	0	0	0.47	0	0	0	0	0
SmLINC105395-IBu	0	0	0	0	0	0	0	0	0	0	0	0	0	0	0	0	0	0
SmLINC105396-IBu	0.84	0.76	0	1.32	0.93	0	0.42	0	0.45	0	0	0	0	0	0	0	0	0
SmLINC105397-IBu	0	0	0	0	0	0	0	0	0	0	0	0	0	0	0	0	0	0
SmLINC105411-IBu	6.09	6.22	5.98	9.18	18.39	12.01	12.77	13.96	9.72	0	0	5.58	4.34	6.01	11	4.21	2.92	5.74
SmLINC105427-IBu	0.17	0	0	0.07	0	0	0	0	0	0.12	0	0	0.16	0.12	0	0.23	0	0
SmLINC105428-IBu	0.09	0	0.16	0.08	0	0	0	0	0	0	0	0.06	0.08	0	0.05	0	0.05	0.24
SmLINC105429-IBu	0	0	0	0	0	0	0	0	0	0	0	0	0	0	0	0	0	0
SmLINC105451-IBu	0.1	0.46	0.3	0.21	0.43	0.32	0.48	0	0.85	0.27	0.59	0.32	0.26	0.18	0.27	0.59	0.36	0.46
SmLINC105464-IBu	0.03	0.08	0.03	0	0	0	0	0.03	0	0.03	0.07	0.12	0.08	0.03	0.03	0.02	0.05	0.03
SmLINC105466-IBu	0	0	0	0	0	0	0	0	0	0	0	0	0	0	0	0	0	0
SmLINC105499-IBu	0.56	3.53	2.64	1.2	1.26	1.48	1.14	1.17	1	0.95	1.91	1.01	0.6	1.6	0.75	1.18	1.52	0.26
SmLINC105500-IBu	0	0	0	0	2.03	2.18	0.5	1.05	0	0.15	0	0	0	0.76	0	0	0	0
SmLINC105501-IBu	0	0.08	0	0	0	0.09	0.09	0.1	0	0.08	0	0	0.08	0	0	0	0	0
SmLINC105538-IBu	0	0.87	0.54	0	0.76	0.54	0.2	0	0.54	0.7	0.42	0.46	0.13	0.06	0.32	0.18	0	0.39
SmLINC105539-IBu	0	0	0.19	0	0.42	0	0.22	0	0	0	0	0	0	0	0	0.19	0.07	0
SmLINC105540-IBu	0	0	0	0	0	0	0	0	0	0	0	0	0	0	0	0	0	0
SmLINC105541-IBu	0	0	0	0	0	0	0	0	0	0	0	0	0	0	0	0	0	0
SmLINC105544-IBu	0.64	0.2	0	0.79	0.83	0.47	0.42	0.38	0.35	0.2	0.28	0	0.19	0.68	0	0.09	0.3	0
SmLINC105596-IBu	0.35	0	0	0	0	0	0	0	0	0.66	0.92	0.39	0.32	0	0	0.63	0	0
SmLINC105606-IBu	0.26	0.3	0.37	1.1	0.35	1.02	0.92	1.5	0.51	0.95	0.4	0.34	0.89	0.42	0.52	0.45	0.29	0.19
SmLINC105610-IBu	0.18	0.05	0.16	0.11	0.19	0.41	0.26	0.07	0.23	0.17	0.14	0.12	0	0.05	0.14	0.14	0	0.05
SmLINC105611-IBu	0.11	0	0	0	0.33	0	0	0	0	0.1	0.1	0.19	0.2	0	0.2	0	0	0.1
SmLINC105612-IBu	0	0	0	0.55	2.48	2.05	0.93	1.31	1.52	0.87	0	0	0	0.43	0.28	0.41	0.22	0.22
SmLINC105614-IBu	0	0	0	0	0	0	0	0	0.3	0	0.25	0	0	0	0	0	0	0
SmLINC105616-IBu	0.33	0.17	0.28	0.38	0.25	0.51	0.27	0.27	0.2	0.11	0.08	0.14	0	0	0	0	0.17	0.17
SmLINC105620-IBu	0	0	0	0	0	0	0	0	0	0	0	0	0	0	0	0	0	0
SmLINC105635-IBu	0.33	0.11	0.49	0.24	0	0.5	0.08	0.2	0.14	0	0	0	0	0	0	0.08	0	0
SmLINC105636-IBu	0	0	0.19	0	0	0.23	0.12	0	0	0	0	0	0	0	0	0	0	0
SmLINC105637-IBu	0.17	0.48	0	0.41	0.52	0	0	0.41	0.36	0.15	0	0.06	0.05	0	0.15	0.14	0	0.15
SmLINC105638-IBu	0	0	0.49	0	0	0.84	0.82	0.24	0	0	0	0	0	0	0	0	0	0
SmLINC105639-IBu	0	0.1	0	0.16	0.11	0.21	0.19	0	0.1	0	0	0	0	0	0.08	0.04	0	0
SmLINC105640-IBu	0.09	0.27	0.32	0.06	0	0.11	0	0	0	0.05	0.03	0	0.11	0	0	0.05	0.04	0
SmLINC105641-IBu	0.43	0.8	0.61	0.18	0.25	0.64	0.36	0.43	0.33	0.07	0	0	0.03	0	0	0	0.06	0.14
SmLINC105642-IBu	0	0	0	0	0.11	0	0	0	0	0.01	0	0.15	0	0	0	0	0	0
SmLINC105653-IBu	0	0	0.07	0	0	0	0.07	0.08	0	0.12	0.06	0.15	0.06	0	0.06	0.06	0	0.12
SmLINC105686-IBu	0	0	0	0	0	0	0	0	0	0	0	0	0	0	0	0	0	0
SmLINC105687-IBu	0	0	0	0	0	0	0	0	0	0	0	0	0	0	0	0	0	0
SmLINC105732-IBu	0.12	0.11	0	0	0	0.13	0.11	0	0	0.11	0.2	0.25	0.1	0	0.11	0.1	0.54	0.22
SmLINC105733-IBu	0	0	0	0	0	0	0	0	0	0	0	0	0	0	0	0	0	0
SmLINC105741-IBu	0	0	0	0.21	0.66	0.22	0	0.24	0	0	0.17	0	0	0	0	0	0	0
SmLINC105747-IBu	0	0	0	0	0	0	0	0	0	0	0	0	0	0	0	0	0.45	0
SmLINC105748-IBu	0	0	0.27	0	0	0.28	0	0	0	0	0.22	0	0.24	0	0	0	0	0
SmLINC105749-IBu	0.46	0.29	0.32	0.3	0.17	0.39	0.2	0.36	0.9	0.09	0	0.11	0	0	0	0.04	0	0.05
SmLINC105750-IBu	0	0	0	0.35	0	0.24	0.66	0	0	0	0	0	0	0	0	0	0	0
SmLINC105751-IBu	0	0.48	0	0	0	1.18	0.54	0	0.58	0	0	0	0	0	0	0	0	0
SmLINC105757-IBu	0	0	0	0	0	0	0	0	0	0	0.1	0.26	0.32	0	0.33	0.31	0	0
SmLINC105758-IBu	0	0	0	0	0	0	0	0	0	0	0	0.15	0.13	0	0	0.12	0.13	0.13
SmLINC105759-IBu	0	0	0	0	0	0.59	0	1.38	0	0	0	0	1	0.51	0.52	1.94	0	0
SmLINC105763-IBu	0.18	0	0	0.19	0.2	0.2	0	0	0	0	0	0.2	0	0	0	0	0.17	0.17
SmLINC105764-IBu	0	0	0	0	0	0	0	0	0	0	0	0	0	0	0	0	0	0
SmLINC105792-IBu	0	0.21	0.11	0.24	0.03	0.04	0	0.56	0.17	0	0	0	0	0	0	0.14	0	0.29
SmLINC105793-IBu	0.15	0.19	0	0	0.13	0.12	0	0	0	0.06	0	0	0.15	0	0	0	0	0
SmLINC105794-IBu	0.18	0.09	0.05	0.26	0	0	0.22	0.26	0.04	0.17	0	0	0.25	0	0.03	0.13	0.04	0
SmLINC105820-IBu	0	0	0	0	0	0	0	0	0	0	0	0	0	0	0	0	0	0
SmLINC105821-IBu	0	0	0.12	0.12	0	0	0	0	0	0	0	0	0	0	0	0	0	0
SmLINC105849-IBu	0.95	0.73	0.97	0.71	1.02	0.61	0.75	0.78	0.17	0.19	0	0.34	0	0.28	0.09	0.18	0.1	0.19
SmLINC105850-IBu	0.17	0.59	0.12	0.11	0.14	0.34	0	0.34	0.57	0	0.08	0.11	0	0	0.09	0.08	0.09	0
SmLINC105851-IBu	0.48	0.69	0.35	0.55	0.84	0.41	0.32	1.14	1.01	0	0	0	0.09	0	0.06	0.06	0.07	0
SmLINC105852-IBu	0	0.1	0	0	0	0	0	0.29	0	0	0	0	0	0	0	0	0	0
SmLINC105853-IBu	0.27	0.05	0	0	0	0	0.35	0	0	0.16	0	0	0.13	0	0	0	0	0
SmLINC105861-IBu	2.46	1.48	1.89	3.78	2.94	3.69	5.24	4.48	2.9	0.81	0.36	0.72	0.9	0.48	0.42	0.66	0.46	0.39
SmLINC105873-IBu	0.8	0	0	0	0	0	0	0.51	0	0	0	0	0	1.51	0	0	0	0.39
SmLINC106006-IBu	0.33	0.11	0.12	0.63	0.6	0.62	0.56	0.76	0.23	0.16	0.08	0.1	0.13	0.08	0.16	0.49	0.11	0.06
SmLINC106076-IBu	0	0	0	0	0	0	0	0	0	0	0	0	0	0	0	0	0	0
SmLINC106096-IBu	0.46	0.41	0	0	0	0	0	0	0	0	0.4	0	0.43	0	0	0	0	0
SmLINC106111-IBu	0.18	0.28	0.24	0	0.07	0.13	0.17	0.07	0.13	0	0.15	0.19	0	0.05	0	0.15	0	0
SmLINC106190-IBu	0.15	0.28	0.31	0.08	0.08	0.16	0.07	0.17	0	0.07	0.06	0	0.2	0.13	0	0.19	0.07	0
SmLINC106203-IBu	0	0	0	0.12	0	0	0	0	0	0	0	0	0.05	0	0	0	0	0
SmLINC106205-IBu	0	0.53	0	1.25	0.66	0	0	0	0	0	0	0	0	0	0	0	0	0
SmLINC106262-IBu	0	0	0	0	0	0	0	0	0	0	0	0	0	0	0	0	0	0
SmLINC106263-IBu	0	0	0	0	0	0.29	0	0	0	0	0	0	0	0	0	0	0	0
SmLINC106284-IBu	0	0	0	0	0	0	0	0	0	0.19	0.18	0.22	0	0	0	0	0	0.38
SmLINC106361-IBu	0	0	0	0	0	0	0	0	0	0	0	0	0	0	0	0	0	0
SmLINC106378-IBu	14.08	3.98	10.61	20.87	28	17.37	6.19	12.88	6.6	7.06	10.06	13.18	15.91	11.19	5.53	8.31	18.2	22.4
SmLINC106381-IBu	0	0	0	0	0	0	0	0	0	0	0	0	0	0	0	0	0	0
SmLINC106400-IBu	273.81	276.43	369.7	298.26	237.82	401.81	216.98	248.56	293.31	297.93	216.14	229.16	516.01	341.33	323.31	356.49	380.94	319.2
SmLINC106413-IBu	80.91	43.83	55.52	35.66	29.68	23.56	38.67	55.47	52.97	23.44	23.13	48.56	20.83	17.58	15.67	17.06	27.15	38.22
SmLINC106419-IBu	0.75	0.72	0.28	0.36	0.64	0.67	0.5	0.67	1.04	4.22	2.59	2.53	2.63	3.21	2.6	3.34	3.79	2.53
SmLINC106420-IBu	0.06	0.23	0	0.19	0.07	0.33	0.18	0.28	0	2.01	2.24	1.4	1.92	2.53	1.95	2.05	1.87	1.53
SmLINC106425-IBu	0	0.31	0.36	0	0.37	0	0	0	0	0	0	0	0	0	0	0	0	0
SmLINC106440-IBu	0	0	0	0	0	1.21	0	1.52	0	1.07	1.99	0	1.05	0	0	0	1.08	0
SmLINC106473-IBu	0	0	0	0	0.22	0.22	0	0	0	0.19	0	0	0.18	0.18	0	0	0	0
SmLINC106484-IBu	0	0	0	0	0	0	0	0	0	0.22	0.16	0	0	0	0	0	0	0
SmLINC106485-IBu	72.13	94.96	92.08	81.76	75.91	99.01	70.78	69.87	86.75	118.99	135.2	95.01	148.77	156.4	149.39	117.85	201.68	130.07
SmLINC106486-IBu	0	0	0	0.6	0	0	0	0.65	1.24	1.34	0.89	1.87	5.07	4.05	1.54	1.93	2.11	2.63
SmLINC106525-IBu	6.09	11.35	7.37	19.78	15.47	17.01	12.83	12.93	8.85	13.14	19.08	22.14	39.23	31.61	33.58	37.11	42.79	25.66
SmLINC106555-IBu	0.12	0.13	0.17	0.07	0.04	0.01	0.05	0.06	0.11	0.15	0.01	0.11	0.04	0.07	0.07	0.06	0.02	0.19
SmLINC106591-IBu	0.07	0.21	0.07	0.34	0.12	0.43	0.07	0.25	0.12	0.27	0.3	0.23	0.23	0.26	0.1	0.18	0.38	0.3
SmLINC106621-IBu	0	0	0	0	0	0	0	0	0	0	0	0	0	0	0	0	0	0
SmLINC106630-IBu	0	0	0	0	0	0	0	0	0	0.17	0	0	0	0	0	0	0.17	0
SmLINC106642-IBu	0	0	0	0	0	0	0	0	0	0	0	0	0	0	0	0	0	0
SmLINC106666-IBu	60.13	77.91	52.88	47.22	47.81	57.41	39.32	48.52	46.04	43.61	61.12	40.72	62.46	67.12	48.37	60.08	59.86	39.64
SmLINC106667-IBu	20.51	18.53	15.68	31.82	32.49	34.48	29.34	33.35	18.75	17.91	26.13	28.73	33.06	31.05	30.93	37.12	33.49	24.86
SmLINC106761-IBu	0	0	0.12	0	0	0	0	0	0.12	0	0	0	0	0.1	0	0	0	0
SmLINC106762-IBu	0	0	0	0	0	0	0	0	0	0	0	0	0	0	0	0	0	0
SmLINC106766-IBu	13.98	26.55	17.68	8.91	16.34	9.65	12.63	14.85	14.79	6.74	9.18	9.72	3.56	15.48	7.82	6.1	6.45	8.74
SmLINC106767-IBu	0	0	0.12	0	0	0	0	0	0.05	0	0	0	0	0.04	0	0	0.05	0
SmLINC106768-IBu	0.64	0.94	0.2	0.36	0.38	0	0.32	0	0	0	0.55	0	0.54	0	0	0.28	0.26	0.59
SmLINC106769-IBu	0	0	0	0	0	0	0	0	0	0	0	0	0.04	0	0	0	0	0
SmLINC106770-IBu	2.08	1.85	2.9	4.05	5.01	4.2	3.38	4.5	1.68	0.49	0.88	3.21	0.47	3.99	2.36	1.69	2.29	2.37
SmLINC106771-IBu	0	0	0	0	0	0	0	0	0	0	0.54	0	0	0	0	0	0	0
SmLINC106773-IBu	0.99	1.58	1.57	2.31	3.45	1.97	1.06	1.69	1.23	1.57	2.69	6.09	0.64	5.91	1.63	2.35	5.53	3.97
SmLINC106774-IBu	0.99	0.69	0.52	1.47	0.73	1.04	0.47	0.85	1.67	1.03	1.96	3.82	1.25	7.09	1.33	2.4	4.29	4.1
SmLINC106775-IBu	0.13	0.23	0.38	0.1	0.29	0.33	0.09	0.12	0.13	0.22	0.09	0.15	0.23	0	0.09	0.13	0.07	0
SmLINC106776-IBu	0.37	0.17	0.05	1.24	0.35	0	1.09	0	0.78	0.01	0	0.03	0	0.3	0	0.07	0.19	0.16
SmLINC106777-IBu	0	0	0	0	0	0	0	0	0	0	0	0	0	0	0	0	0	0
SmLINC106780-IBu	0	0	0	0	0.16	0	0	0	0	0.13	0	0	0.13	0	0.13	0.13	0.41	0
SmLINC106782-IBu	0	0	0	0.22	0.19	0.23	0.08	0	0	0.04	0	0.05	0.19	0	0	0.11	0.04	0.04
SmLINC106789-IBu	2.21	1.44	1.34	2.96	3.11	2.04	4.49	3.57	1.78	0.75	0.6	0.38	1.37	0.95	0.97	0.61	1.64	0.55
SmLINC106794-IBu	0.22	0	0	2.13	0.7	1.35	0.04	0.43	0	0.14	0	0	1.48	0	0.07	0.35	0	0
SmLINC106797-IBu	2.11	0	1.14	0.92	0.58	0	7.19	3.69	0	0	0	0	3.37	2.79	0	1.17	1.36	0
SmLINC106798-IBu	0.64	0	0	0.81	0	0	2.84	0.82	0	0	0	0	0	0.8	0	0.53	0	0
SmLINC106799-IBu	6.97	0	0	0.91	0	0	7.89	2.73	0	2.43	0	0	0	5.5	0	2.9	6.07	0
SmLINC106800-IBu	0	0	0	0	0	0	0	0	0	0	0	0	0	0.59	0	0	0	0
SmLINC106802-IBu	0.28	0.4	0.22	0.21	0.41	0.36	0.06	0.13	0.32	0.3	0.64	0.43	0.22	0.31	0.18	0.12	0.38	0.27
SmLINC106817-IBu	0	0	0	0	0	0	0	0	0	0.19	0.18	0	0	0	0	0.18	0.19	0.19
SmLINC106823-IBu	0.1	0	0	0	0	0	0	0	0	0.18	0	0	0.45	0.27	0	0.43	0	0
SmLINC106840-IBu	0	0	0.2	0	0.41	0.2	0	0	0.2	0.17	0	0	0	0.34	0.17	0	0.17	0
SmLINC106851-IBu	0.43	0	0	0	0.48	0	0	0.55	0	0	0	0	0	0	0	0.39	0	0
SmLINC106885-IBu	0	0	0	0	0	0	0	0	0	0	0	0	0	0	0	0.17	0	0
SmLINC106902-IBu	0	0	0	0	0	0	0	0	0	0	0	0	0	0	0	0	0	0
SmLINC106924-IBu	0	0	0	0	0	0	0	0	0	0.17	0.08	0	0.25	0.11	0.89	0.16	0	0
SmLINC106925-IBu	0	0	0	0	0	0	0	0	0	0.26	0.08	0.2	0.25	0.31	0.64	0.32	0.09	0
SmLINC106926-IBu	0	0	0	0	0	0	0	0	0	0	0	0.1	0.08	0	0.08	0	0	0
SmLINC106928-IBu	0	0	0	0	0	0	0	0	0	0	0	0	0	0	0	0	0	0
SmLINC106953-IBu	0.4	0.46	0.41	0.46	0.41	0.24	1.47	0.38	0.92	0.13	0.12	0.08	0.3	0.16	0.1	0.09	0.17	0.1
SmLINC106967-IBu	0.24	0	0	0.13	0	0.07	0	0.14	0.13	0	0	0.07	0.05	0	0.17	0.05	0.06	0
SmLINC106968-IBu	0	0.22	0.41	0	0	0	0.17	0	0	0	0.05	0	0	0	0	0	0	0
SmLINC107069-IBu	0.08	0	0	0	0.55	0.09	0.16	0.1	0	0	0	0	0	0	0	0.14	0	0
SmLINC107075-IBu	0	0	0	2.65	0.93	1.26	0	1.33	0	0	0	0	0	0	0	0	0	0
SmLINC107077-IBu	0.38	0.24	0.4	0.87	0.92	0	0	0	1.26	0.12	0	0	0	0	0	0	0	0
SmLINC107078-IBu	0	0	0	0	0	0	0	0	0	0	0	0	0	0	0	0	0	0
SmLINC107079-IBu	0	0	0	0	0	0	0	0	0	0	0	0.14	0.7	0	0	0.23	0	0
SmLINC107080-IBu	0	0.24	0	0	0	0	1.63	0.63	0	0	0	0	0	0	0	0	0	0
SmLINC107085-IBu	0	0	0.14	0.14	0	0.15	0	0	0	0	0	0	0	0	0	0	0	0
SmLINC107088-IBu	0	0.73	0	0	0	0	0	0	0	0	0	0	0	0	0	0	0	0
SmLINC107106-IBu	0	0	0	0	0	0	0	0	0	0	0	0	0	0	0	0	0	0
SmLINC107107-IBu	0	0	0	0	0.19	0	0	0	0	0	0	0	0	0	0	0	0	0
SmLINC107114-IBu	0.21	0.1	0.21	0.33	0.15	0.07	0.2	0.16	0.23	0	0.03	0	0	0	0	0.03	0	0.03
SmLINC107115-IBu	0	0	0	0	0	0	0	0	0	0.05	0	0	0	0	0.05	0	0	0
SmLINC107116-IBu	0	0	0	0	0.15	0	0	0	0	0.25	0.12	0	0	0	0	0.23	0	0
SmLINC107117-IBu	54.43	74.73	53.51	34.37	48.79	51.39	30.89	42.73	40.73	40.6	61.22	39.91	45.51	47.58	46.47	49.69	39.7	37.77
SmLINC107118-IBu	17.91	10.87	14.21	20.82	17.78	14.07	19.29	22.1	8.38	7.3	11.85	7.59	14.81	19.28	17.36	14.42	12.3	11.15
SmLINC107119-IBu	7.89	9.04	11.08	12.04	10.2	12.56	10.23	7.74	10.55	2.95	4.49	5.54	8.5	14.52	12.59	8.69	8.78	3.34
SmLINC107168-IBu	0.73	8.39	6.13	5.53	10.09	3.77	5.4	0.46	5.16	4.25	6.9	3.27	9.31	8.14	5.26	4.53	6.13	2.57
SmLINC107169-IBu	0.54	2.89	1.19	0.65	1.44	1.23	0	0	0	0	1.98	0.64	3.06	2.04	3.11	1.03	0.53	0
SmLINC107190-IBu	1.62	1.57	0.93	0.77	0.95	0.87	0.29	0.41	0.43	0.53	0.34	1.56	0.11	0.3	0.08	0.46	0.84	1.1
SmLINC107192-IBu	47.76	78.24	59.77	40.66	47.72	49.24	22.49	36.67	54.33	51.12	71.79	58.05	44.85	53.38	24.68	47.11	50.02	49.86
SmLINC107207-IBu	0	0	0	0	0	0	0	0	0	0	0	0	0	0	0	0	0	0
SmLINC107208-IBu	0	0	0	0	0	0	0	0	0	0	0	0	0	0	0	0	0	0
SmLINC107209-IBu	0	0	0	0	0	0	0	0	0	0	0	0	0	0	0	0	0	0
SmLINC107225-IBu	0.87	0.28	0.23	1.62	1.62	0.72	0.43	0.93	0.56	0.4	1.12	0.32	0.2	2.23	0.07	0.25	0.41	0.14
SmLINC107227-IBu	0	0	0	0	0	0	0	0	0	0	0	0	0	0	0	0	0	0
SmLINC107228-IBu	0	0	0	0	0	0.37	0	0	0	0	0	0	0	0	0	0	0	0
SmLINC107230-IBu	0.14	0	0	0.15	0	0	0	0	0	0.4	0	0	0.65	0	0	0.5	0	0
SmLINC107239-IBu	0.33	0	0	0.18	0.19	0	0.33	0.2	0	0	0	0	0	0.31	0	0	0.16	0
SmLINC107240-IBu	0.45	0	0	0	0	0.25	0	0	0	0	0	0	0	0	0	0	0	0
SmLINC107251-IBu	0	0	0	0	0	0	0	0	0	0	0	0	0	0	0	0.28	0	0
SmLINC107252-IBu	0	0	0	0	0	0	0	0.67	0	0	0	0	0	0	0	0	0	0
SmLINC107253-IBu	0	0	0	0	0	0	0	0	0	0	0	0	0	0	0	0	0	0
SmLINC107258-IBu	0.98	0.26	0.59	0.3	1.09	0.77	0.28	0.17	0.31	0.26	0.24	0.77	0	0.64	0.65	0.24	0.26	0.66
SmLINC107284-IBu	0	0	0	0	0	0	0	0	0	0	0	0	0	0	0	0	0	0
SmLINC107289-IBu	0.67	0.63	0.35	0.35	0.19	0.36	0.16	0.4	0.54	0.15	0.14	0	0	0	0	0	0	0
SmLINC107337-IBu	3.57	3.8	4.28	7.44	7.1	6.04	4.49	6.37	4.85	2.59	1.02	1.66	4.02	1.57	1	1.88	1.22	1.21
SmLINC107432-IBu	0.06	0.12	0	0	0.14	0	0	0	0	0	0	0	0	0	0	0	0	0
SmLINC107433-IBu	0	0.07	0.04	0.04	0.26	0.04	0	0.04	0.04	0	0.1	0.04	0.18	0	0.04	0	0.04	0
SmLINC107455-IBu	0	0	0	0.15	0.08	0.08	0	0	0.08	0	0.06	0	0.07	0	0	0	0.07	0.07
SmLINC107548-IBu	0.28	0	0	0	0	0	0	0	0	0	0	0	0	0	0	0	0.26	0
SmLINC107551-IBu	0	0	0	0	0	0.19	0	0	0	0	0	0	0	0	0	0	0	0
SmLINC107565-IBu	0.3	0	0	0	0	0	0	0	0	0.85	1.32	1	0	2.25	2.3	2.69	4.62	2.02
SmLINC107585-IBu	0.02	0.02	0.01	0	0.04	0.06	0.06	0.02	0.04	0.05	0.04	0.02	0.02	0.05	0.01	0.01	0.02	0.03
SmLINC107621-IBu	37.61	46.47	46.18	69.64	59.7	68.86	54.15	54.87	44.22	41.68	36.87	28.29	57.74	52.11	44.64	56.24	64.64	48.13
SmLINC107624-IBu	6.63	6.97	8.07	20.61	9.7	19.08	11.2	8.57	8.56	9.22	6.66	7.41	18.87	10.3	7.5	10.56	9.1	8.96
SmLINC107670-IBu	0.38	0.36	0.2	0.2	0.42	0.21	0.47	0.22	0.41	0.09	0.33	0.31	0.17	0.09	0.35	0.08	0.35	0.18
SmLINC107672-IBu	0	0	0	0	0	0	0	0	0	0	0	0	0	0	0	0	0	0
SmLINC107674-IBu	0	0	0	0	0	0.3	0	0	0	0	0	0	0	0	0	0	0	0
SmLINC107675-IBu	0	0	0	0	0	0	0	0	0	0	0	0	0	0	0	0	0	0
SmLINC107686-IBu	0.23	0	0.24	0.82	0.52	0.59	1.67	0.18	0.68	0	0	0	0.21	0	0.14	0	0.14	0.07
SmLINC107688-IBu	0	0	0	0	0	0	0	0	0	0	0	0	0	0	0	0	0	0
SmLINC107689-IBu	0	0	0	0	0.18	0.09	0.04	0.05	0	0.07	0	0.09	0.04	0	0	0.04	0	0
SmLINC107711-IBu	0	0	0	0	0	0	0	0	0	0	0	0	0	0	0	0	0	0
SmLINC107718-IBu	0	0	0	0.19	0	0	0.18	0.21	0.19	0.16	0.31	0	0	0	0.17	0	0	0
SmLINC107788-IBu	0	0	0.15	0	0	0	0	0	0	0	0	0	0	0	0	0	0	0
SmLINC107792-IBu	0.47	0.59	0.17	0.67	0.7	0.69	0	0.19	0.34	0.87	0.54	0.87	2.44	1.01	1.61	1.66	1.19	1.19
SmLINC107793-IBu	0.77	0.3	0.17	0	0.18	0	0	0	0.53	0.89	0.55	0.18	0.73	0.59	0.3	0.42	0.61	0.3
SmLINC107794-IBu	0.21	0	0	0	0	0	0.51	0	0	0.16	0	0.19	0	0	0	0	0.33	0
SmLINC107795-IBu	1.72	1.74	1.54	0.13	0.27	0.54	0	0.29	0.13	0.23	0.11	0.4	0	0	0	0.11	0.12	0
SmLINC107822-IBu	0	0	0	0	0	0	0	0	0	0	0	0	0	0	0	0	0	0
SmLINC107864-IBu	0	0	0	0	0	0	0	0	0	0	0	0	0	0	0	0	0	0
SmLINC107865-IBu	0.05	0	0	0	0	0.03	0	0.03	0	0	0	0.03	0	0	0	0	0	0
SmLINC107928-IBu	0.31	0.15	0.16	1.87	4.02	1.93	0.91	1.17	0.25	0.07	0.13	0.08	0.77	0.35	0.21	0.27	0	0
SmLINC107930-IBu	0.62	0.3	0	3.96	0.12	1.14	3.59	1.71	0	0.1	0.54	0	0	0.85	0	0	0.78	0
SmLINC107931-IBu	0.01	0	0.07	0.27	0.49	0.33	0.28	0.2	0.22	0.01	0.05	0	0.14	0.1	0.03	0.18	0.11	0.04
SmLINC107947-IBu	0	0.25	0.78	0	0	0.65	0.59	0	0	0	0	0	0.71	0.58	0.49	0.25	0	0.39
SmLINC107948-IBu	0	0	0	0	0	0	0	0.42	0.93	0.99	1.11	1.28	1.24	1.3	1.26	1.18	1.36	1.38
SmLINC107949-IBu	0.54	1.11	0.23	0.38	0.8	0	0	0.42	0.58	2.6	1.93	3.78	4.42	3.19	4.07	3.71	3.81	3.76
SmLINC107959-IBu	0	0	0	0	0	0	0	0	0	0	0	0	0	0	0	0	0	0
SmLINC107961-IBu	0	0	0	0	0	0	0	0	0	0	0	0	0	0	0	0	0	0
SmLINC107962-IBu	0	0	0	0	0	0	0	0	0	0	0	0	0	0	0	0	0	0
SmLINC107979-IBu	0	0	1.07	0	0	1.02	0	1.26	0	0	0	0	0	0	0	0	0	0
SmLINC107980-IBu	0	0	0	0	0	0	0	0	0	0	0	0.25	0	0	0	0	0	0
SmLINC107983-IBu	0	0	0.25	0	0	0	0	0	0	0	0	0	0	0	0	0.21	0	0
SmLINC107987-IBu	0	0.19	0	0	0	0.23	0	0	0	0	0	0	0	0.19	0	0.18	0.2	0
SmLINC108086-IBu	0.57	0.54	0.4	0.71	0.85	0.63	0.38	0.78	0	0	0	0.1	0.09	0	0	0.08	0	0.09
SmLINC108090-IBu	0	0	0	0	0	0.22	0	0	0.22	0	0	0	0	0	0	0	0	0
SmLINC108096-IBu	0	0.13	0.14	0.14	0.29	0	0.26	0	0	0.12	0.46	0.29	0.12	0.48	0	0	0.62	0
SmLINC108125-IBu	0.14	0	0	0	0	0	0	0	0	0	0	0	0	0	0	0	0	0
SmLINC108126-IBu	0	0	0	0	0	0	0	0	0	0	0	0	0	0	0	0	0	0
SmLINC108193-IBu	0	0	0	0	0	0	0	0	0	0	0	0	0	0	0	0	0	0
SmLINC108214-IBu	0	0.09	0.28	0	0	0	0	0.1	0.1	0.08	0	0.1	0	0	0	0.08	0.08	0
SmLINC108215-IBu	0.29	0.28	0	0.16	0.16	0.48	0.44	0.17	0.48	0	0	0	0	0	0	0.13	0	0
SmLINC108235-IBu	3.93	1.67	1.95	2.56	2.7	2.32	1.21	4.12	2.94	1.98	1.58	2.68	3.06	1.69	2.01	2.96	2.89	2.88
SmLINC108239-IBu	1.32	0.8	0.96	0.46	0	0	0.44	1.12	0.94	0	0	0	0	0	0	0.4	0	0
SmLINC108252-IBu	0.19	0.05	0.11	0.12	0.03	0.21	0.16	0.13	0.12	0.1	0	0.06	0.07	0.05	0	0.02	0.03	0
SmLINC108277-IBu	0	0	0	0	0	0	0	0	0	0	0	0	0	0	0	0	0	0
SmLINC108278-IBu	0	0	0	0	0	0.25	0	0	0	0	0	0	0	0	0	0	0	0
SmLINC108279-IBu	0	0	0	0	0	0	0	0	0	0	0	0	0	0	0	0	0	0
SmLINC108280-IBu	0	0	0	0	0	0	0	0	0	0	0	0	0	0	0	0	0	0
SmLINC108281-IBu	0	0	0	0	0	0	0	0	0	0	0	0	0	0	0	0	0	0
SmLINC108282-IBu	0	0	0	0	0	0	0	0	0	0	0	0	0	0	0	0	0	0
SmLINC108283-IBu	0	0	0	0	0	0	0	0	0	0	0	0	0	0	0	0	0	0
SmLINC108284-IBu	0	0	0.1	0	0	0	0	0	0	0	0	0.11	0	0	0	0	0	0
SmLINC108285-IBu	1	1.23	0.66	0.28	0.32	0.24	0.11	0.63	0.83	0	0	0	0	0.15	0	0	0	0
SmLINC108286-IBu	0.8	0	0	0.82	1.2	0.43	1.19	1.14	0.61	0.21	0	0	0	0	0	0	0	0
SmLINC108287-IBu	0.64	1.46	0.59	0.98	0	0.38	0	0	0	0	0	0	0	0	0	0	0	0
SmLINC108288-IBu	0	0	0	0	0	0	0	0	0	0	0	0.18	0.15	0	0	0	0.15	0
SmLINC108289-IBu	0	0	0	0.33	0	0.27	0	0	0	0	0	0	0	0	0	0	0	0
SmLINC108290-IBu	0	0	0	0	0	0	0	0	0	0	0	0	0	0	0	0	0	0
SmLINC108291-IBu	0	0	0	0	0	0	0	0	0	0	0	0	0	0	0	0	0	0
SmLINC108304-IBu	0	0	0	0	0	0	0	0	0	0	0	0	0	0	0	0	0	0
SmLINC108305-IBu	0	0	0	0	0	0	0	0	0	0	0	0	0.37	0.75	0	0.36	1.53	0
SmLINC108307-IBu	0	0	0	0	0	0	0	0	0	0	0	0	0.06	0	0	0	0	0.06
SmLINC108308-IBu	0	0	0	0	0	0	0	0	0	0	0	0	0	0.44	0	0	0	0
SmLINC108310-IBu	0	0	0	0	0	0	0	0	0	0	0	0	0.24	0	0	0.81	0	0
SmLINC108311-IBu	0	0	0	0	0	0	0	0	0	0	0.39	0	0.21	0	0	0.27	0.34	0.92
SmLINC108314-IBu	0	0	0	0	0	0	0	0	0	0	0	0	0	1.02	0	0.46	0	0
SmLINC108315-IBu	0	0	0	0	0	0	0	0	0	0	0	0	0	0	0	0	0	0
SmLINC108317-IBu	0	0	0	0	0	0	0	0	0	0	0	0	0	0	0	0	0	0
SmLINC108318-IBu	0	0	0	0	0	0	0	0	0	0.16	0	0	0	0	0	0	0	0
SmLINC108322-IBu	0	0	0	0.07	0.07	0	0	0	0	0	0	0	0	0	0	0	0	0
SmLINC108323-IBu	0	0	0	0	0	0	0	0	0	0	0	0	0.11	0	0	0	0	0
SmLINC108324-IBu	0.24	0	0	0	0	0	0	0	0	0	0	0	0	0	0.06	0	0	0
SmLINC108325-IBu	0	0	0	0	0	0	0	0	0	0	0	0	0	0	0	0	0	0
SmLINC108364-IBu	0.28	0.09	0	0.4	0.53	0.21	0.28	0.78	0.31	0.35	0.24	0.42	0.09	0.86	0.61	0.33	0.62	0.18
SmLINC108388-IBu	1.14	0.81	0.6	0.75	0.63	1.24	0.7	1.35	0.46	0.66	0.98	0.94	0.52	2.07	1.32	0.62	0.8	0.67
SmLINC108418-IBu	0	0	0	0	0	0	0	0	0	0	0	0	0	0	0	0	0	0
SmLINC108436-IBu	4.76	15.23	14.49	6.6	8.31	13.17	6.07	3.13	6.24	17.44	19.83	12.3	10.49	12.97	9.62	11.55	11.78	12.1
SmLINC108437-IBu	0	0	0	0	0	0	0	0	0	0	0	0	0	0	0	0	0	0
SmLINC108438-IBu	24.37	23.15	23.33	11.1	19.07	24.24	7.72	10.87	19.98	31.43	20.85	42.79	20.97	19.07	23.6	13.98	15.12	29.5
SmLINC108458-IBu	0.51	0.31	0.62	0.2	0.1	0	0.41	0.16	0.3	0.3	0.2	0.35	0.17	0.12	0.3	0.2	0.17	0.26
SmLINC108488-IBu	1.31	1.19	0	0.46	2.44	0	0	0.56	0.94	2.06	0	1.45	0.81	2.06	0	0	1.26	0
SmLINC108513-IBu	0.05	0	0	0	0	0	0	0	0	0.14	0	0.11	0.05	0.09	0	0.13	0.19	0.05
SmLINC108538-IBu	0	0	0	0	0	0	0	0.5	0	0	0	0	0	0	0	0	0	0
SmLINC108586-IBu	0.25	0	0	0	0	0	0	0	0	0	0	0	0	0.23	0	0	0	0
SmLINC108601-IBu	0	0	0	0	0	0	0	0	0	0	0	0	0	0	0	0	0	0
SmLINC108603-IBu	1	0.81	0.56	0.24	0.34	0.17	0.08	0.18	0.25	0.21	0.07	0.08	0.35	0.28	0	0.13	0	0.07
SmLINC108611-IBu	0	0	0	0	0	0	0	0	0	0	0	0	0.52	0.13	0.27	0.38	0.54	0.14
SmLINC108616-IBu	8.05	8.28	7.37	8.76	11.95	9.39	6.02	8.67	6.77	5.11	7.43	5.69	9.86	8.18	10.35	8.04	10.04	6.86
SmLINC108621-IBu	1.28	1.23	1.23	0.65	0.83	1.03	0.99	0.76	1.74	1.1	1.77	2.13	2.61	1.36	1.1	1.95	2.42	1.09
SmLINC108622-IBu	0.03	0	0	0	0	0	0	0	0	0	0	0.33	0	0	0	0.13	0.09	0.08
SmLINC108623-IBu	0	0.06	0.02	0	0	0	0	0	0	0.06	0.04	0.13	0.04	0.06	0.06	0.09	0.14	0.04
SmLINC108625-IBu	0	0.06	0	0	0	0	0	0	0	0	0	0	0.2	0	0.07	0.03	0.22	0.13
SmLINC108626-IBu	0	0.06	0	0	0	0	0	0	0	0.23	0.28	0	0	0.18	0.13	0	0.08	0
SmLINC108639-IBu	0	0.35	0.31	0	0.08	0.16	0.1	0.29	0.6	0.31	0.23	0.03	0	0	0.23	0.4	0	0
SmLINC108640-IBu	0	0	0.31	0	0	0	0	0	0	0	0	0	0	0	0	0	0	0
SmLINC108641-IBu	0	0	0.44	0	0	0	0	0	0	0	0	0	0.07	0.1	0	0	0	0
SmLINC108642-IBu	0	0	0	0	0	0	0	0	0	0	0	0	0	0	0	0	0	0
SmLINC108643-IBu	0.02	0.35	0	0	0	0	0.14	0	0	0	0	0.35	0	0	0	0	0	0.09
SmLINC108644-IBu	0.18	0	0	0.21	0.12	0.25	0	0	0	0.08	0.32	0	0.29	0.37	0	0	0.04	0
SmLINC108646-IBu	0	0	0	0	0	0	0.16	0	0.41	0	0	0	0	0	0	0	0	0
SmLINC108647-IBu	0.62	0.52	0.02	0.61	0	0	0.48	0	0	0	0	0.43	0	0	0	0	0.14	0.2
SmLINC108697-IBu	0.29	0.14	0.15	0	0.16	0.16	0.58	0.35	0	0	0	0.16	0.13	0.13	0	0	0	0.41
SmLINC108746-IBu	0	0	0.15	0	0	0	0	0	0	0	0	0	0	0	0	0	0	0
SmLINC108749-IBu	0	0.15	0	0	0	0	0	0	0	0	0	0	0	0	0	0	0	0
SmLINC108776-IBu	12.38	21.96	13.58	7.13	19.27	10.83	4.2	4.65	13.43	9.92	9.52	14.36	6.91	9.96	5.01	6.54	12.42	14.17
SmLINC108797-IBu	38.47	67.07	39.89	27.54	31.08	33.65	27.94	36.15	38.26	35.18	40.29	37.02	41.55	37.86	35.07	40.97	28.98	28.88
SmLINC108798-IBu	8.66	8.59	10.37	19.3	21.1	22.69	13.02	10.53	14.71	10.26	8.66	5.87	14.01	17.39	16.09	10.49	10.79	8.63
SmLINC108799-IBu	7.05	6.71	8.6	22.56	21.74	17.76	15.56	18.05	10.07	5.1	12.54	7.14	17.26	13.54	17.41	20.19	16.79	10.01
SmLINC108823-IBu	0.2	0.25	0.34	0	0	0	0.07	0.15	0.14	0.06	0.34	0.22	0.06	0.3	0.12	0.34	0	0
SmLINC108829-IBu	0	0	0	0	0.06	0.04	0.07	0.15	0.14	0	0	0	0	0	0	0	0	0
SmLINC108830-IBu	0	0	0	0	0	0	0	0	0	0	0	0	0	0	0	0	0	0
SmLINC108831-IBu	0	0	0.1	0	0	0	0	0	0	0.43	0	0	0	0	0	0	0	0
SmLINC108832-IBu	0	0	0.15	0	0	0	0	0	0.1	0.19	0.99	1.67	0.6	0.5	0.29	0.58	0.2	0
SmLINC108833-IBu	0	0.06	0	0.06	0.02	0.05	0	0.03	0	0.26	0.38	0.17	0.14	0.17	0.34	0.27	0.26	0.26
SmLINC108839-IBu	0	0.42	0.84	0.16	0.74	0.08	0.58	0.17	1.37	0.41	0.82	0.08	0.53	1	0.41	1.15	1.38	0.55
SmLINC108849-IBu	14.22	17.85	11.24	43.84	38.18	41.65	31.22	38.87	17.97	13.67	9.99	8.31	25.53	15.31	13.23	19.95	15.06	14.98
SmLINC108861-IBu	0.44	0.21	0.71	0	0.25	1.21	0	0.81	0.48	0.82	0.19	0.49	0.61	0	1.04	0.39	0.21	0
SmLINC108862-IBu	0	0	0	0	0	0	0	0	0	0	0.13	0.17	0.28	0.14	0.56	0.4	0.14	0
SmLINC108863-IBu	0	0	0	0	0.06	0	0	0	0	0	0	0	0	0	0	0	0	0
SmLINC108864-IBu	0	0	0	0	0	0	0	0	0	1.81	0.24	0.92	1.53	1.54	0.53	1.72	1.59	0.26
SmLINC108874-IBu	0.03	0	0.04	0	0	0	0	0	0	0	0	0	0	0.03	0	0.03	0	0
SmLINC108887-IBu	0	0	0	0	0	0	0	0	0	0	0	0	0	0	0	0	0	0
SmLINC108921-IBu	0.38	0.54	1.28	2.41	1.16	1.04	0.75	0.89	1.25	1.05	0.73	1.36	2.41	1.2	0.7	2.64	1.69	1.07
SmLINC109012-IBu	0	0	0	0	0	0	0	0	0	0	0.57	0	0	0	0.41	0	0	1
SmLINC109013-IBu	0.14	0.26	0	0	0	0	0	0	0	0.13	0	0.15	0.62	0.37	0.21	0.48	0.77	0
SmLINC109014-IBu	0	0	0	0.07	0	0	0	0	0	0	0	0.07	0.24	0.12	0.12	0.06	0	0
SmLINC109028-IBu	0.1	0	0	0.41	0.86	0.53	0.28	0.45	0.11	2.3	2.64	1.9	4.96	3.74	5.22	3.76	3.96	4.13
SmLINC109029-IBu	7.32	14.27	10.42	3.54	3.49	3.67	3.74	2.53	6.13	8.35	5.8	8.3	4.4	7.3	1.77	2.95	5.94	5.14
SmLINC109102-IBu	6.23	12.65	4.49	5.88	6.44	4.87	6.63	7.01	5.07	15.5	19.85	8.83	11.19	7.98	5.64	10.78	8.22	11.78
SmLINC109103-IBu	0.54	0.64	0.28	0.43	0.75	0.3	0.27	0.32	0.89	0.12	0.47	1.49	0	0.49	0.13	0.24	0.64	0.89
SmLINC109171-IBu	0.14	0	0.07	0	0	0	0	0	0	1.64	0.47	1.74	1	0.81	1.39	1.97	1.67	1.67
SmLINC109173-IBu	0	0.4	0.9	0.36	0	0.19	0.51	0.61	0	0.47	0	0.3	0.47	0	1	0	0	0.48
SmLINC109174-IBu	0.53	0.13	0	0	0.3	0	0	0	0.29	0	1.63	1.3	1.46	1.24	0.43	1.42	1.27	0.25
SmLINC109175-IBu	0	0.04	0	0	0	0.08	0	0.04	0.04	0	0.1	0.04	0	0	0.1	0.06	0	0.07
SmLINC109176-IBu	0	0	0	0.14	0	0.14	0	0	0	0	0.22	0	0.35	0.12	0	0.11	0.18	0.12
SmLINC109194-IBu	0.72	0.82	1.36	2.55	1.15	2.95	0.52	1.62	1.2	0.05	0	0	0.32	0.2	0	0.34	0.05	0.05
SmLINC109195-IBu	0.87	0.4	1.52	5.31	2.2	3.86	2.16	3.89	2.38	0.1	0	0.12	2	0	0.88	0.38	0	0
SmLINC109197-IBu	0	0	0	0	0	0	0	0	0	0	0	0	0	0	0	0	0	0
SmLINC109203-IBu	0	0	0	0	0	0	0	0	0	0.22	0.07	0.26	0.15	0.15	0.07	0.14	0.07	0.07
SmLINC109205-IBu	0	0	0	0	0	0	0	0	0	0	0	0	0	0	0	0	0	0
SmLINC109207-IBu	0	0	0	0	0	0	0	0	0	0	0	0	0	0	0	0	0	0
SmLINC109210-IBu	0	0	0	0	0	0	0	0	0	0	0	0	0	0	0	0	0	0.13
SmLINC109212-IBu	0	0	0	0	0	0	0	0	0	0	0	0	0	0	0	0	0	0
SmLINC109243-IBu	0	0	0	0	0	0	0	0	0.35	0	0.57	0.36	0.3	0	0.62	0.29	0.31	0.31
SmLINC109244-IBu	0	0	0	0	0	0	0	0	0	0	0	0	0	0	0	0	0	0
SmLINC109269-IBu	1.25	0.26	1.6	1.76	3.24	3.19	2.33	2.63	0.76	0.64	1.07	0.91	2.77	0.88	4.75	1.33	0.91	0.78
SmLINC109289-IBu	0.06	0	0.07	0.07	0.07	0	0.13	0	0.07	0	0	0	0	0	0	0	0	0
SmLINC109292-IBu	0.73	0.52	1.04	3.39	0.92	2.6	1.08	2.36	0.7	0.25	0.16	0	0.75	0.17	0.42	0.48	0.09	0.17
SmLINC109306-IBu	0	0	0	0	0	0	0	0	0.29	0.12	0.11	0	0	0	0.12	0	0	0
SmLINC109307-IBu	0	0.19	0	0	0.07	0.09	0	0	0	0	0.11	0.07	0.12	0	0.12	0.14	0	0.06
SmLINC109308-IBu	0	0	0	0.17	0	0.09	0	0.1	0.18	0	0	0.27	0.07	0	0.15	0.07	0.23	0
SmLINC109309-IBu	0	0	0.11	0	0	0	0	0	0	0	0	0	0.1	0.1	0.2	0	0.1	0.1
SmLINC109310-IBu	0	0	0	0	0	0.34	0	0.42	0	0	0.29	0	0	0.16	0	0	0.17	0.33
SmLINC109311-IBu	0	0	0	0	0	0	0	0	0	0	0	0	0	0	0	0	0	0
SmLINC109312-IBu	0	0	0	0.26	0	0	0	0	0	0.23	0.33	0.14	0	0.11	0	0.49	0	0.12
SmLINC109338-IBu	0	6.61	6.77	0	14.14	3.47	10.38	0.53	4.48	0	4.7	4.04	0	3.56	9.21	0	4.9	4.83
SmLINC109339-IBu	0	3.3	1.06	0.28	13.01	3.12	4.94	0	1.06	0.46	1	0	0.23	1.32	3.83	0.22	1.75	1.7
SmLINC109389-IBu	0	0	0	0	0	0.12	0.11	0.13	0	0	0	0	0	0.1	0	0	0.21	0
SmLINC109419-IBu	0	0.12	0	0.13	0	0	0	0.07	0	0	0	0	0	0	0	0	0	0
SmLINC109421-IBu	0	0	0	0	0	0	0	0	0	0	0	0	0	0	0	0	0	0
SmLINC109422-IBu	0	0	0	0	0	0.08	0	0.09	0	0.07	0	0.08	0	0	0.07	0.07	0	0.14
SmLINC109423-IBu	0.22	0	0.15	0	0	0.08	0	0	0	0	0	0	0	0	0	0	0.07	0
SmLINC109440-IBu	0	0	0	0	0	0	0	0	0	0	0	0.14	0	0	0.15	0	0	0
SmLINC109441-IBu	0	0	0	0	0	0	0	0	0	0	0	0	0.16	0	0.06	0	0	0
SmLINC109442-IBu	0	0	0.02	0	0	0	0	0	0	0	0	0	0	0	0	0	0	0
SmLINC109443-IBu	0	0.19	0	0	0	0	0	0	0	0.09	0.17	0	0	0.05	0	0.2	0.13	0.11
SmLINC109448-IBu	0.07	0	0	0	0	0	0	0	0.14	0	0	0	0	0	0	0	0	0
SmLINC109453-IBu	0	0	0	0	0	0	0	0	0	0	0	0	0	0	0	0	0	0
SmLINC109482-IBu	0	0	0.21	0.11	0.11	0	0.3	0	0.22	0	0	0	0	0	0	0	0.1	0
SmLINC109483-IBu	0	0	0	0	0	0	0	0	0	0	0	0	0	0	0	0	0	0
SmLINC109487-IBu	54.12	81.43	63.87	44.95	48.94	48.81	40.8	55.84	59.92	40.73	52.99	42.45	58.41	51.8	48.46	48.65	43.49	37.07
SmLINC109488-IBu	30.46	20.87	29.74	42.78	47.35	51.12	34.92	45.84	43.92	29.07	21.19	27.1	39.71	53.2	43.05	36.52	38.12	28.77
SmLINC109495-IBu	0.54	0.38	0.47	0.33	0.22	0.22	0.39	0.13	0.34	0.29	0.07	0.12	0	0.05	0.05	0.05	0.08	0.24
SmLINC109496-IBu	0	0	0.04	0.04	0	0	0.07	0.04	0	0	0	0	0	0	0	0	0	0
SmLINC109497-IBu	0	0	0	0	0	0	0	0	0	0	0	0	0	0.37	0	0	0	0
SmLINC109509-IBu	0.23	0	0	0	0	0	0	0	0	0	0	0	0	0	0	0	0	0
SmLINC109550-IBu	0	0	0	0	0	0.04	0	0	0	0	0	0	0	0	0	0	0	0
SmLINC109562-IBu	0	0	0	0	0	0	0	0	0	0	0	0	0	0	0	0	0	0
SmLINC109563-IBu	0	0	0	0	0	0	0	0	0	0	0	0	0	0	0	0	0	0
SmLINC109564-IBu	0	0	0	0	0	0	0.17	0	0	0	0	0	0	0	0	0	0	0
SmLINC109580-IBu	0.06	0	0.06	0	0	0	0	0	0.06	0.05	0.33	0.24	0.05	0.25	0.15	0.05	0.31	0.05
SmLINC109581-IBu	0.22	0.31	0.22	0	0	0	0.11	0.25	0	1.88	1.85	1.06	1.27	1.17	1.39	1.87	2.02	1.01
SmLINC109599-IBu	2.95	2.73	4.03	1.27	1.42	1.48	0.95	1.48	2.04	1.38	1.56	2.6	0.77	1.43	0.53	1.04	1.84	1.3
SmLINC109601-IBu	0.15	0.05	0.4	0	0	0.11	0.05	0	0.22	0.04	0.04	0.16	0	0.09	0	0.04	0.09	0
SmLINC109602-IBu	0.25	0.06	0.26	0	0	0	0.06	0.07	0.2	0.06	0	0.07	0	0	0	0.05	0	0
SmLINC109625-IBu	0	0	0	0	0	0	0	0	0	0	0	0	0	0	0	0	0	0
SmLINC109684-IBu	0	0	0	0	0	3.39	2.21	0	0	1.57	0	3.23	1.69	0	1.37	1.84	0	2.05
SmLINC109685-IBu	0	0	0	0	0	1.06	0	0	0	0	0	0	0	0	1.55	0	0	1.22
SmLINC109686-IBu	0	0.48	0.6	0	0	1.01	2.36	0.7	2.88	0	0	0	0	0	0	0.27	0	0
SmLINC109731-IBu	0.23	0.43	0	0.25	0	0	0	0.28	0	0.22	0	0	0	0	0.44	0.41	0	0
SmLINC109743-IBu	0.39	0.7	0	0.41	0	0	0	0	0	0	0	0	0	0	0	0	0	0
SmLINC109746-IBu	0.79	0	0	0	0	0	0	0.5	0	0.75	0	0	0	0	0	0.36	0.38	0
SmLINC109749-IBu	0	0	0	0	0	0	0.15	0	0.08	0	0	0.08	0	0	0	0	0	0
SmLINC109776-IBu	0.12	0	0	0	0	0	0	0	0	0	0	0	0	0	0.11	0	0	0
SmLINC109778-IBu	0.98	2.87	0.46	1.47	1.39	0.87	1.07	0.79	1.84	0.9	1.42	0.32	1.01	1.12	0.88	0.91	1.82	1.23
SmLINC109779-IBu	0.08	0.07	0.13	0.09	0.13	0.04	0.03	0.04	0.14	0.06	0.07	0	0.14	0	0.08	0.12	0	0.03
SmLINC109781-IBu	0.15	0.15	0.55	0.01	0	0.22	0.67	0.18	0	0.26	0.03	0.25	1.21	0.34	0	0.76	0.22	0.17
SmLINC109782-IBu	0.05	0	0	0.17	0.05	0	0	0	0.17	0.08	0.04	0	0.06	0	0.05	0.06	0	0.07
SmLINC109783-IBu	0.38	0.12	0.42	0.26	0.17	0.12	0.18	0	0.12	0.35	0.17	0.21	0.09	0.15	0.07	0.35	0.19	0.2
SmLINC109805-IBu	0	0	0	0.36	0	0	0	0	0	0	0.19	0	0.1	0	0	0	0	0
SmLINC109806-IBu	0	0	0	0	0	0.38	0	0	0	0	0	0	0	0	0	0	0	0
SmLINC109809-IBu	0.49	0	0	0	0	0	0	0	0	0	0.42	0.54	0.22	0	0	0	0	0.23
SmLINC109810-IBu	0	0	0	0	0.3	0	0	0	0	0	0	0.59	0.49	0.98	0.25	0.23	0	0.25
SmLINC109814-IBu	0	0	0	0	0	0	0	0	0	0	0	0	0	0	0	0	0	0
SmLINC109815-IBu	0	0	0	0.09	0	0	0.08	0	0	0.07	0.07	0	0	0	0.07	0.07	0	0.08
SmLINC109816-IBu	0	0	0	0	0	0	0	0	0.07	0	0	0	0	0	0	0	0	0
SmLINC109817-IBu	0	0.64	0.24	0.24	0	0.5	0	0	0	0	0	0	0	0	0	0.81	0	0
SmLINC109819-IBu	0	0	0	0	0	0	0	0	0	0	0	0	0	0.2	0	0	0	0
SmLINC109821-IBu	0.12	0	0	0	0.26	0.25	0.12	0.27	0	0.21	0.4	0	0.11	0.63	0	0	0	0
SmLINC109823-IBu	0.14	0.13	0	0	0	0.15	0	0	0.3	0	0	0	0	0	0	0	0	0
SmLINC109824-IBu	0	0	0	0	0.08	0.09	0	0	0	0	0	0	0	0	0	0	0	0
SmLINC109825-IBu	0	0.05	0	0	0.15	0	0	0	0	0	0	0	0	0	0	0	0	0
SmLINC109826-IBu	0	0	0.16	0.05	0	0	0	0.06	0	0	0	0	0	0	0	0	0	0
SmLINC109827-IBu	0.12	0	0	0	0	0	0	0.16	0	0	0	0	0	0	0	0	0	0
SmLINC109828-IBu	0	0.06	0.13	0	0	0	0	0	0	0	0	0	0	0	0	0	0	0
SmLINC109829-IBu	0.03	0	0	0	0	0	0	0	0	0	0	0	0	0	0	0	0	0
SmLINC109830-IBu	0	0.16	0.15	0	0	0	0.09	0	0.05	0	0	0	0	0	0	0	0	0
SmLINC109831-IBu	0	0	0	0	0	0	0	0	0	0	0	0	0	0	0	0	0	0
SmLINC109832-IBu	0	0	0	0	0	0	0	0	0	0	0	0	0	0	0	0	0	0
SmLINC109833-IBu	0	0	0	0	0	0	0	0	0	0	0	0	0	0	0	0	0	0
SmLINC109855-IBu	0.53	0.9	0.88	0.67	0.59	0.81	0.21	0.62	0.35	0.39	0.27	0.58	0.38	0.57	0.58	0.55	0.3	0.2
SmLINC109869-IBu	0	0.07	0	0.08	0	0.08	0	0.09	0	0	0.06	0	0	0	0	0	0	0.14
SmLINC109945-IBu	0	0	0	0	0	0	0	0	0	0	0.08	0.1	0.16	0.08	0.08	0.16	0	0
SmLINC109947-IBu	0	0	0	0	0	0	0	0	0	0.09	0.17	0.22	0.27	0	0	0.26	0	0
SmLINC109948-IBu	0.22	0.1	0.74	0.23	0.12	0	0.22	0.39	0.6	0.22	0.61	0.64	0.7	0.7	0.2	0.38	0.76	1.24
SmLINC109949-IBu	0.24	0.46	0.68	0.37	0.43	0.33	0.62	0.5	0.81	1.32	0.82	1.27	1.03	1.24	0.94	1.38	1.1	0.92
SmLINC109951-IBu	0.06	0	0.23	0	0	0.15	0	0	0	0.13	0.09	0.28	0.72	0.32	0	1.17	0.19	0.39
SmLINC109952-IBu	0	0.04	0	0.09	0.11	0.2	0	0	0	0.53	1.08	0.24	0.58	0.49	0.22	1.21	0.72	0.48
SmLINC109953-IBu	0.07	0	0.29	0	0.05	0	0.28	0.16	0.08	0.24	0	1.16	0	0.2	0	0	0	0.96
SmLINC109954-IBu	0	0	0	0	0	0	0	0	0	0	0	0	0	0	0	0	0	0
SmLINC109956-IBu	0	0	0	0	0	0	0	0	0	0	0	0.09	0	0.07	0	0	0	0.08
SmLINC109957-IBu	0	0	0	0	0	0	0	0	0	0	0	0	0	0	0	0	0	0
SmLINC109983-IBu	0.03	0.03	0	0.06	0.03	0.1	0.03	0.03	0	0.67	0.94	0.88	0.78	0.27	0.46	0.93	0.25	0.39
SmLINC109984-IBu	0	0	0.08	0	0	0	0	0	0	0.07	0	0	0	0.07	0	0	0	0
SmLINC109990-IBu	0	0.53	0	0	0	0	0	0	0	0	1.06	0	0.56	0	0	0	0	0
SmLINC109991-IBu	0	0	0.16	0	0	0	0	0	0	0	0	0	0	0	0	0.13	0	0.14
SmLINC110015-IBu	0	0	0	0.35	0.12	0	0	0.13	0	0.1	0.1	0.12	0.1	0.1	0.1	0.39	0.42	0.21
SmLINC110038-IBu	0	0	0	0	0	0	0	0	0	0	0	0	0	0	0	0	0	0
SmLINC110040-IBu	0.28	0.13	0.15	0.45	0.16	0.77	0.56	0.5	0.31	0	0	0	0.13	0.39	0.13	0.25	0.13	0
SmLINC110041-IBu	0	0	0	0	0	0	0	0	0	0	0	0	0.12	0	0	0	0	0
SmLINC110043-IBu	0	0.38	0.22	0	0.23	0.22	0	0	0	0.19	0.18	0	0	0	0	0.18	0	0
SmLINC110054-IBu	0	0	0	0	0	0	0	0	0	0	0	0	0	0	0	0.69	0	0
SmLINC110055-IBu	3.52	3.77	1.67	2.18	0.82	2.09	2.28	2.49	1.74	4.38	4.57	1.77	3.01	2.59	2.35	2.82	4.65	4.46
SmLINC110056-IBu	0.61	0.97	0.85	0.57	0.59	0.27	0.75	0.24	0.65	0.69	0.61	0.64	0.53	0.45	0.56	0.35	0.73	0.35
SmLINC110072-IBu	0	0	0	0	0	0	0	0.16	0	0	0	0	0.3	0	0	0	0	0
SmLINC110073-IBu	0	0	0	0	0	0	0	0	0	0	0	0	0	0	0	0	0	0
SmLINC110074-IBu	0	0	0	0	0	0	0	0	0	0	0	0	0	0	0	0	0	0
SmLINC110084-IBu	13.02	12.5	8.02	16.07	18.14	11.46	9.04	23.8	10.13	6.14	11.61	6.49	7.19	9.12	4.31	9.47	10.5	6.03
SmLINC110108-IBu	14.86	55.01	15.63	25.94	39.44	30.23	32.32	29.95	41.39	28.46	46.34	31.37	36.38	35.04	33.88	27.65	25.78	20.09
SmLINC110109-IBu	34.05	39.3	30.2	11.88	11.26	23.3	25.23	18.17	23.02	21.64	27.26	16.14	22.23	35.6	29.07	21.64	29.73	25.58
SmLINC110127-IBu	0	0.37	0	0	0.46	0	0	0	0	0	0	0	0	0	0	0	0	0
SmLINC110128-IBu	0	0	0	0	0	0	0	0	0	0	0	0	0	0	0	0	0	0
SmLINC110153-IBu	0	0	0	0	0	0	0	0	0	0	0	0	0	0	0	0	0.15	0
SmLINC110154-IBu	0	0	0	0	0	0	0	0	0	0	0	0	0	0	0	0	0	0
SmLINC110182-IBu	0.11	0	0.11	0	0	0.24	0	0	0.12	0	0	0	0.1	0	0.1	0	0	0
SmLINC110184-IBu	0	0.04	0	0	0	0	0	0	0	0.04	0.04	0	0.18	0.11	0.04	0.04	0.08	0
SmLINC110189-IBu	0	0	0	0	0	0	0	0	0	0	0	0	0	0	0	0	0	0
SmLINC110190-IBu	0.43	0	0	0	0	0	0.44	0	0	0	0.76	0	0	1.22	0.42	0	0	0.83
SmLINC110226-IBu	0	0.41	0	0	0	0.5	0.92	0	0	2.61	2.58	0	5.97	2.49	2.21	1.49	2	2.65
SmLINC110228-IBu	0.05	0.09	0.05	0.15	0.06	0	0	0	0	0.13	0.39	0.1	0	0.05	0	0.13	0.11	0.24
SmLINC110229-IBu	0	0	0	0	0	0	0	0	0	0	0.12	0	0	0	0	0	0	0
SmLINC110230-IBu	0	0	0	0.29	0.22	0	0	0	0	0	0.1	0	0	0	0	0	0.16	0
SmLINC110231-IBu	0.38	0	0	0	0	0	0	0	0	0.35	3.3	2.92	1.74	0	1.81	1.01	0.36	3.6
SmLINC110274-IBu	0.19	0	0.07	0	0	0	0	0	0.07	0	0	0	0.06	0	0	0	0	0
SmLINC110275-IBu	0	0	0	0	0	0	0	0	0	0	0	0	0	0	0	0.05	0	0
SmLINC110350-IBu	8.97	4.91	14.73	11.11	21.72	9.99	17.57	12.08	8.89	4.89	3.44	1.71	4.81	9.4	3.56	5.41	3.15	2.98
SmLINC110352-IBu	16.04	5.11	8.28	20.45	23.54	19.26	6.68	15.69	16.01	3.38	6.25	2.84	2.87	7.86	5.05	4.92	5.1	4.4
SmLINC110353-IBu	0.79	0	0	3.15	9.08	3.23	10.21	3.35	0	0	0.75	0	0	1.2	0	0.73	0	0
SmLINC110355-IBu	0.72	1.2	0	8.48	11.35	3.74	11.68	10.22	3.5	1.09	0.62	0	1.09	0	0	1.17	0.62	0
SmLINC110357-IBu	0.36	0	0.92	2.08	2.87	3.77	1.37	1.02	0.11	1.88	2.07	4.99	2.67	2.47	1.46	2.49	2.03	4.37
SmLINC110359-IBu	0.21	0	0	0	0	0	0.62	0	0	0	0	0	0	0	0	0	0	0
SmLINC110360-IBu	1.33	1.2	1.46	1.05	0.99	0.49	1.61	0.56	1.42	0.42	0	0	0	0	1.29	0	1.28	0.43
SmLINC110365-IBu	0	0.32	1.14	0	0	0.77	0	0	0	0	0.31	0.39	0.65	0.65	0	1.25	0	1.67
SmLINC110395-IBu	0.16	0.11	0.14	0	0	0	0	0.13	0.2	0.21	0.1	0.13	0	0	0.21	0.16	0	0
SmLINC110396-IBu	0.64	0	0.37	0	0	0	0	0	0.18	0	0	0	0	0	0	0.51	0	0
SmLINC110397-IBu	0	0	0.15	0	0	0	0	0	0	0	0	0	0	0	0	0	0	0
SmLINC110417-IBu	0.06	0	0	0	0	0	0	0	0	0	0	0	0	0	0	0	0	0.09
SmLINC110418-IBu	0	0	0	0.16	0.04	0	0	0.08	0.22	0.13	0	0	0	0.04	0	0.03	0	0
SmLINC110424-IBu	0.14	0.16	0.18	0.11	0.2	0.06	0.18	0.17	0.06	0.13	0.16	0.38	0.28	0.23	0.09	0.32	0.33	0.29
SmLINC110426-IBu	0.06	0.1	0	0	0	0	0	0	0.2	0.09	0.1	0.13	0.11	0.1	0.32	0	0.09	0.22
SmLINC110427-IBu	0	0.16	0.14	0.14	0	0	0.26	0	0	0.03	0	0	0	0.03	0.03	0.23	0.29	0
SmLINC110450-IBu	1.02	1.75	0	0	0	0	0	0	0	0.98	0	0	0	2.01	0	0	0	0
SmLINC110451-IBu	0	0	0	0	0	0	0	0	0.4	0.17	1.26	0	0.17	1.16	0	0	0.34	0
SmLINC110452-IBu	0	0	0	0.15	0	0	0	0	0	0	0	0	0	0	0	0	0.27	0.4
SmLINC110492-IBu	7.14	4.56	6.71	14.04	32.13	18.08	34.52	22.04	23.41	4.06	5.54	4.73	6.04	9.12	6.32	5.14	9.31	7.21
SmLINC110526-IBu	0.18	0.23	0.12	0.1	0.17	0.1	0.12	0	0.13	0	0.05	0.07	0.08	0	0.03	0	0.11	0.06
SmLINC110535-IBu	1.52	1.53	2.71	2.27	3.61	3.42	3.03	1.96	3.67	0.75	1.45	0.93	1.29	1.79	1.22	1.36	1.63	1.31
SmLINC110537-IBu	0	0	0	0.64	1.18	0.42	0	0.64	0	0	0	0	0	0	0.4	0	0.01	0
SmLINC110538-IBu	0	0	0	0	0	0	0	0	0	0	0	0	0	0	0	0	0	0
SmLINC110539-IBu	0	0	0	0	0	0	0	0	0	0	0	0	0	0	0	0	0	0
SmLINC110541-IBu	0.08	0	0	0	0	0	0	0	0	0	0.07	0	0	0	0	0	0.04	0
SmLINC110556-IBu	0.23	0.25	0.14	0	0	0.05	0.04	0	0.05	0.62	1.04	0.54	0.69	1.62	1.68	1.63	1.51	1.3
SmLINC110557-IBu	0	0	0	0	0	0	0	0	0	0.2	0	0.12	0	0	0	0	0.4	0
SmLINC110558-IBu	0	0.18	0	0	0	0	0	0	0	0	0	0	0	0	0	0	0	0
SmLINC110562-IBu	0	0.07	0	0.08	0	0.17	0.3	0.09	0.06	0	0	0	0	0	0	0	0	0
SmLINC110563-IBu	0	0.09	0.09	0	0.1	0	0	0	0.27	0	0	0	0	0	0	0	0	0
SmLINC110570-IBu	0	0	0	0	0.09	0	0	0.09	0	0	0	0	0	0	0.07	0	0	0
SmLINC110573-IBu	0	0.41	0	0.15	0	0.15	0	0.17	0.16	0.27	0	0.16	0.13	0	0	0	0	0
SmLINC110587-IBu	0.41	0	0	0	0	0	0	0	0.88	0	0	0	0.38	0.39	0	0.37	0	0
SmLINC110589-IBu	0.15	0.14	0.08	0.15	0	0.16	0.22	0	0.14	0.2	0	0	0.13	0	0.13	0.06	0.07	0
SmLINC110591-IBu	0	0.09	0	0	0	0	0	0	0.05	0.04	0.2	0.05	0.08	0	0.04	0	0.04	0
SmLINC110592-IBu	0	0	0.8	0.31	0	0.42	0.1	0.57	0	0.09	0	0.21	0	0.09	0	0	0	0
SmLINC110593-IBu	0	0	0.27	0	0	0	0.51	0	0.21	0	0	0	0	0	0	0	0	0
SmLINC110594-IBu	0	0	0	0	0	0.22	0	0	0	0.09	0.18	0.11	0.01	0.09	0	0.09	0	0.1
SmLINC110595-IBu	0	0.1	0	0.11	0.11	0	0	0.24	0.06	0	0	0	0	0	0	0	0	0
SmLINC110599-IBu	3.97	9.56	3.4	0.79	1.9	1.16	0.75	0.87	2.71	3.3	3.53	2.42	1.32	1.55	0.95	1.57	0.65	0.34
SmLINC110600-IBu	10.61	23.41	22.26	1.73	10.63	2.88	4.72	1.76	8.16	4.83	7.38	8.73	2.54	2.7	5.61	4.9	2.67	5.04
SmLINC110601-IBu	0	0	0	0	0.44	0	0	0	0	0.37	0	0	0	0	0	0	0	0
SmLINC110602-IBu	0.1	0	0	0	0.11	0.11	0	0	0	0	0.08	0	0	0	0	0	0	0
SmLINC110603-IBu	0	0	0	0	0	0	0	0	0	0	0	0	0	0	0	0	0	0
SmLINC110604-IBu	0.11	0.11	0	0	0	0	0	0	0	0	0	0	0.1	0	0	0	0	0
SmLINC110605-IBu	0	0	0	0.17	0	0	0	0	0	0	0	0	0	0	0	0	0	0
SmLINC110635-IBu	0	0	0.08	0	0	0	0.05	0	0	0	0	0.04	0	0	0	0	0.05	0
SmLINC110636-IBu	0.25	0.29	0.31	0.09	0.12	0.08	0	0.04	0.09	0.12	0.16	0.07	0.1	0.05	0.07	0.08	0	0.1
SmLINC110637-IBu	0.03	0.12	0.26	0.11	0.19	0.12	0.07	0	0	0.03	0.12	0.08	0.03	0	0	0.11	0	0
SmLINC110639-IBu	0	0.12	0	0	0	0	0	0	0	0	0	0	0	0	0	0	0	0
SmLINC110643-IBu	0.63	0.25	0.11	0.11	0	0.06	0	0.06	0	0.1	0.04	0.06	0	0	0	0	0	0.05
SmLINC110653-IBu	0	0	0	0	0	0	0	0	0	0	0	0	0	0	0	0	0	0
SmLINC110654-IBu	0.48	0	0	0	0	0	0	0.19	0.52	0.15	0	0	0	0	0	0	0	0
SmLINC110656-IBu	0	0	0	0	0	0	0	0	0	0	0	0	0	0	0	0	0	0
SmLINC110666-IBu	23.41	24.81	54.33	18.22	12.85	18.52	15.77	14.5	15.68	13.72	4.37	25.51	13.84	10.07	5.54	11.34	19.14	9.19
SmLINC110668-IBu	2.72	5.95	3.78	0.51	0.67	0.17	0.75	0.78	1.31	1.64	0.55	1.1	0.47	0.22	0.15	0.45	0.11	0.3
SmLINC110669-IBu	0.59	2.09	3.28	0	0	0	1.19	0	0.63	0.56	0	0	0.55	0	0	1.6	0	0.57
SmLINC110677-IBu	0	0	0	0	0	0	0	0	0	0	0	0	0	0	0	0	0	0
SmLINC110688-IBu	0.56	0.26	0	0.29	0	0	0	0	0.3	0.78	0.24	0	0	0.51	0	0	0.79	0
SmLINC110692-IBu	0.14	0.28	0.3	0.15	0.24	0.08	0.07	0	0.16	0.07	0	0	0.07	0	0	0.06	0.13	0.07
SmLINC110697-IBu	0.92	0	0.91	0	0	0.2	0.18	0.44	1.6	0.44	0.48	0.43	0	0.17	0	0	0.17	0.87
SmLINC110700-IBu	0	0.76	0.11	0	0	0	0	0.09	0	0.1	0	0.16	0	0	0	0	0	0
SmLINC110702-IBu	0.22	0.29	0.13	0	0	0	0.04	0	0.09	0.04	0	0.05	0	0	0	0.07	0	0
SmLINC110704-IBu	0	0	0	0	0	0	0	0	0	0	0	0	0	0	0	0	0	0
SmLINC110712-IBu	0	0.14	0	0.16	0	0	0.44	0.35	0.16	0	0	0.16	0.94	0	0.27	0	0	0
SmLINC110713-IBu	0.1	0.29	0.43	0	0	0	0.1	0.12	0	0.09	0	0.11	0	0	0	0	0	0
SmLINC110715-IBu	3.89	0.73	0.38	0.3	1.51	0.73	1.37	0.51	1.07	3.87	1.42	1.63	2.25	1.61	0.33	2.22	1.63	0
SmLINC110716-IBu	0	0.74	1.25	0.4	0.88	0.41	0.71	0	0	0.72	0	0	0	0.36	0.37	0	0.76	0
SmLINC110717-IBu	1.32	2.84	1	3.41	2.1	9.42	2.6	4.65	3.87	4.13	2.9	1.48	6.25	8.1	2.58	5.49	2.01	3.85
SmLINC110718-IBu	0	1.23	0.63	5.64	2.4	0.58	1.72	0.96	0	1.07	0	1.47	4.35	0	2.18	2.16	2.69	4.88
SmLINC110720-IBu	0	0	0	0	0	0	0	0	0	0	0	0	0	0	0	0	0	0
SmLINC110736-IBu	0	0.03	0.04	0	0	0	0	0	0	0	0	0	0	0.06	0	0	0	0
SmLINC110755-IBu	0	0	0	0	0	0	0	0	0	0	0	0	0	0	0	0	0	0
SmLINC110785-IBu	0.46	0	0.2	0.42	0.66	1.59	0.13	0.23	0.36	0.06	0.17	0.36	1.19	0.54	0.3	0.86	0.62	0.31
SmLINC110790-IBu	0	0.12	0	0	0	0	0	0.15	0	0.12	0	0	0	0	0	0	0.24	0
SmLINC110842-IBu	7.43	24.19	11.16	17.3	9.48	13.97	5.34	10.97	3.96	0.5	1.41	1.18	0	0.5	0	0.48	0.51	0
SmLINC110843-IBu	0	0	0	0	0	0	0	0	0	0	0	0	0.04	0.04	0.04	0	0	0
SmLINC110844-IBu	0	0	0	0	0	0	0	0	0	0	0.21	0	0	0	0	0	0	0
SmLINC110845-IBu	0	0.41	0	0	0	0	0	0	0	0	0	0	0	0	0	0	0	0
SmLINC110873-IBu	0	1.2	0.61	0.47	0.3	1.07	0.7	0.36	0	0.16	0.3	0	0.32	0	0.33	0.15	0	0
SmLINC110874-IBu	0.57	0.35	0.24	0	0	0	0	0.51	0.52	0	0	0.32	0	0	0	0	0	0.09
SmLINC110907-IBu	0	0.27	0	0.2	0.1	0.3	0.37	0.54	0	0.09	0	0	0	0	0	0	0	0
SmLINC110920-IBu	0	0	0	0.09	0	0	0	0.1	0	0	0	0	0	0	0	0	0	0
SmLINC110937-IBu	0	0	0.38	0	0	0	0	0	0	0	0	0	0.32	0	0	0	0	0
SmLINC110938-IBu	0	0	0	0	0	0	0	0	0	0	0	0	0	0	0	0	0	0
SmLINC110949-IBu	0	0	0	0.66	0	0.34	0	0	0	1.16	2.17	2.06	0	4.04	1.77	1.11	2.96	3.26
SmLINC110998-IBu	0	1.5	0	0	0	0	0	0	0	3.32	3.87	1.93	4.9	3.38	0.87	4.78	3.37	1.69
SmLINC111051-IBu	3.35	2.88	0.49	7.97	5.34	12.15	0.86	5.3	2.44	9.46	10.8	2.42	20.26	12.68	9.76	8.88	11.13	8.49
SmLINC111052-IBu	2.69	7.04	3.13	6.52	7.33	10.22	2.74	4.11	5.61	8.8	6.92	8.4	9.94	6.2	7.56	10.03	8.29	3.84
SmLINC111053-IBu	2.24	1.11	3.69	15.78	17.13	19.13	5.36	6.74	3.38	3.11	8.99	8.65	15.76	19.5	20.17	7.55	18.13	8.31
SmLINC111054-IBu	20.49	21.65	13.47	42.47	20.06	30.25	9.11	20.15	11.02	12.36	26.67	16.8	13.83	8.56	20.38	19.53	7.78	8.99
SmLINC111055-IBu	0	0	0	0	0	0	0	0	0	0	0	0	0	0	0	0	0	0
SmLINC111057-IBu	0.95	1.79	0	1.62	0	2.01	0	0	0	2.21	1.24	4.11	0.83	2.93	4.04	3.5	2.93	3.28
SmLINC111058-IBu	0.43	0	0	0	0	0	0	0	0	0	0	0	0	0	0	0	0.9	0
SmLINC111059-IBu	2.12	1.32	1.77	2.34	2.48	3.38	3.37	2.38	2.9	2.1	4.8	3.02	2.62	2.35	2.45	2.05	4.65	1.01
SmLINC111060-IBu	0.59	0.52	0.32	0.33	0	0	0.73	0	0	0.3	1.31	0	0.66	0	0.31	0.31	0.27	0.06
SmLINC111061-IBu	0	0	0	0	0	0	0	0	0	0	0	0	0	0	0	0	0	0
SmLINC111062-IBu	1.57	1.72	1.38	0.98	0	0	0.92	0.96	0.95	0.78	2.31	2.05	0	0.97	0.81	0	0.95	0.73
SmLINC111063-IBu	0.58	2.2	0	1.93	0.89	0	1.64	1.98	0	0.91	2.49	0	1.27	0	0	1.32	0	1.24
SmLINC111065-IBu	27.14	33.57	28.96	120.61	107.19	103.42	19.14	36.53	18.79	79.86	112.56	75.45	149.45	128	111.94	112.26	109.72	77.48
SmLINC111066-IBu	74.29	96.45	69.74	144.52	145.53	120.64	102.11	94.63	61.56	100.45	136.05	108.03	147.43	125.72	110.08	141.41	120.36	118.68
SmLINC111067-IBu	36.71	38.84	23.09	217.14	296.17	309.04	111.78	99.45	50.43	78.94	143.38	107.64	259.07	320.73	296.13	176.27	246.31	165.68
SmLINC111068-IBu	70.06	73.24	63.53	106.41	81.72	106.79	47.8	49.89	53	62.31	77.74	62.71	61.65	40.04	48.12	58.87	41.99	50.05
SmLINC111069-IBu	0	0	0	0	0	0	0	0	0	0	0	0	0	0	0	0	0	0
SmLINC111070-IBu	5.27	8.11	5.06	23.8	14.7	18.71	4.35	9.85	4.58	13.58	21.43	9.21	20.59	11.21	8.96	16.14	5.73	6.63
SmLINC111071-IBu	8.46	2.23	3.89	17.65	15.46	15.85	7.6	13.65	4.02	9.94	5.27	8.31	28.07	13.48	15.31	14.84	8.37	6.07
SmLINC111072-IBu	0.64	0.97	0.57	0	0	3.95	4.09	1.61	0	0	0	2.33	0	2.54	1.96	0.76	0.47	1.5
SmLINC111073-IBu	16.24	26.85	17.23	39.55	25.14	32.64	9.26	12.54	15.11	17.61	28.24	21.35	26.03	19.3	22.7	21.83	17.14	13.58
SmLINC111099-IBu	0	0	0	0	0	0	0	0	0	0	0	0	0	0	0	0	0	0
SmLINC111105-IBu	0	0	0	0	0	0	0	0	0	0	0	0	0	0	0	0	0	0
SmLINC111106-IBu	0	0	0	0	0	0	0	0	0	0	0	0	0	0	0	0	0	0
SmLINC111107-IBu	0	0.08	0.09	0	0	0	0	0	0	0	0.07	0	0	0	0	0	0	0
SmLINC111108-IBu	0.81	1.23	0.65	0.32	0.31	0.19	0.34	0.45	0.93	0.99	0.6	0.44	0.2	0.03	0.39	0.49	0.52	0.42
SmLINC111109-IBu	0.41	0.32	0.22	0	0.27	0	0.33	0.24	0.17	0.14	0.14	0.18	0.16	0.15	0.25	0	0.06	0.14
SmLINC111110-IBu	0	0	0	0	0	0	0	0	0	0	0	0	0	0	0	0.14	0	0.15
SmLINC111111-IBu	0.08	0	0	0	0.44	0	0	0	0	0	0	0	0	0	0	0	0.15	0.03
SmLINC111112-IBu	0	0	0	0	0	0.09	0.1	0.11	0.1	0.08	0	0	0	0	0	0	0	0
SmLINC111137-IBu	0.22	0	0.13	0.34	0	0	0.64	0	0	0	0	0	0.29	0	0	0	0	0
SmLINC111140-IBu	0.23	0	0	0	0	0	0.46	0	0	0	0	0	0	0	0	0	0	0
SmLINC111141-IBu	0	0	0	0	0	0	0	0	0	0	0	0	0	0	0	0	0	0
SmLINC111197-IBu	0	0	0	0.64	0.34	0.33	0	0	0	0	0	0	0.28	0	0	0	0	0
SmLINC111200-IBu	0	0.06	0	0	0	0	0.05	0	0	0	0	0	0.07	0.08	0.04	0	0	0.04
SmLINC111201-IBu	0	0	0	2.41	0	0	0	0	0	0	0	0	0	0	0	0	0	0
SmLINC111335-IBu	0	0	0	0	0	0	0	0	0	0	0	0	0	0	0	0	0	0
SmLINC111345-IBu	0	0	0	0	0	0.09	0.08	0.09	0	0.07	0	0	0	0	0	0	0	0
SmLINC111362-IBu	0	0	0.23	0.23	0	0.24	0.65	1.32	0	0.41	0	0	0	0	0	0.19	0	0
SmLINC111378-IBu	0	0	0	0	0	0	0	0	0	0	0	0	0.67	0.34	0	0.64	0	0.34
SmLINC111428-IBu	0	0.11	0.38	0.13	0.27	0	0	0.14	0.26	0.44	1.24	0.26	0.22	0.87	0.11	0	0.68	0.11
SmLINC111468-IBu	0	0	0	0	0	0	0	0	0	0	0	0	0	0	0.17	0.16	0	0
SmLINC111471-IBu	0	0	0	0.05	0	0	0	0	0	0	0	0	0	0.51	0	0	0.14	0.14
SmLINC111472-IBu	0	0	0	0	0	0	0	0	0	0	0.11	0	0	0	0	0	0	0
SmLINC111473-IBu	0	0	0	0	0	0	0	0.16	0	0	0	0	0	0	0	0.12	0.12	0
SmLINC111476-IBu	0.99	0.12	0.51	0.52	0.14	0	0.36	0.29	0.13	0.23	0	0	0.11	0.34	0.23	0	0.23	0
SmLINC111482-IBu	0	0	0	0	0	0	0	0	0	0	0	0	0	0	0	0	0	0
SmLINC111492-IBu	0	0	0	0	0	0	0.1	0	0	0.18	0	0.11	0.36	0.09	0.18	0.26	0.56	0.47
SmLINC111493-IBu	0	0.02	0.02	0	0	0	0	0	0	0.06	0.04	0.07	0	0	0.02	0	0.04	0.05
SmLINC111494-IBu	0.04	0	0	0	0	0	0	0	0	0.05	0	0.05	0	0	0	0	0.02	0
SmLINC111495-IBu	0	0	0	0	0	0	0	0	0	0	0	0	0	0	0	0	0	0
SmLINC111496-IBu	0.03	0.06	0.02	0.03	0	0.02	0	0	0	0.03	0.01	0.03	0.01	0.04	0.02	0.08	0.06	0.08
SmLINC111534-IBu	0	0	0	0	0.1	0.21	0	0	0.05	0	0	0	0	0	0	0	0	0
SmLINC111535-IBu	0	0	0	0	0	0	0	0	0	0	0	0	0	0.21	0	0	0	0
SmLINC111536-IBu	0	0.99	0	0	0	0.38	0	0	0	0	0	0.19	0	0	0	0	0	0
SmLINC111537-IBu	0	0	0	0	0.32	0	0.56	0	0	0	0.2	0	0	0	0.36	0	0	0.4
SmLINC111538-IBu	0	1.07	0.51	1.44	0.83	0	0.51	0	0.05	0.96	0.23	1.36	0	0.78	0.29	0.29	0.78	0
SmLINC111540-IBu	1.73	6.38	3.42	0	1.59	0.13	0.62	0.62	2.01	0.96	0.44	0.95	0.36	0.84	0.35	0.2	1.22	0.7
SmLINC111542-IBu	0	3.07	0	0.16	0	0.05	0.49	0	0	0.1	0	0	0.11	0	0	0	0.03	0
SmLINC111543-IBu	0.6	1.54	1.3	0.43	0.59	0.17	0.37	0.19	0.65	0.1	0.84	0.85	0.4	0.85	0.11	0.4	1.25	0.51
SmLINC111544-IBu	0.88	1.46	1.22	0.29	0.35	0.2	0.38	0.14	0.72	0.2	0.7	0.28	0.05	0.07	0.08	0	0.11	0.33
SmLINC111545-IBu	1.91	0.82	0.57	0	0.33	0.36	0.17	0.82	1.62	0	0	0	0.26	1.05	0	0.65	0.2	1.11
SmLINC111546-IBu	3.11	7.55	6.57	0.48	1.03	0.45	0.87	0.46	2.51	0.92	1.31	1.73	0.26	0.92	0.33	0.31	1.05	1.26
SmLINC111547-IBu	0.76	0.66	0	1.07	0	0	1.01	0	0	0	0	0	0	0.38	0	0	0	0
SmLINC111548-IBu	0	0	0	0.38	0	0	0	0	0.44	0	0	0.15	0.52	0	0	0	0	0
SmLINC111549-IBu	2.5	0	3.28	1.75	0	0.34	0.47	1.56	0	0.2	0.73	0	0	0	0	0.31	0.35	0.55
SmLINC111575-IBu	0.29	0.41	0.3	0	0	0	0	0	0	0.13	0	0	0	0	0	0	0.14	0.14
SmLINC111576-IBu	0	0	0	0	0	0	0	0	0	0	0	0	0	0	0	0.12	0	0
SmLINC111581-IBu	0.14	0	0	0	0	0	0.14	0	0	0	0	0	0	0	0	0	0	0
SmLINC111593-IBu	0.77	0.35	0	0	1.29	0.42	0	0	0	0	0	0	0	0	0	0	0.74	0.37
SmLINC111608-IBu	0	0	0	0	0	0	0	0	0	0	0	0	0	0	0	0	0	0
SmLINC111772-IBu	0	0	0	0	0	0	0	0	0	0	0	0	0	0	0	0	0	0
SmLINC111825-IBu	0	0	0	0	0	0	0	0	0	0.1	0	0	0.1	0	0.1	0	0.1	0.2
SmLINC111848-IBu	0	0	0	0	0	0	0	0	0	0.12	0	0	0	0	0	0	0	0
SmLINC111862-IBu	0.14	0.13	0	0	0.15	0.15	0.13	0	0	0	0.12	0	0	0	0	0	0.13	0
SmLINC111863-IBu	0	0	0.3	0	0	0	0.28	0	0	0	0	0	0.25	0	0	0	0	0
SmLINC111864-IBu	3.26	1.62	3.43	1.92	1.11	1.85	1.54	1.6	2.4	0.34	0.21	0.55	0.11	0.34	0.29	0.11	0.18	0.82
SmLINC111868-IBu	0	0	0	0	0	0	0	0	0	0	0	0	0	0	0	0	0	0
SmLINC111972-IBu	0.15	0.14	0	0.16	0.16	0	0	0	0	0	0	0	0	0.27	0	0	0.14	0
SmLINC111974-IBu	0.29	0.13	0	0.27	0	0.14	0	0	0	0.12	0	0.14	0	0	0	0	0.13	0
SmLINC111975-IBu	0.01	0	0	1.06	0	0	0	0	0	0	0	0	0	0	0	0	0	0
SmLINC111976-IBu	1.22	1.12	0.95	1.74	0.76	0.6	1.68	0.31	0.61	2.41	1	1.38	2.28	0.61	0.8	0.96	2.17	2.12
SmLINC112008-IBu	0	0	0	0	0	0	0	0	0	0	0	0	0	0	0	0	0	0
SmLINC112020-IBu	0	0	0	0	0	0	0	0	0	0	0	0	0	0.13	0	0	0	0
SmLINC112042-IBu	0	0	0	0	0	0	0	0	0	0	0	0	0	0	0	0	0	0
SmLINC112043-IBu	0	0	0	0	0	0	0	0	0	0	0	0	0	0	0	0	0	0
SmLINC112052-IBu	0	0	0	0	0	0	0	0	0	0	0	0	0	0	0	0	0	0
SmLINC112053-IBu	0	0	0	0	0	0	0	0	0	4.52	0	0	0	0.54	0	1.5	3.05	1.36
SmLINC112054-IBu	0.43	0.39	0	0	0	0	0	0	0	0.76	1.13	1.91	5.99	4.12	1.25	4.92	0	0.21
SmLINC112055-IBu	0	0	0	0	0	0	0	0	0	0	0	0	0.18	0	0	0	0	0
SmLINC112056-IBu	0.18	0.04	0	0.48	0.11	0.36	0.04	0.11	0.1	0.08	0.27	0	0.61	0.12	0.21	0.17	0.21	0.04
SmLINC112057-IBu	0	0	0	0.1	0.19	0.19	0	0	0	0	0	0	0.24	0	0	0.07	0	0
SmLINC112065-IBu	0	0	0.28	0	0	0.67	0	0.38	0	0.16	0	0	0.25	0.16	0	0.21	0	0.05
SmLINC112067-IBu	0	0	0	0	0	0	0.16	0	0	0	0.13	0	0	0	0	0	0	0
SmLINC112068-IBu	0	0	0	0.14	0	0.15	0	0	0	0	0	0	0.11	0	0	0	0	0
SmLINC112069-IBu	0	0	0.33	0	0	0.34	0.38	0	0	0	0	0	0	0	0	0	0	0.29
SmLINC112070-IBu	0	0	0.17	0	0.13	0.18	0	0	0	0	0	0	0	0	0	0	0	0
SmLINC112071-IBu	0.07	0.13	0.08	0.08	0	0	0.21	0.09	0	0	0.06	0	0	0	0	0	0	0.1
SmLINC112072-IBu	0	0.08	0	0	0	0	0	0	0	0	0.03	0.09	0	0	0	0.03	0	0.07
SmLINC112073-IBu	0	0.12	0.18	0.93	0.54	1.06	0.7	0.47	0	0	0	0	0.48	0	0	0.28	0	0
SmLINC112074-IBu	0	0	0.04	0	0	0	0	0	0	0	0	0	0	0	0	0	0	0
SmLINC112075-IBu	0	0	0	0.07	0.05	0	0	0	0	0	0.03	0	0	0	0	0	0.06	0
SmLINC112076-IBu	0	0	0	0	0.15	0	0	0	0	0	0	0	0.13	0	0	0.06	0	0
SmLINC112077-IBu	0.24	0	0.26	1.28	1.08	1.59	0	0	0.26	0.9	0.21	0	0	0.22	0	0.21	0	0
SmLINC112078-IBu	0	0	0	0	0.45	0	0	0.12	0.11	0	0	0	0.09	0.09	0	0	0	0
SmLINC112100-IBu	0.06	0	0.06	0.06	0.13	0	0.06	0.07	0.07	0.05	0.05	0	0	0	0	0	0.06	0.11
SmLINC112105-IBu	3.92	2.72	5.94	0.62	1.26	0.51	2.41	1.32	2.08	1.85	0.65	1.8	0.34	0.42	0.38	0.95	1.14	0.74
SmLINC112109-IBu	1.29	1.33	0.73	1.07	0	0.99	1.39	1.29	1.34	0.42	0	0.24	0.42	0	0.08	0.46	0.67	0.26
SmLINC112110-IBu	0	0.32	0	0	0	0.19	0	0	0.37	0	0	0	0	0	0	0	0	0
SmLINC112111-IBu	0	0	0	0	0	0	0	0	0	0	0	0	0	0	0	0	0	0
SmLINC112112-IBu	0	0.64	1.08	0	0	0	0.31	0	0.91	0	0.44	0	0	0	0	0.38	0	0
SmLINC112113-IBu	0	0	0.24	0.2	0	0	0	0.22	0	0	0	0.41	0	0.17	0	0.16	0.22	0
SmLINC112115-IBu	0	0	0	0	0	0	0	0	0	0	0	0.46	0	0	0	0	0	0
SmLINC112116-IBu	0	0	0	0	1.31	0.32	0	0	0	0	0	0	0	0	0	0	0	0
SmLINC112135-IBu	0	0	0	0	0	0	0	0	0	0.61	0	0	0	0	0	0	0	0
SmLINC112141-IBu	0	1.06	7.63	0	0	0.97	1.47	0	4.76	3.12	1.84	0	2.64	4.28	0	2.26	0	0.57
SmLINC112142-IBu	11.66	5.31	9.72	0.55	0	6.26	2.7	5.79	6.11	5.4	3.02	8.55	7.3	1.16	7.67	7.59	0	2.72
SmLINC112143-IBu	0.34	0	2.82	0.37	2.12	0	1.15	0	2.39	0	0	0	1.28	2.41	0	0	0.19	0
SmLINC112144-IBu	1.6	0	0.67	0	0.37	0	0.03	0.82	1.18	0.7	0	0	0.55	0	0	1.09	1.46	0
SmLINC112145-IBu	0	2.85	0	0	0	0	0	0	0	0.65	0	0	0	0	0	0.32	1.31	0.57
SmLINC112146-IBu	0.2	0.06	0	0.22	0	0	0.22	0	0.03	0	0.56	0	0.37	0	0.58	0	0	0
SmLINC112147-IBu	0	0	0	0	0	0	0	0	0	0	0	0	0	0	0	0	0	0
SmLINC112148-IBu	0	0	0	0	0	0	0	0	0	0	0	0	0	0	0	0	0	0
SmLINC112149-IBu	0	0	0	0	0	0	0	0	0	0	0	0	0	0.6	0	0	0	0
SmLINC112150-IBu	0	0.37	0	0	0	0	0	0	0	0.56	0	0.82	0	0	0	0.31	0.19	0.38
SmLINC112151-IBu	0	0	0	0	0	2.52	0	0	0	0.19	0	0.88	0	0	0	0	0	0
SmLINC112152-IBu	0	0	1.65	0	0	0	0	1.3	2.83	2.08	0	0	1.24	0	0	0.68	0	0
SmLINC112153-IBu	0	0	0	0	0	0	0	0	0.23	0	0	0	0	0	0	0	0	0
SmLINC112154-IBu	0	0	0	0	0	0	0	0	0	0	0	0	0	0	0	0	0	0
SmLINC112155-IBu	0	0	0	0	0	0	0	0	0	0	0	0	0	0.3	0	0	0	0
SmLINC112156-IBu	0	0	0	0	0	0	0	0	0	0	0	0	0	0	0	0	0	0
SmLINC112157-IBu	0	0	0	0	0	0	0	0	0	0	0	0	0	0	0	0	0	0
SmLINC112158-IBu	0	0.11	0	0	0	0	0	0	0	0	0	0	0	0	0	0	0	0
SmLINC112159-IBu	0	0	0	0	0	0	0	0.38	0	0	0	0	0	0	0	0	0	0
SmLINC112160-IBu	0	0	0	0	0	0	0	0	0	0	0	0	0	0	0	0	0	0
SmLINC112161-IBu	0	0	0	0	0	0	0	0	0	0	0	0	0	0	0	0	0	0
SmLINC112162-IBu	0	0	0	0.89	0	0.76	0	0	0	0	0	0	0	0	0.59	0	0	0
SmLINC112163-IBu	0	0	0	0	0	0	0	0	0	0	0	0	0	0	0	0	0	0
SmLINC112164-IBu	0	0	0	0	0	0	0	0	0	0.25	0	0	0	0	0	0.47	0	0
SmLINC112166-IBu	0.59	0	0	0	0	1.63	0	0	0.32	0.57	0.53	0	0	0.09	0	0	0	0
SmLINC112176-IBu	0	0.11	0	0	0	0	0	0	0	0	0	0	0	0.1	0	0	0	0
SmLINC112177-IBu	0.31	0.58	0.57	0.23	0	0.33	0.21	0.36	0	0.6	0	0.12	0	0	0	0	0	0
SmLINC112178-IBu	0	0	0	0	0	0	0	0	0	0	0	0	0	0	0	0	0	0
SmLINC112179-IBu	0	0	0	0	0	0	0	0	0	0	0	0	0	0	0	0.13	0	0.18
SmLINC112180-IBu	1.07	1.05	0	0.18	0.39	0.05	0.7	0.66	1.51	0	0.15	0	0.16	0.32	0	0.04	0.33	0.47
SmLINC112181-IBu	0.46	0.18	0.77	1.07	0.92	0.2	0.82	0.43	0.2	0.25	0.08	0.1	0.25	0.25	0.25	0.16	0.35	0
SmLINC112218-IBu	0	0	0	0	0	0.45	0	0	0	0	0	0.23	0	0	0	0	0	0
SmLINC112223-IBu	0	0	1.1	0	3.79	17.13	0	0	4.76	0	0	0	0	0	0	0	0	0
SmLINC112284-IBu	0	0	0	0	0	0	0	0.08	0	0	0	0	0	0	0	0	0	0
SmLINC112355-IBu	0	0	0	0	0	0	0.14	0	0	0	0	0	0	0	0	0	0	0
SmLINC112358-IBu	0	0	0	0	0	0	0.23	0	0	0	0	0	0	0	0	0	0	0
SmLINC112473-IBu	31.17	31.56	40.96	61.08	87.07	69.19	65.95	80.12	64.98	34.72	35.22	25.16	46.15	54.41	48.2	51.71	49.11	44.21
SmLINC112474-IBu	13.42	14.46	16.81	19.56	15.84	11.13	17.1	17.68	25.08	10.23	12.05	12.81	19	15.04	14.56	18.92	10.55	10.46
SmLINC112475-IBu	19.53	17.43	17.29	23.87	28.52	19.77	17.6	17.28	27.81	1.85	15.84	15.15	21.54	20.51	11.45	10.36	6.72	10.88
SmLINC112476-IBu	1.36	2.65	0	2.89	0	0	1.39	0	3.09	0	0	0	2.48	1.26	1.25	0	0	0
SmLINC112509-IBu	0.09	0	0.05	0.05	0.16	0.13	0.09	0.05	0.11	0	0	0.12	0.06	0	0	0.05	0.08	0
SmLINC112510-IBu	0	0	0	0	0	0	0	0	0	0	0	0	0	0	0	0	0	0
SmLINC112559-IBu	25.72	24.46	16.2	64.54	66.17	60.11	53.9	69.54	33.41	23.75	28.82	21.09	42.92	46.52	37.76	35.42	23.78	37.77
SmLINC112560-IBu	20.73	16.94	15.47	21.23	32.42	23.81	29.93	35.25	16.65	15.02	14.96	9.2	22.42	11.58	15.86	20.28	10.77	19.09
SmLINC112569-IBu	0	0	0	0.13	0	0	0	0	0	0.11	0	0	0	0	0	0	0.11	0
SmLINC112583-IBu	0	0.18	0	0	0.06	0.08	0	0.09	0.21	0	0.21	0.12	0	0	0.13	0	0.06	0
SmLINC112584-IBu	0.14	0	0.22	0.03	0	0	0.12	0.18	0	0.07	0	0.09	0.28	0.22	0	0.13	0.38	0.2
SmLINC112585-IBu	0	0	0	0	0	0	0	0	0	0	0.41	0	0.22	0.87	0.45	0.21	0.45	0
SmLINC112587-IBu	0	0	0.15	0	0	0	0	0	0.15	0	0.12	0	0	0.13	0	0	0.13	0.13
SmLINC112588-IBu	0	0	0	0	0	0	0	0	0	0	0	0	0	0	0	0	0	0
SmLINC112589-IBu	0	0	0	0	0	0	0	0.32	0	0	0	0	0	0	0	0	0	0
SmLINC112590-IBu	0	0	0	0	0	0	0	0	0	0	0	0	0	0	0	0	0	0
SmLINC112613-IBu	0.2	0.48	0.21	0.05	0.11	0.06	0.25	0.12	0.11	0.18	0.17	0.17	0.05	0	0.05	0.13	0.09	0.14
SmLINC112663-IBu	0.16	0.07	0.16	0	0	0	0	0	0	0.07	0.13	0	0.07	0.21	0.07	0.07	0.07	0.22
SmLINC112664-IBu	0.09	0.04	0.05	0	0	0	0	0	0.05	0.16	0.15	0.19	0.75	0.2	0.4	0.49	0.29	0.04
SmLINC112665-IBu	0	0	0	0	0	0	0.04	0	0	0.08	0	0.1	0.12	0.04	0.04	0	0	0
SmLINC112666-IBu	0	0	0	0	0	0	0	0	0	0	0	0	0.29	0	0	0.28	0	0
SmLINC112667-IBu	0	0	0	0	0	0	0	0	0	0	0	0	0	0	0	0	0	0.54
SmLINC112668-IBu	0	0	0	0	0	0	0	0	0	0	0	0	0	0.29	0	0	0	0
SmLINC112675-IBu	0	0	0	0.4	0.14	0	0	0	0	0.12	0	0	0.35	0	0.12	0	0	0.12
SmLINC112676-IBu	0	0	0	0	0	0	0	0	0	0	0	0	0	0	0	0.14	0	0
SmLINC112677-IBu	0.1	0.19	0.1	0	0.11	0.11	0	0	0	0.09	0.09	0	0.27	0.18	0	0	0	0.19
SmLINC112678-IBu	0	0	0	0	0	0	0	0	0	0	0	0	0	0	0	0	0	0
SmLINC112705-IBu	8.92	7.67	6.32	12.09	10.7	4.01	13.19	5.28	7.44	9.99	6.34	5.3	7.74	10.31	6.67	9.28	8.46	9.31
SmLINC112712-IBu	0	0	0	0.35	0	0	0	0	0	0	0	0	0	0	0	0	0	0
SmLINC112714-IBu	0.2	0.19	0.15	0.16	0.11	0.11	0.15	0.29	0	0.09	0.04	0.05	0	0.04	0	0	0.09	0
SmLINC112715-IBu	0	0	0	0	0	0	0	0	0	0	0	0	0	0	0	0	0	0
SmLINC112723-IBu	0	0	0	0	0	0	0	0	0	0	0	0	0	0	0	0	0	0
SmLINC112724-IBu	0	0	0	0	0	0	0	0	0	0	0	0	0	0	0	0	0.13	0
SmLINC112725-IBu	0	0	0	0	0	0	0	0	0	0.9	1.67	1.04	0.88	0	1.87	0.86	0.91	1.82
SmLINC112728-IBu	0.26	0.01	0.19	0	0	0	0	0.08	0	0	0.06	0	0.01	0.22	0.02	0	0.06	0.06
SmLINC112730-IBu	0.04	0.06	0.05	0.1	0.04	0.03	0.03	0.04	0	0	0	0	0	0.04	0.11	0	0.06	0
SmLINC112732-IBu	0	0	0	0	0	0	0	0	0	0	0	0	0.11	0	0	0	0	0
SmLINC112738-IBu	0.08	0	0.08	0.24	0.12	0.12	0.06	0.04	0	0	0	0	0	0.09	0	0	0	0
SmLINC112739-IBu	0	0.11	0	0	0.14	0.14	0.26	0	0	0.05	0.1	0	0.11	0.02	0.22	0.15	0.17	0
SmLINC112747-IBu	0	0	0	0	0	0	0	0	0	0	0	0	0	0	0	0	0	0
SmLINC112748-IBu	0	0	0	0	0	0	0	0	0	0	0	0	0	0	0	0	0	0
SmLINC112752-IBu	0	0	0	0	0	0	0	0	0	0	0	0	0.11	0	0	0	0	0
SmLINC112753-IBu	0	0	0	0	0.04	0	0	0	0	0	0	0	0	0	0	0	0	0
SmLINC112754-IBu	0	0	0	0	0	0	0	0	0	0.27	0	0	0	0	0	0	0	0
SmLINC112755-IBu	0	0	0	0	0	0.01	0.08	0.03	0	0.04	0.02	0.01	0.02	0.04	0.02	0.03	0.04	0
SmLINC112756-IBu	0.02	0.02	0.01	0.02	0	0	0	0	0	0	0	0	0	0	0	0	0	0.03
SmLINC112757-IBu	0	0	0	0	0	0	0	0	0	0	0	0	0	0	0	0	0	0
SmLINC112758-IBu	0	0	0	0	0	0	0	0	0	0	0	0	0	0	0	0	0	0
SmLINC112759-IBu	0	0	0	0	0	0	0	0	0	0	0	0	0	0	0	0	0	0
SmLINC112760-IBu	0	0	0	0	0	0	0	0	0	0	0	0	0	0	0	0	0	0
SmLINC112762-IBu	0	0	0	0	0	0.42	0	0	0	0	0	0	0	0	0	0	0	0.37
SmLINC112771-IBu	0	0	0	0	0	0	0	0	0	0	0	0	0	0	0	0	0	0
SmLINC112772-IBu	0	0	0	0	0	0	0	0	0	0	0	0	0	0	0	0	0	0
SmLINC112773-IBu	0	0	0	0	0	0	0	0	0	0	0	0	0	0	0	0	0	0
SmLINC112774-IBu	0	0.02	0	0	0	0	0	0	0	0.07	0.43	0.08	0	0	0	0	0.2	0.07
SmLINC112776-IBu	0	0	0	0	0	0	0	0	0	0	0	0	0	0	0	0	0	0
SmLINC112777-IBu	0	0	0	0.08	0	0	0.04	0	0	0.07	0	0	0	0	0	0	0.17	0
SmLINC112778-IBu	0	0.04	0	0	0	0.1	0	0	0.05	0	0.04	0.1	0	0	0.12	0	0	0
SmLINC112779-IBu	0	0.09	0	0	0	0	0	0	0	0	0	0	0	0	0	0	0	0.09
SmLINC112780-IBu	0.16	0	0	0	0	0	0	0	0	0	0	0	0	0	0	0.14	0.45	0
SmLINC112781-IBu	0	0	0	0	0	0	0	0	0	0	0	0	0.27	0.27	0	0.26	0	0
SmLINC112782-IBu	0	0.07	0	0	0	0	0	0	0	0.06	0.24	0.31	0	0.06	0	0.36	0	0.07
SmLINC112783-IBu	0.31	0	0	0	0	0	0	0	0	0.86	0.27	0.34	0	0	0	0	0.29	0
SmLINC112784-IBu	0	0	0	0	0	0	0	0	0	0	0	0	0	0	0	0	0	0
SmLINC112829-IBu	0	0	0	0	0	0	0	0	0	0.6	0.28	0	0.59	0	0	0	0	0.31
SmLINC112882-IBu	0	0.16	0.09	0	0	0	0.08	0	0.09	0	0	0	0	0	0	0	0	0
SmLINC112940-IBu	0.52	1	0.47	1.39	1.6	0.93	1.81	0.99	1.36	0.12	0.22	0.22	0.12	0.18	0.48	0.06	0.12	0.24
SmLINC112969-IBu	0.19	0.07	0.12	0.24	0.17	0.25	0.04	0.22	0.17	0	0	0	0.03	0	0	0	0	0
SmLINC112977-IBu	0	0	0	0	0	0	0	0	0	0	0	0	0	0	0	0	0	0
SmLINC113024-IBu	0	0	0	0	0	0	0	0.23	0	0.76	0.34	2.35	1.42	1.07	0.29	1.53	2.09	0.92
SmLINC113025-IBu	0	0	0	0	0	0.13	0	0	0	0.11	0.1	0.13	0.09	0.21	0.1	0.1	0.33	0.13
SmLINC113026-IBu	0	0	0	0	0	0	0	0	0	0	0	0	0	0	0	0	0	0
SmLINC113027-IBu	0	0	0	0	0	0	0	0	0	0.26	0	0	0	0.86	0.65	0	0.83	0
SmLINC113028-IBu	0.94	1.06	1.99	1.39	3.56	0.07	0.93	0.91	0.2	0.93	0.54	0.26	0.43	0.64	0.6	0.89	0.17	0
SmLINC113029-IBu	0	0	0	0	0	0	0	0	0	0	0.22	0	0	0	0	0	0	0
SmLINC113030-IBu	0	0	0	0	0	0	0	0	0	0	0	0	0	0	0	0	0	0
SmLINC113031-IBu	0	0	0	0	0	0	0	0	0	0	0	0	0	0	0	0	0	0
SmLINC113032-IBu	0	0	0	0	0.22	0	0.25	0	0	0	0	0	0	0	0	0	0	0
SmLINC113034-IBu	0.73	0.82	1.09	1.33	0.22	0.58	0.64	0.85	0.58	0.12	0	0.15	0.06	0	0	0.17	0	0
SmLINC113035-IBu	3.61	0.21	1.49	1.47	0.8	0.49	1.69	1.03	0.61	1.73	0.9	0.49	4.11	1.8	1.98	3.36	1.29	1.19
SmLINC113131-IBu	7.5	5.56	13.4	15.64	18.12	9.38	13.95	14.3	14.52	9.13	16.59	5.39	22.05	13.67	16.59	16.98	13.9	9.87
SmLINC113132-IBu	17.9	21.83	16.36	46.54	36.51	38.33	36.74	41.54	29.5	14.26	23.19	22.66	38.01	31.58	26.98	30.92	27.66	22.56
SmLINC113133-IBu	7.42	5.08	2.02	23.63	21.55	28.57	12.87	13.71	11.6	4.38	3.28	2.98	10.8	10.64	10.59	6.59	6.02	9.61
SmLINC113134-IBu	0	0	0	0	0	0.23	0	0.25	0	0	0	0	0	0	0	0	0	0
SmLINC113185-IBu	0.28	0.33	0.65	0.07	0.08	0.08	0.27	0	0.46	0.45	0.24	0.31	0.38	0.25	0.19	0.24	0.2	0.32
SmLINC113257-IBu	0.06	0.02	0.14	0.05	0.13	0	0.03	0.07	0.1	0.18	0.08	0.12	0.18	0.33	0.14	0.23	0.13	0.24
SmLINC113261-IBu	0	0	0	0	0	0	0	0	0	0	0.41	0.26	0	0.22	0	0	0	0
SmLINC113287-IBu	0.31	0.59	0.33	1.66	1.92	1.37	0.78	1.31	0.34	0	0	0	0.43	0	0.15	0	0	0.15
SmLINC113288-IBu	0	0	0	0	0	0	0	0	0	0	0	0	0	0	0	0	0	0
SmLINC113345-IBu	0	0.21	0.24	0.96	0.25	0	0.22	0.27	0.49	0.21	0	0	0.83	0	0	0	0	0
SmLINC113350-IBu	0	0	0	0	0	0	0	0	0	0	0	0	0	0	0	0	0	0
SmLINC113362-IBu	0	0	0	0	0	0	0	0	0	0	0	0	0	0	0	0	0	0
SmLINC113384-IBu	0.09	0.17	0.18	1.6	0.79	0.68	1.14	0.73	0.39	0.49	0.15	0.1	0.08	0.24	0.49	0.23	0.25	0.17
SmLINC113395-IBu	0.33	1.56	1.05	0.53	0.92	0.73	0.16	0	0.18	0.92	2.44	0.18	0.3	2.43	1.39	2.47	0.78	0.94
SmLINC113487-IBu	0	0	0	0	0	0	0	0	0	0	0	0	0	0	0	0	0	0
SmLINC113515-IBu	0	0	0	0	0	0	0	0	0	0	0	0	0	0	0	0	0	0
SmLINC113517-IBu	0	0	0	0	0	0	0	0	0	0	0	0	0	0	0	0	0	0
SmLINC113560-IBu	0	0	0.14	0.14	0	0	0	0	0	0	0	0	0	0	0.25	0	0	0
SmLINC113577-IBu	0	0	0	0	0	0	0	0	0	0	0	0	0	0	0	0	0	0
SmLINC113578-IBu	0	0	0	0	0	0	0	0	0	0	0	0	0	0	0	0	0	0
SmLINC113614-IBu	2.88	0.52	0.78	2.22	0.69	0.67	1.45	1.39	0.73	0.09	0.07	0	0.02	0	0	0	0	0.05
SmLINC113615-IBu	0.67	1	0.9	2.28	3.5	3.43	1.96	2.26	1.35	0.12	0.13	0.08	0.1	0.04	0.05	0.05	0.02	0.06
SmLINC113616-IBu	0	0	0	0	0	0	0	0.1	0	0	0	0	0	0	0	0	0	0
SmLINC113617-IBu	0.08	0	0.2	0.31	0.25	0.43	0.08	0	0	0	0	0	0	0.09	0	0	0	0
SmLINC113618-IBu	0	0	0	0	0.13	0	0.12	0.11	0	0	0	0	0	0	0	0	0	0
SmLINC113619-IBu	0.6	0	0	0.47	0.28	0.33	1.14	0.71	0	0	0	0	0	0	0	0	0	0
SmLINC113649-IBu	0	0	0	0	0	0	0	0	0	0	0	0	0	0	0	0.11	0	0
SmLINC113669-IBu	0.09	0.27	0	0.1	0	0.1	0.18	0	0	0.09	0	0	0	0	0	0	0	0
SmLINC113757-IBu	0	0	0	0	0	0	0	0	0	0	0	0	0	0	0	0	0	0
SmLINC113766-IBu	0.51	0.16	0.09	0.09	0	0.19	0.34	0.1	0.09	0.47	0	0.09	0.31	0.31	0.23	0.66	0.32	0.08
SmLINC113792-IBu	0	0	0.15	0	0	0	0	0.17	0.16	0.13	0	0	0	0	0	0.13	0.14	0
SmLINC113793-IBu	0.17	0	0	0	0	0	0	0	0	0	0.44	0	0	0	0	0	0	0.16
SmLINC113795-IBu	0.34	0.29	0.64	0.16	0	0	0.15	0	0.19	0.14	0.22	0.17	0.47	0	0	0.13	0.29	0
SmLINC113796-IBu	0	0	0	0	0	0	0	0	0	0	0	0	0	0	0	0	0	0
SmLINC113802-IBu	0	0	0	0.26	0.54	0	0	0	0	0	0	0	0	0	0	0	0	0
SmLINC113803-IBu	0	0	0	0.52	0.55	0	0	0.6	0	0	0	0	0.23	0	0	0.22	0	0
SmLINC113804-IBu	0	0	0	0	0.16	0.46	0	0.17	0	0	0.12	0.15	0	0	0	0	0.13	0.13
SmLINC113805-IBu	0	0	0	0	0	0	0.3	0	0	0	0	0	0	0.55	0	0	0	0
SmLINC113905-IBu	0	0	0	0	0	0	0	0	0	0	0	0	0.16	0.29	0	0.14	0	0
SmLINC113999-IBu	0	0	0	0	0	0.03	0	0.04	0	0	0	0	0.03	0	0	0	0	0
SmLINC114000-IBu	0	0	0	0	0	0	0	0	0	0	0	0	0	0	0	0	0	0
SmLINC114022-IBu	81.04	88.97	54.01	96.56	126.81	113.9	61	72.22	61.74	61.98	59.42	59.78	73.51	67.01	37.26	60.39	78.56	89.69
SmLINC114091-IBu	0.38	0.83	0	0.37	0.42	0.8	0.19	0.23	0.62	5.23	10.93	3.99	4.76	1.66	1.29	2.65	1.5	0.83
SmLINC114092-IBu	0.22	0.38	0.15	0.17	0.08	0.25	0	0	0	1.57	4.69	2.17	1.83	1.03	1.73	1.85	0.6	1.19
SmLINC114101-IBu	0.63	0	0	0	0	0	0	0	0	0	0	0	0	0	0	0	0	0
SmLINC114114-IBu	0.16	0.45	0.17	0.51	0.54	0	0.48	0.77	0.53	0.15	0	0.53	0.15	0.59	0.3	1.41	0.15	0
SmLINC114175-IBu	0	0	0	0.8	0.37	0.92	0.33	0.49	0.37	0	0.14	0.09	0.15	0.08	0	0.15	0.16	0.08
SmLINC114176-IBu	0	0.27	0	0.49	0.72	0.71	0.64	0.44	0.41	0.17	0.24	0.1	0.25	0.17	0.26	0.32	0.26	0.09
SmLINC114184-IBu	0	0	0	0	0	0	2.8	0	0	0	0	0	0	0	0.13	0	0	0
SmLINC114185-IBu	0	0	0	0	0	0	0.6	0	0	0.13	0.12	0	0	0	0	0	0	0
SmLINC114271-IBu	0.17	0.11	0.06	0.47	0.31	0.55	0.39	0.71	0.18	0.2	0.05	0.12	0.25	0.05	0.05	0.34	0.36	0.05
SmLINC114307-IBu	0.38	0.51	0.47	0.12	0.07	0.04	0.07	0.23	0.08	0.15	0.54	0.38	0.12	0.06	0.09	0.03	0.49	0.29
SmLINC114308-IBu	0.09	0.12	0.43	0.16	0	0	0	0	0.11	0	0	0.22	0	0	0	0	0	0.14
SmLINC114310-IBu	0.15	0.07	0.15	0.23	0	0.08	0.07	0.17	0	0.47	0.19	0.4	0.4	0.33	0.2	0.19	0.48	0.34
SmLINC114335-IBu	0	0	0.72	0	0	0	0.65	0.84	0.68	0	0	0	0	0	0	0	0	0
SmLINC114359-IBu	0	0	0	0	0	0	0	0	0	0.74	0	0	0.73	0	0	0	0	0
SmLINC114360-IBu	0	0	0	0	0	0	0	0	0	0	0	0	0	0	0	0	0.07	0
SmLINC114366-IBu	0	0	0	0.35	0.18	0	0.16	0	0.18	0	0.14	0	0.3	0.3	0	0	0	0
SmLINC114378-IBu	0.31	0.28	0	0	0.34	0	0	0	0	10.99	11.59	8.2	67.11	33.01	14.41	39.57	30.07	23.84
SmLINC114379-IBu	0.09	0	0	0	0	0	0	0	0	1.56	1.15	1.18	4.87	3.17	0.66	3.5	2.6	1.42
SmLINC114392-IBu	0	0.25	0	0.29	0.61	0	0	0	0	0.77	0	0	0.76	0.51	1.3	0.49	0.26	0.52
SmLINC114429-IBu	7.76	0	0	12.45	3.2	0	0	6.38	0	0.54	0	0.32	0	0.23	0.55	0	0	0
SmLINC114431-IBu	0	0.3	0	0.69	0	0.36	0	0	0.35	0.61	0.28	1.08	0.9	0	0	0.87	1.56	1.24
SmLINC114432-IBu	0	0	0	0	0	0	0	0	0	0	0	0	0.29	0	0	0.1	0	0
SmLINC114433-IBu	0.21	0	0	0.22	0.23	0.23	0	0	0	0.38	0.36	0.46	0.43	0.57	0	0.18	0.78	0.39
SmLINC114435-IBu	0.15	0	0.16	0	0.08	0	0.15	0.18	0.17	0.07	0	0	0	0	0	0	0	0
SmLINC114509-IBu	5.4	5.3	7.18	0.57	2.98	0.59	1.07	0.7	1.73	2.05	2.86	2.99	1.51	2.05	2.11	2.44	2.08	2.08
SmLINC114510-IBu	0	0	0	0.18	0	0	0	0	0	0.45	0	0	0.41	0.26	0.17	0	0	0.18
SmLINC114512-IBu	2.63	1.89	1.61	0.6	0.56	0.29	0.61	0.8	0.74	1.26	1.55	1.03	1.38	0.79	1.15	1.14	1.57	0.57
SmLINC114514-IBu	0.11	0.1	0.06	0.06	0	0	0	0	0.06	0	0.05	0	0.19	0	0	0.05	0.05	0
SmLINC114515-IBu	0.07	0.07	0.04	0	0	0	0	0.04	0	0.03	0	0.12	0	0.03	0.03	0	0.14	0.03
SmLINC114533-IBu	0.09	0.54	0	0.59	0	0	0	0.33	0	0.68	0.56	0.51	0.65	0	0	0.16	0.09	0.17
SmLINC114541-IBu	0	0	0	0	0	0	0	0	0.19	0	0	0	0	0	0	0.07	0	0.08
SmLINC114542-IBu	0	0.07	0	0	0	0	0	0	0.08	0.12	0	0	0.07	0.07	0	0	0.14	0
SmLINC114543-IBu	0.35	0	0.18	0	0	0	0	0	0	0.03	0	0.39	0	0	0.33	0.15	0	0.16
SmLINC114590-IBu	0	0.28	0.92	0.31	0.94	0	0	0	0.61	0	0	0.31	0	0.53	0	0.49	0	0
SmLINC114622-IBu	0.08	0.22	0.08	0	0	0.08	0	0	0.08	0.21	0	0	0	0	0	0.07	0.14	0.07
SmLINC114652-IBu	0.29	0.13	0	0	0.32	0	0	0	0	0.13	0.12	0.31	0.13	0	0.26	0.12	0	0.13
SmLINC114718-IBu	0	0.04	0.04	0	0.08	0.21	0.04	0.13	0.21	0.35	0.13	0.33	0.58	0.61	0.31	0.65	0.42	0.63
SmLINC114725-IBu	0	0.12	0	0	0	0	0	0	0	0.11	0	0	0.33	0	0	0.11	0	0.23
SmLINC114726-IBu	0	0	0	0	0	0.33	0	0	0	0	0	0	0	0	0	0	0	0
SmLINC114729-IBu	0	0	0	0	0	0	0.05	0	0	0	0	0	0.3	0.3	0.05	0.14	0.17	0
SmLINC114730-IBu	0	0	0.08	0.17	0	0	0	0	0	0.07	0.27	0.09	0.07	0	0	0	0.13	0.22
SmLINC114751-IBu	9.98	13.09	16.44	6.06	3.55	3.26	9.49	8.99	9.45	5.52	2.94	2.11	5.05	3.9	3.39	5.05	2.01	4.01
SmLINC114752-IBu	7.84	3.25	6.79	4.59	2.15	1.71	3.64	4.65	3.83	2.62	1.27	1.92	0.83	0.75	0.85	0.72	0.43	1.9
SmLINC114755-IBu	0	0	0	0	0	0	0	0	0	0	0	0	0.58	0	0	0	0	0
SmLINC114764-IBu	0.08	0.22	0.08	1.96	2.14	1.94	2.58	1.26	0.59	0.64	0.33	0.51	1.53	1.04	1.62	1	0.5	0.5
SmLINC114766-IBu	0.69	0.5	0	0.45	0	0.68	0.42	0.37	0	0	0	0	0.1	0	0	0	0	0
SmLINC114767-IBu	0.22	0	0.16	0	0.16	0.51	0	0	0.16	0	0.13	0	0	0	0.14	0	0	0
SmLINC114818-IBu	87.59	128.8	88.87	85.91	55.55	69.94	76.55	96.25	91.16	61.62	70.56	64.72	61.6	67.98	65.52	63.24	60.18	55.46
SmLINC114819-IBu	0	0.91	0	0.5	0	0	0.48	0.56	1.03	0.43	0	0	0.43	0.42	0	0.41	0	0
SmLINC114820-IBu	0	0	0.49	1.5	0.53	0.53	0.48	0.56	0	0.43	0.41	0.53	0	0	0.43	0.41	0	0.45
SmLINC114821-IBu	0	0	0	0	0	0	0	0	0	0	0	0	0	0	0	0	0	0
SmLINC114823-IBu	0	0.12	0.1	0	0	0	0	0	0	0.39	1.19	0.62	0.25	0.1	0.16	0.09	0.55	0.5
SmLINC114824-IBu	0	0	0	0	0	0	0	0	0.34	0.29	3.59	1.04	0.98	0.7	0.6	1.4	1.18	0.65
SmLINC114825-IBu	0	0	0	0	0	0	0	0	0	0.32	0	0.47	0	0.43	0	0.74	0	0.96
SmLINC114826-IBu	0	0	0	0	0	0	0	0	0	0	0	0.53	0	0	0.24	0	0.11	0
SmLINC114827-IBu	0.05	0.15	0	0	0	0	0	0.06	0	0.52	3.06	0.44	0.18	0.09	0.09	0	1.27	0.38
SmLINC114828-IBu	0	0	0	0	0	0	0	0	0	0	0	0	0	0	0	0	0	0
SmLINC114829-IBu	0	0	0.09	0	0	0	0	0	0	1.38	0	0.66	0.69	0	0.2	0.46	0.96	0.45
SmLINC114830-IBu	0	0.06	0	0	0	0	0	0	0	0.24	2.49	1.25	0.31	0.73	0.06	0.12	1.54	0.24
SmLINC114831-IBu	0	0	0	0	0	0	0	0	0	0	0	0	0	0	0	0	0	0
SmLINC114832-IBu	0	0	0	0	0	0	0	0	0	0.28	0	0	0	0	0.02	0.29	0	0
SmLINC114833-IBu	0	0	0	0	0	0	0	0	0	0.4	1.83	0	0	0.9	0	0.19	0.39	0.43
SmLINC114859-IBu	0	0	0	0	0	0	0	0	0	0	0	0	0	0	0	0	0	0
SmLINC114860-IBu	0	0	0	0	0	0	0	0	0	0.17	0	0	0	0	0	0.07	0	0
SmLINC114863-IBu	0	0	0	0	0	0	0	0	0	0	0.59	0	0	0	0	0	0.42	0
SmLINC114866-IBu	0	0	0	0	0	0	0	0	0	0	1.38	0	0	0	0	0	0.22	0
SmLINC114867-IBu	0	0.13	0	0	0	0	0	0	0	0	0	0.12	0	0	0	0	0	0.12
SmLINC114868-IBu	0	0	0	0	0	0	0	0	0	0	0	0	0	0	0	0	0	0
SmLINC114869-IBu	0.09	0	0	0	0	0	0	0	0	0	0	0	0	0	0	0.06	0	0.24
SmLINC114871-IBu	0	0	0	0	1.84	0.6	0.55	1.42	0	0	0	0	0	0	0	0	0	0
SmLINC114872-IBu	3.38	14.7	9.48	8.39	21.17	9.45	11.81	5.85	5.9	4.47	8.03	1.71	10.65	15.28	10.83	8.79	11.47	6.05
SmLINC114881-IBu	0	0	0	0	0	0	0	0	0	0	0	0	0	0	0	0	0	0
SmLINC114882-IBu	0	0	0	0	0	0	0	0	0	0	0.07	0	0	0	0	0	0	0.07
SmLINC114883-IBu	0	0	0	0	0	0	0	0	0	0	0	0	0	0	0	0	0	0
SmLINC114884-IBu	0	0	0	0	0	0	0	0	0	0	0	0	0	0	0	0	0	0
SmLINC114892-IBu	0	0	0	0.21	0	0	0.39	0	0	0	0	0	0	0	0	0	0.19	0
SmLINC114893-IBu	0.02	0	0.08	0.08	0	0.05	0.05	0	0.05	0.02	0.04	0	0.07	0	0.04	0.08	0.16	0.05
SmLINC114936-IBu	9.14	9.79	6.42	4.11	4.69	5.93	4.66	5.94	6.06	1.63	0.27	7.31	1.41	4.79	10.49	2.4	1	7.63
SmLINC114954-IBu	1.83	1.56	1.2	2.86	2.1	2.53	1.24	2.18	1.75	2.08	2.95	2.37	2.81	1.86	1.94	3.65	3.46	2.37
SmLINC114960-IBu	0.38	0.09	0.2	0.98	1.68	1.14	0.75	0.89	0.31	0.43	0.32	0.42	1.25	0.6	0.61	0.82	0.09	0.18
SmLINC114961-IBu	0.04	0.08	0.22	0.1	0.14	0.18	0.04	0.15	0	0.89	0.43	0.6	0.81	0.57	0.69	1.13	0.86	0.71
SmLINC114983-IBu	0	0	0	0	0	0.26	0	0	0	0	0	0	0.22	0	0	0	0	0
SmLINC114994-IBu	0.2	0	0	0	0.22	0	0	0	0	0.37	0.17	0.22	0.55	0.19	0.19	0	0	0.19
SmLINC114995-IBu	0	0	0	0	0	0	0	0	0	0	0	0	0	0	0	0	0	0
SmLINC114996-IBu	0	0	0	0.11	0.06	0	0	0	0	0.05	0.09	0	0.1	0	0.05	0.05	0	0
SmLINC114999-IBu	0	0	0	0.07	0	0	0	0	0	0	0	0	0	0	0	0	0	0
SmLINC115001-IBu	0	0	0	0	0	0	0	0	0	0	0	0	0	0	0	0	0	0
SmLINC115023-IBu	0.84	2.51	1.77	2.97	5.99	4.48	1.99	1.63	1.45	1.04	2.51	0.97	2.14	3.32	0.61	1.93	3.83	1.39
SmLINC115029-IBu	0	0	0	0	0	0	0	0	0	0	0	0	0	0	0	0	0	0
SmLINC115043-IBu	0	0	0	0.08	0.26	0.59	0.15	0.27	0.09	0	0.07	0	0	0	0	0.2	0.15	0.14
SmLINC115044-IBu	0	0	0.31	0.16	0	0	0	0	0	0.14	0	0.16	0.13	0.13	0	0.39	0	0
SmLINC115064-IBu	0.16	0.09	0.07	0.31	0.07	0.21	0.1	0.15	0.07	0.45	0.56	0.57	2.02	0.82	0.65	1.49	0.39	0.48
SmLINC115068-IBu	0	0	0	0.14	0	0	0	0.15	0	0	0.05	0.07	0.52	0.29	0.12	0.44	0.65	0.06
SmLINC115074-IBu	2.35	24.18	21.86	7.52	55.08	52.02	0	39.57	54.69	4.17	6.62	0.52	16.02	71.1	0	16.18	11.52	14.03
SmLINC115075-IBu	0	2.48	2.16	1.53	2	3.81	0	2.76	5.3	1.08	1.27	0	0.54	3.54	0	1.84	2.62	0
SmLINC115076-IBu	0	0	1.16	1.22	0.84	0.83	0.12	0.84	2.06	0	0.31	0	0	1.02	0	0.95	0.66	0
SmLINC115077-IBu	0	1.44	0	0	0	0.8	0	0	0	0	0	0	0	0	0	0	0	0
SmLINC115084-IBu	1.99	5	0	2	3.78	0.82	0.54	3.01	0.63	2.66	3.23	0	5.02	2.64	0	3.34	0	1.55
SmLINC115085-IBu	2.74	4.71	0	1.66	7.16	0	0	1.16	0	1.64	0	0.88	4.89	0	0.58	2.06	1.04	0.35
SmLINC115086-IBu	0.39	0.87	1.34	0.1	0.98	0	1.96	1.16	0	0.06	1.85	0.19	0	0.96	0.8	0	4.18	0.65
SmLINC115087-IBu	5.17	4.5	1.02	2.66	3.76	0.8	0.26	2.66	0.49	4.16	1.92	0.63	2.3	1.2	0.79	2.2	0.42	0.72
SmLINC115142-IBu	0.07	0.13	0.07	0	0	0	0	0	0	0	0.06	0	0	0	0	0.06	0	0.06
SmLINC115158-IBu	0	0	0	0	0	0	0	0	0	0	0	0.46	0	0	0	0	0	0
SmLINC115159-IBu	0	0.2	0.23	0	0	0	0	0	0	0	0	0	0	0	0	0	0	0
SmLINC115169-IBu	0	0	0.44	0	0	0	0	0	0	0	0	0	0	0	0	0	0.13	0
SmLINC115170-IBu	0	0	0	0	0	0	0	0	0	0	0	0	0	0	0	0	0	0
SmLINC115254-IBu	63.85	68.02	64.84	38.06	42.04	37.17	32.48	47.55	48.35	47.66	53.65	42.89	44.98	41.21	46.16	58.48	42.16	43.63
SmLINC115255-IBu	8.44	9.95	7.95	37.09	50.12	43.5	15.17	31.63	10.84	7.33	12.66	11.51	41.21	35.4	26.84	27.12	36.12	24.21
SmLINC115280-IBu	0	0	0	0	0	0	0	0	0	0	0	0	0	0.04	0	0	0	0
SmLINC115282-IBu	0.12	0.21	0.3	0.38	0.2	0.32	0.17	0.27	0.45	0.05	0.1	0.06	0.16	0.21	0	0.05	0	0.17
SmLINC115286-IBu	0	0	0	0	0	0	0	0	0	0	0	0	0	0	0	0	0	0
SmLINC115297-IBu	0.06	0.06	0.06	0	0.14	0	0	0.07	0.07	0.06	0.05	0.07	0.06	0.11	0	0.05	0.06	0.06
SmLINC115302-IBu	0	0	0	0	0	0	0	0	0	0	0	0	0	0	0	0	0	0
SmLINC115319-IBu	0.27	0.43	0	0.48	0.5	0.3	0.44	0	0.2	0.08	0.08	0	0.24	0	0.08	0.08	0.25	0.17
SmLINC115320-IBu	0.38	1.38	0	0	0	0	1.14	0.48	0	0.36	0.66	0.42	1.4	0.35	0.36	0.34	0	0.73
SmLINC115356-IBu	0	0	0	0	0	0	0	0	0	0	0	0	0	0	0	0	0	0
SmLINC115362-IBu	0.58	0.68	0.09	0.8	0.39	0.29	0	0.92	0.1	1.21	0.76	0.68	0.88	0.44	0.08	0.69	0.39	0.16
SmLINC115397-IBu	0.28	1.31	0.31	0.6	0.63	1.25	0	0	0	0.27	0.5	0.31	0.52	1.32	0.81	0.25	0.54	0
SmLINC115415-IBu	0	0.17	0.19	0.19	0	0.1	0.27	0.21	0.1	0	0	0	0.08	0	0	0.16	0	0
SmLINC115444-IBu	0.04	0	0	0.05	0.05	0	0	0.1	0	0	0	0	0.04	0.04	0	0.04	0	0
SmLINC115445-IBu	0	0	0	0	0	0	0	0	0	0	0	0	0	0.14	0	0	0.14	0.14
SmLINC115446-IBu	0	0	0	0.2	0	0	0	0.11	0	0	0	0	0	0	0	0	0	0
SmLINC115447-IBu	0	0	0	0	0	0	0	0	0	0	0	0	0	0	0	0	0	0
SmLINC115462-IBu	0	0.03	0.07	0	0	0	0	0	0.04	0	0	0	0	0.03	0	0	0.06	0
SmLINC115488-IBu	0	0	0	0.21	0	0	0	0	0	0	0	0	0	0	0	0	0	0
SmLINC115489-IBu	0	0	0	0	0	0	0	0	0	0	0	0	0	0	0	0	0	0
SmLINC115491-IBu	0	0	0	0.13	0.28	0	0	0.15	0	0	0	0	0	0	0	0	0	0
SmLINC115492-IBu	0.19	0	0	0.47	0.78	0	0.44	0	0.21	0	0	0	0.23	0	0	0	0	0.12
SmLINC115493-IBu	0	0.19	0.21	0	0	0.44	0	0.7	0	0.25	0	0.22	0	0.18	0.06	0.29	0.06	0
SmLINC115518-IBu	51.81	73.77	56.94	39.85	45.26	43.46	23.21	43.85	43.29	32.19	58.69	35.85	34.18	26.63	51.66	39.49	30.25	37.85
SmLINC115519-IBu	8.24	6.06	7.72	13.54	14.69	13.68	6.04	12.11	10.8	4.46	9.37	3.51	6.38	7.87	17.65	9.45	12.31	12.04
SmLINC115520-IBu	5.52	3.95	7.34	16.22	20.08	14.35	9.44	19.64	8.34	6.21	11.56	9.84	9.51	11.97	14.03	13.3	17.24	11.67
SmLINC115521-IBu	1.37	1.54	0.59	1.36	2.33	0.31	0	1.85	0.9	1.25	0.66	1.41	1.08	0.56	1	1.65	0.27	0.59
SmLINC115552-IBu	12.69	12.75	7.84	6.23	13.19	6.66	2.52	9.83	5.77	2.05	8.83	6.31	3.22	3.68	2.45	5.05	1.9	2.75
SmLINC115553-IBu	4.21	1.67	3.29	1.31	2.42	3.52	5.9	3.55	3.18	1.07	2	1.84	0.86	0.71	1.35	0.81	0.76	1.74
SmLINC115554-IBu	0	0	0	0	0	0	0	0	0	0	0	0	0	0	0	0	0	0
SmLINC115582-IBu	8.1	7.96	6.83	2.85	1.2	2.07	6.65	5.3	4.09	5.79	1.88	1.49	1.24	4.24	5.88	2.1	1.28	2.82
SmLINC115583-IBu	0.7	0.68	0.58	0	0	0	0.76	0	0	0	0	0.52	0	0	0	1.28	0	0
SmLINC115596-IBu	3.07	0.79	0.39	4.14	1.98	0.62	1.05	2.49	0.42	1.62	4.21	1.35	0.88	1.45	0.17	1.31	3.24	0.73
SmLINC115637-IBu	0	0	0	0	0	0	0	0.16	0	0	0.11	0	0.12	0	0	0	0.12	0
SmLINC115638-IBu	0.51	0	0.27	0	0	0	0.25	0	0	0	0	0	0	0.23	0	0	0	0
SmLINC115650-IBu	0	0	0	0	0	0.14	0	0	0	0	0	0	0	0	0	0	0	0.12
SmLINC115656-IBu	0.21	0.38	0	0	0	0	0	0	0.22	0	0	0	0.38	0	0	0	0	0
SmLINC115657-IBu	0	0	0	0	0	0	0	0	0	0	0	0	0	0	0	0	0	0
SmLINC115658-IBu	0	0	0	0	0	0	0	0	0	0	0	0	0.24	0	0	0	0	0
SmLINC115660-IBu	0	0.18	0.2	0.2	0	0.21	0.57	0.46	0	0	0	0	0	0	0	0	0	0
SmLINC115668-IBu	0.34	0.16	0.15	0.5	0.56	0.4	0.83	0.38	0.16	0.17	0.12	0	0.16	0.14	0.14	0.15	0.28	0.25
SmLINC115669-IBu	2.16	1.43	1.33	5.82	2.8	3.26	6.56	5.37	2.48	1.64	0.78	1	2.65	1.43	3.68	3.66	0.83	0.99
SmLINC115671-IBu	0	0	0	0	0	0	0	0	0	0	0	0	0	0	0	0	0	0
SmLINC115698-IBu	0	0	0	0	0	0	0	0	0	0.03	0.14	0	0.08	0	0.03	0.06	0.05	0
SmLINC115699-IBu	0	0	0	0	0	0.04	0	0	0	0	0	0	0.11	0	0	0	0	0.04
SmLINC115700-IBu	0	0	0	0.05	0.03	0	0	0	0.03	0	0	0	0	0	0	0	0	0
SmLINC115701-IBu	0.1	0	0.1	0	0	0	0.1	0	0	0	0.08	0.11	0	0	0	0	0	0
SmLINC115702-IBu	0	0	0	0	0.18	0	0	0	0	0	0	0	0	0	0.15	0	0	0
SmLINC115745-IBu	0	0	0	0	0	0	0	0	0.12	0	0	0	0	0	0	0	0	0
SmLINC115827-IBu	0	0	0	0	0	0	0	0	0	0	0	0	0	0	0	0	0	0
SmLINC115836-IBu	0.14	0	0	0	0	0	0	0	0	0	0	0	0	0	0	0	0	0
SmLINC115869-IBu	1.03	0	0	0	1.15	0	0.34	0.43	0.74	5.48	2.1	1.14	5.07	0	1.31	1.23	0	1.64
SmLINC115870-IBu	0.43	0	0.6	0.61	0.32	0.63	0.14	0.17	0.31	4.89	2.1	2.84	4.3	2.61	1.46	2.13	1.62	1.48
SmLINC115888-IBu	0	0	0.53	0	0	0	0	0	0	0	0	0.53	0	0	0	0	0.46	0
SmLINC115889-IBu	0	0	0	0	0	0	0	0	0	0	0	0	0	0	0	0	0	0
SmLINC115901-IBu	0	0	0	0	0	0	0	0	0.05	0	0	0.21	0.17	0.17	0.09	0.04	0.67	0.04
SmLINC115910-IBu	0.11	0.31	0	1.02	0.95	0.59	0.11	0.38	0	0	0.37	0.12	0.19	0.49	0.2	0.28	0.4	0.2
SmLINC115930-IBu	0	0	0	0	0	0	0	0	0	0	0	0	0.62	0	0	0	0	0
SmLINC115934-IBu	0	0	0	0	0	0	0	0	0	0	0	0	0	0	0	0	0	0
SmLINC116008-IBu	0	0.09	0.28	0.28	0.2	0	0	0.11	0	0	0	0.2	0.49	0.08	0	0.16	0	0
SmLINC116011-IBu	0.3	0	0	0	0	0	0	0.09	0	5.94	6.31	4.51	4.75	4.99	0.97	7.29	7.93	4.38
SmLINC116012-IBu	0	0	0.12	0.12	0.26	0	0	0	0	0	0	1.3	0.76	0	0	0	0	0
SmLINC116013-IBu	0	0.44	0	0	0	0	0	0	0	0.47	0.21	0.79	1.01	0	0	1.41	0	0
SmLINC116015-IBu	0	0	0	0	0	0	0.18	0	0	0	0	0	0.37	0.37	0.37	0.35	0	0
SmLINC116017-IBu	0	0	0.06	0	0	0	0	0	0	3.48	3.86	2.75	2.35	3.72	2.89	6.75	3.45	2.94
SmLINC116019-IBu	0.5	0.57	0.31	0.06	0.2	0.26	0.63	0.07	0.56	4.3	2.22	3.86	2.52	1.55	1.08	3.05	2.26	2.98
SmLINC116021-IBu	0	0	0	0	0	0.1	0	0.05	0	0	0	0.05	0.12	0.12	0	0.04	0.04	0
SmLINC116023-IBu	0.03	0	0	0.11	0	0	0	0	0	0	0	0	0.12	0	0	0	0	0
SmLINC116061-IBu	0.86	1.44	1.27	0.56	0.25	0.58	0.7	0.21	1.67	0.16	0	0	0.16	0.28	0.16	0.44	0.17	0.17
SmLINC116062-IBu	0	0	0	0	0.26	0	0	0	0	0	0	0	0	0	0	0	0	0
SmLINC116063-IBu	0.09	0.1	0.1	0	0	0	0	0	0.12	0	0	0.09	0	0.1	0	0.08	0	0
SmLINC116064-IBu	0.49	1.08	0.95	0.3	0.35	0.08	0.62	0.16	0	0.58	0.3	0	0.19	0.32	0.06	0.18	0.2	0.13
SmLINC116067-IBu	0	0	0	0	0	0	0	0	0	0	0	0	0	0	0	0	0	0
SmLINC116075-IBu	0	0	0	0	0	0	0.59	0	0	0	0	0	0	0	0	0	0	0
SmLINC116094-IBu	0	0	0	0	0	0.05	0	0	0	0	0	0	0	0	0	0	0	0
SmLINC116095-IBu	0	0	0	0	0	0	0	0	0	1.04	0	0	1.02	0	0	0	0	0
SmLINC116116-IBu	0	0	0	0	0	0	0	0	0	0	0	0	0	0	0.07	0	0	0
SmLINC116117-IBu	0	0	0	0	0	0	0	0	0	0	0	0	0	0	0	0	0	0
SmLINC116118-IBu	0	0	0.18	0	0	0	0	0	0	0	0	0	0	0	0	0	0	0
SmLINC116119-IBu	0	0	0	0	0	0	0	0	0	0	0	0	0	0	0	0	0	0
SmLINC116120-IBu	0	0	0	0	0	0	0	0	0	0	0	0	0	0	0	0	0	0
SmLINC116121-IBu	0	0	0	0	0	0	0	0	0	0	0	0	0	0	0	0	0	0
SmLINC116137-IBu	0	0.29	0	0	0	0	0	0	0	0	0	0	0	0	0	0	0	0
SmLINC116140-IBu	0.07	0.07	0.15	0	0	0	0	0	0	0	0	0	0.07	0	0	0.06	0	0
SmLINC116141-IBu	0	0	0	0	0	0	0	0	0	0	0	0	0	0	0	0.15	0	0
SmLINC116219-IBu	0	0	0	0	0	0	0	0	0	0	0	0	0	0.26	0	0	0	0
SmLINC116235-IBu	0.8	1.67	1.67	0.97	0.33	0	0.27	1.56	0.89	1.27	0.82	1.3	0	0.74	0.19	0	0.53	1.55
SmLINC116236-IBu	1.67	1.19	1.55	0.35	1.21	1.49	1.49	1.3	2.72	0	2.21	0.87	2.21	1	2.5	1.45	1.87	0
SmLINC116238-IBu	3.65	3.14	4.09	7.12	7.19	13.1	3.84	4.19	5.21	4.25	3.63	4.93	3.83	3.74	1.8	4.41	2.94	4.03
SmLINC116283-IBu	0	0	0	0	0	0	0	0	0	0	0	0	0	0	0	0	0	0
SmLINC116284-IBu	0	0	0	0	0	0	0	0	0	0	0	0	0	0	0	0	0	0
SmLINC116285-IBu	0	0	0	0	0	0	0	0	0	0	0	0	0	0	0	0	0	0
SmLINC116333-IBu	1.12	2.85	1.55	8.12	7.83	5.29	3.59	6.98	3.65	0	2.11	0.63	0.67	4.35	0	0.63	7.74	0.6
SmLINC116334-IBu	3.5	2.55	1.64	1.14	0.74	0.67	0.77	1.73	2.6	0.89	1.06	0.48	0.44	1.45	0.11	0.45	1.39	0.1
SmLINC116335-IBu	0	0	0	0.63	0	0	0.48	2.01	0	0.24	0	0	0	0	0.18	0	0	0
SmLINC116336-IBu	0	1.13	0	0.55	1.23	0.68	0.56	1.1	0.91	0	0	0	0.69	1.03	0	0	0.78	0
SmLINC116337-IBu	1.74	1.14	0.99	0	0	0	0	0	0.34	0.69	1.29	0.73	0	0.26	0	1.16	0	0
SmLINC116360-IBu	0	0	0.14	0.42	0.15	0	0	0	0	0.49	0.34	0.44	1.32	0.24	0	0.81	0.87	0.25
SmLINC116366-IBu	0.05	0	0	0.16	0.06	0.17	0.1	0	0	0	0	0	0	0	0.05	0	0.05	0
SmLINC116367-IBu	0	0	0	0.05	0.1	0.1	0	0	0.05	0	0	0	0.04	0	0.04	0.04	0	0
SmLINC116466-IBu	0	0	0	0	0	0	0	0	0	0	0	0	0	0	0	0	0	0
SmLINC116467-IBu	20.97	22.28	25.5	39.66	52.04	45.82	31.54	36.36	28.18	19.55	29.9	22.49	42.69	39.08	28.81	30.34	30.12	21.66
SmLINC116468-IBu	3.57	6.32	2.89	10.2	9.2	12.08	11.8	12.93	4.5	4.38	7.93	2.31	7.9	11.88	11.14	10.44	8.72	5.48
SmLINC116469-IBu	1.3	1.36	0	0.03	0	1.23	0.99	0.27	0	0	0	0	0	0.98	1.38	1.32	0	0.82
SmLINC116470-IBu	0.36	0	0	0	0	0	0	0	2.45	0	0	0	0	0	0	0	0	0
SmLINC116471-IBu	0	1.1	1.75	0.64	1.66	0	0	0.99	1.81	1.55	1.27	1.16	0.86	0	0	0	1.07	0
SmLINC116472-IBu	2.38	6.66	4.16	7.47	9.98	7.02	7.58	14.03	3.43	3.77	6.88	4.11	5.46	5.23	7.06	5.73	2.23	1.64
SmLINC116473-IBu	0	0	0	0.04	0.22	0	0	0	0.7	0	0	0.74	0	0	0	0	0.14	0
SmLINC116475-IBu	0	0	0	0	0	0	0	0	0	0	0	0	0	0	0	0	0	0
SmLINC116476-IBu	0	0	0	0	0	0	0	0	0	0	0	0	0	0	0	0	0	0
SmLINC116478-IBu	0	0	0	0	0	0	0	0	0	0	0	0	0	0	0	0	0	0
SmLINC116480-IBu	0	0	0	0	0	0	0.33	1.97	0	0	0	0	0	0.02	0	0	0	0
SmLINC116482-IBu	0	0	0	0.19	0	0.14	0	0	0	0	0.14	0	0.16	0	0	0.14	0	0
SmLINC116483-IBu	1.15	1.5	0.88	3.22	4.36	1.83	2.92	5.48	1.32	0.65	0.75	0.94	2.38	1.71	2.04	1.88	1.54	1.28
SmLINC116485-IBu	0.64	0	0	0	1.08	3.75	3.68	0	2.32	1.49	0	0	0.96	0	0	0	0	0
SmLINC116493-IBu	0.41	0.74	0	0.43	0.92	0	0	0	0.44	0.39	0.36	0	0.38	0.77	0	0	0	0
SmLINC116495-IBu	0	0	0	0	0	0	0	0	0	0	0	0	0	0	0	0	0	0
SmLINC116522-IBu	0.29	1.12	0.82	22.23	25.32	17.93	18.4	29.84	5.26	1.17	1.52	0.97	6.76	9.78	5.78	7.25	8.55	7.25
SmLINC116523-IBu	0.22	0.21	0.15	2.18	3.36	2.1	1.6	1.72	0.65	0.07	0.25	0.08	1.2	1.2	0.95	1.47	0.62	0.55
SmLINC116525-IBu	0	0	0	0	0	0	0	0	0	0	0	0	0	0	0	0	0	0
SmLINC116526-IBu	0	0	0	0	0	0	0	0	0	0	0	0	0	0	0	0	0	0
SmLINC116527-IBu	0	0	0	0	0	0	0	0	0	0	0	0	0	0	0	0	0	0
SmLINC116540-IBu	0	0	0	0	0	0	0	0	0	0	0	0	0	0	0	0	0	0
SmLINC116541-IBu	0	0	0	0	0	0	0.61	0	0	0	0	0	0	0	0	0	0	0
SmLINC116542-IBu	0.22	0	0	1.87	0	0.73	0	0.54	0.48	0	0.76	0.24	0.4	0.61	0.62	0.97	0.84	0.21
SmLINC116557-IBu	0	0	0.08	0	0	0.19	0.09	0.13	0	0.07	0	0	0	0	0	0.13	0	0.18
SmLINC116559-IBu	0.13	0	0.07	1.94	0.58	1.4	0.31	1.41	0.14	0	0.17	0.07	0.41	0.24	0.12	0.4	0.55	0.27
SmLINC116562-IBu	0	0	0	0.35	1.48	1.09	0	0.41	0	0	0	0	0.92	0	0	0.2	0	0.32
SmLINC116565-IBu	0	0	0	0.96	0	0.66	0	0.37	0.33	0	0	0	0	0	0	0	0	0
SmLINC116566-IBu	0	0	0	0.38	0.1	0.19	0	0.1	0	0	0	0	0	0	0	0	0	0
SmLINC116576-IBu	0.17	0.72	0.52	3.66	6.94	2.49	3.91	4.04	1.29	0.7	1.01	0.65	1.68	2.9	1.47	1.9	2.36	1.34
SmLINC116577-IBu	0	0	0	0	0	0	0	0	0	0	0.05	0	0.1	0.1	0	0.05	0	0.11
SmLINC116579-IBu	0	0	0	0	0	0	0	0	0	0	0	0	0	0	0	0	0	0
SmLINC116582-IBu	0.32	0.25	0.2	13.25	4.78	5.05	3.73	5.75	0.49	0.41	0.49	0	2.78	1.79	1	1.55	1.14	0.78
SmLINC116623-IBu	0	0.03	0.1	0.07	0.07	0.1	0.03	0.07	0.03	0	0.03	0	0	0.03	0.03	0.05	0.03	0
SmLINC116625-IBu	0	0.08	0.09	0.26	0.09	0.09	0.08	0.19	0	0	0	0.09	0	0.15	0	0.07	0	0.08
SmLINC116626-IBu	0.67	0.49	0.37	0.33	1.2	0.56	0.3	0.18	0.39	0.19	0.66	0.45	0.09	0.14	0.09	0.13	0.33	0.05
SmLINC116638-IBu	1.12	2.07	1.43	0.45	0.94	0.56	0.74	0.49	1.72	0.8	0.75	1.16	0.98	0.68	0.69	1.2	1.35	1.52
SmLINC116649-IBu	0.75	0.35	0.2	1	0	0.21	0.56	0.23	1.02	0.35	0	0	0.17	0.34	0	0.17	0.18	0
SmLINC116651-IBu	0	0	0	0	0	0	0	0	0	0	0	0	0.17	0	0	0.17	0	0
SmLINC116657-IBu	0	0	0	0.12	0.16	0	0	0.07	0	0	0	0.05	0.57	0	0	0	0	0
SmLINC116658-IBu	0.05	0.24	0.06	0	0	0.06	0.06	0	0	0	0	0	0	0	0.05	0	0.57	0.02
SmLINC116659-IBu	0.14	0	0	0.14	0	0	0	0	0.12	0.2	0.22	0.08	0	0.36	0	0.62	0.52	0.26
SmLINC116660-IBu	0.43	0.64	0.62	0.42	0	0	0.57	0.31	0	0.07	0	0	0.03	0.1	0	0	1.2	0
SmLINC116685-IBu	0	0	0	0	0	0	0	0	0	0	0	0	0	0	0	0	0	0
SmLINC116689-IBu	0.38	0.36	0	0	0.32	0	0.09	0.34	0.21	0	0.25	0.1	0	0.17	0	0.17	0.09	0
SmLINC116716-IBu	0	0	0	0	0.36	0	0	0	0	0	0	0	0	0	0	0	0	0
SmLINC116718-IBu	0	0.04	0	0.05	0.05	0.1	0	0	0.1	0	0.04	0	0.12	0.04	0	0	0	0
SmLINC116723-IBu	0.57	0.72	0	1.77	0.41	1.85	1.26	1.03	1	0	0.36	0	1.58	0.63	0.72	0	1.13	0.58
SmLINC116724-IBu	0	0	0	0	0.18	0.74	0	0.22	0	0	0.16	0	0.11	0.15	0	0	0	0
SmLINC116725-IBu	0	0.16	0	0.23	1.08	0	0	0.24	0	0	1	0.47	0	0	0	1.79	0	0
SmLINC116726-IBu	0.26	0.11	0	0.14	0.31	0	0	0	0	0.1	0	0	0.1	0.14	0.13	0.24	0.14	0
SmLINC116727-IBu	0.13	0	0.35	0.25	0.26	0	0	0	0.2	0	0	0.26	0.28	0.07	0.1	0	0.24	0.16
SmLINC116728-IBu	0	0.34	0.37	0.37	0.45	0	0.29	0.44	0	0	0.4	0	0	0	0	0.82	0.49	0.35
SmLINC116740-IBu	0.07	0	0	0.08	0.05	0	0	0	0	0	0	0	0.07	0	0	0	0	0
SmLINC116744-IBu	0.1	0.14	0.03	0.08	0.04	0.13	0	0.08	0.03	0	0	0	0	0	0	0	0	0
SmLINC116748-IBu	0.64	0.15	0.33	0.17	0.35	0.17	0	0.51	0.17	0.15	0.59	0	0.14	0.15	0.44	0.56	0.15	0.6
SmLINC116749-IBu	0	0	0	0	0	0	0	0	0	0	0	0	0	0	0	0	0	0
SmLINC116754-IBu	0	0	0	0	0	0	0	0	0	0	0	0	0	0	0	0	0	0
SmLINC116779-IBu	0.17	0.23	0.39	0.09	0	0.09	0	0.05	0.25	0.18	0.14	0.1	0.16	0.04	0.07	0.05	0.05	0
SmLINC116781-IBu	0	0.09	0	0	0.08	0	0.24	0.06	0	0	0.01	0	0	0.05	0.05	0	0	0.07
SmLINC116811-IBu	0.15	0	0.15	0	0	0	0.29	0	0	0	0.13	0.16	0.26	0.13	0	0	0.41	0
SmLINC116902-IBu	0.05	0.05	0	0	0.12	0	0	0	0.12	0	0	0	0	0	0	0	0	0
SmLINC116903-IBu	0.06	0.05	0.04	0.31	0.36	0.6	0.36	0.63	0.16	0.07	0	0.04	0.16	0.13	0.03	0.06	0.2	0.07
SmLINC116904-IBu	0	0	0	0	0	0	0	0	0	0	0	0	0	0	0	0	0	0
SmLINC116905-IBu	0	0	0	0	0	0	0	0	0.09	0	0	0	0.07	0	0	0	0.18	0
SmLINC116906-IBu	0	0	0	0	0.31	0.12	0.05	0.1	0	0.03	0.02	0	0	0.1	0.08	0.14	0	0.05
SmLINC116907-IBu	0.07	0.25	0.12	0.85	1.15	0.62	0.74	0.54	0.23	0.17	0.32	0.18	0.17	0.15	0	0.24	0.57	0.17
SmLINC116910-IBu	0	0	0.18	0.19	0	0	0	0.1	0	0.08	0	0	0	0	0	0	0	0
SmLINC116911-IBu	1.27	3.13	1.13	5.72	3.04	5.45	2.09	4.11	0.31	2.18	2.34	1.81	7.05	1.2	1.61	1.71	1.22	2.38
SmLINC116912-IBu	0	0	0	0.43	0	0	0	0	0	0	0	0	0	0	0	0	0	0
SmLINC116913-IBu	0.15	0.14	0	0.95	0.62	1.42	0	0.21	0.35	0.45	0.13	0.56	1.25	0.14	0.98	0.16	0.15	0.81
SmLINC116914-IBu	4.77	7.41	5.18	0.42	5.58	3.58	5.32	0	7.99	4.36	5.29	5.33	2.36	5.03	2.63	3.87	4.39	3.18
SmLINC116966-IBu	0	0	0	0	0	0	0	0	0	0	0	0	0	0	0	0	0	0
SmLINC116992-IBu	0.19	0.17	0	0	0	0	0.18	0	0	0	0	0	0	0	0	0	0	0
SmLINC116996-IBu	1.52	3.48	1.94	1.89	2.36	3.1	1.36	0	2.03	1.96	0	1.05	0.32	1.98	0.89	1.2	3.54	2.03
SmLINC117003-IBu	1.93	0	0.64	1.38	1.94	1.27	2.33	1.51	1.85	0	0.51	2.78	0.54	0.55	2.27	1.66	0.63	0
SmLINC117004-IBu	0	0	0	0	0.83	0.37	0	0	0	0	0	0	0	0.29	0	0	0	0
SmLINC117008-IBu	0.87	0	3.85	6.91	5.53	4.2	8.53	4.3	4.16	3.24	2.32	4.44	3.49	2.2	2.89	7.61	0	1.3
SmLINC117010-IBu	0.33	0	0	0	0	0	0	0	0	0	0	0	0	0	0	0	0	0
SmLINC117013-IBu	0	0	0.07	0.14	0.15	0.66	0.66	0.16	0.07	0.31	0.06	0.15	0	0	0.06	0.06	0.19	0.06
SmLINC117014-IBu	0	0	0	0	0	0	0	0	0	1.12	0	0	0	0	1.17	0	0	0
SmLINC117015-IBu	0	0	0	0	0	0	0	0	0	0	0	0	0	0	0	0	0	0
SmLINC117016-IBu	0	0	0	0	0	0	0.48	0	0	0	0	0	0	0	0	0	0	0
SmLINC117042-IBu	0	0	0	0.12	0	0	0	0	0	0	0	0	0	0	0	0	0	0
SmLINC117043-IBu	0	0	0	0	0	0	0	0	0	0	0	0	0	0	0	0	0	0
SmLINC117044-IBu	0	0	0	0	0	0	0	0	0	0	0	0	0	0	0	0	0	0
SmLINC117045-IBu	0	0	0	0	0	0	0	0.15	0	0	0	0	0	0	0	0	0	0
SmLINC117053-IBu	0	0	0	0	0	0	0	0	0	0	0	0	0	0	0	0.73	0	0
SmLINC117054-IBu	0	0.06	0	0.07	0.15	0	0.07	0	0	0	0.06	0	0.06	0	0.06	0	0	0
SmLINC117055-IBu	0	0	0	0	0	0	0	0	0	0	0	0	0	0	0	0	0	0
SmLINC117056-IBu	0	0	0	0	0	0	0.46	0	0	0	0	0	0.21	0	0	0.2	0	0.22
SmLINC117094-IBu	0	0	0	0.13	0	0.13	0	0	0	0	0	0	0	0	0	0	0	0
SmLINC117095-IBu	0	0.76	2	0	0	0	0	0	0	0	0.78	0	0	0	0	0.81	0	0
SmLINC117098-IBu	0.39	0.75	0.31	0	0.11	0	0.1	0.23	0.54	0	0.51	0.32	0.09	0.09	0	0	0.28	0.18
SmLINC117099-IBu	0	0	0	0	0.29	0	0	0.63	0	0	0	0	0	0	0.24	0	0	0
SmLINC117107-IBu	0	0	0	0.15	0.46	0.15	0.82	0	0.15	0.13	0.48	0.15	0.5	0.5	0.51	0.12	0.13	0.13
SmLINC117108-IBu	0.32	0.89	0.35	0.34	0	0	0	0.81	0.35	0.91	1.13	0	0.9	0.91	0.62	0.29	0.93	0
SmLINC117111-IBu	0	0	0	0.39	0.83	0.41	1.86	0	0	0	0.33	0	0	1.04	0	0	0	0
SmLINC117189-IBu	0	0	0	0	0	0	0	0	0	0	0	0	0	0	0	0	0	0
SmLINC117237-IBu	0	0	0	0.38	0	0	0	0	0	0	0	0	0	0	0	0	0	0
SmLINC117240-IBu	0	0	0	0	0	0.03	0	0	0	0	0	0	0	0	0	0	0	0
SmLINC117256-IBu	0.12	0	0	0.13	0	0	0.09	0	0	0	0.04	0	0.77	0.24	0.53	0.41	0.44	0.01
SmLINC117320-IBu	0	0	0	0	0	0	0	0	0	0	0	0	0	0.28	0	0	0	0
SmLINC117323-IBu	0	0	0	0.93	0	0	0	0	0	0	0	0	0	0	0	0	0	0
SmLINC117347-IBu	0	0.15	0	0	0	0	0	0	0	0.61	1.13	0.56	0.42	0.08	0.2	0.44	0	0.26
SmLINC117348-IBu	0	0	0	0	0	0	0	0	0	0.69	0	0.77	0	0.64	0.39	0	0	0
SmLINC117349-IBu	0	0.07	0	0	0	0	0	0	0	0.8	0.24	0	0	0	0	0	0	0.3
SmLINC117350-IBu	0	0	0	0	0	0.07	0	0	0	0.19	2.84	0.83	0	0.23	0	1.8	0.9	1.04
SmLINC117351-IBu	0.05	0	0	0	0	0	0	0	0	0	0	0.6	0	0	0	0	0	0
SmLINC117352-IBu	0	0	0	0	0	0	0	0	0	0	0.06	0.07	0	0.08	0	0.06	0	0.1
SmLINC117353-IBu	0	0	0.1	0.48	0.11	0.15	0.4	0.22	0.11	0.53	0.64	0.73	1.63	1.04	0.74	0.63	1.65	0.84
SmLINC117354-IBu	0	0.45	0.12	0	0	0	0	0	0	0.83	2.4	1.19	0	1.63	0	0	1.99	0.94
SmLINC117356-IBu	0	0	0	0.07	0	0	0.06	0.08	0	0.2	0.92	0.65	0.16	0.45	0.48	0	0.65	0.07
SmLINC117419-IBu	1.2	1	1.65	0	0	0	1.1	1.46	1.03	2.25	2.39	1.03	0.74	1.64	0	1.59	2.03	1.93
SmLINC117420-IBu	0	0	0.54	0	0.88	0.28	0	0	0	0	0	0	0.46	0	0.24	0.47	0.26	0.51
SmLINC117421-IBu	17.2	22.45	15.92	12.27	14.8	17.74	11.33	9.26	19.2	20.89	16.27	14.62	19.04	15.52	10.42	16.09	13.1	14.74
SmLINC117422-IBu	11.74	26.86	11.91	12.02	11.14	17.26	7.51	5.89	15.53	10.89	13.9	12.8	15	10.02	9.92	12.81	15.79	6.16
SmLINC117423-IBu	1.06	0	0	0	0.51	0.53	0.39	0	1.13	0	0	0	0.44	0.84	0.42	0.96	0.65	0.7
SmLINC117424-IBu	0	0	0	0	0	0	0	0	0	0	0	0	0	0	0	0	0	0
SmLINC117428-IBu	0	0	0	0	0	0	0	0	0	0	0	0	0	0	0	0	0	0
SmLINC117451-IBu	0.25	0.39	0.49	1.07	0.82	1.94	1.29	1.29	0.54	0	0	0	0.07	0.07	0.38	0.07	0	0
SmLINC117452-IBu	0.14	0	0.17	0.58	0.16	0.5	0.07	0.3	0.24	0	0	0	0	0	0	0	0	0
SmLINC117461-IBu	0	0.29	0.34	0	0.36	0	0	0.4	0	0	0	0	0	0	0	0	0	0
SmLINC117462-IBu	0	0	0	0	0	0	0	0	0	0	0	0	0	0	0	0	0	0
SmLINC117463-IBu	0	0	0	0	0	0	0.88	0	0	0	0	0	0	0	0	0	0	0
SmLINC117464-IBu	0	0	0	0	0	0	0	0	0	0	0	0	0	0	0	0	0	0
SmLINC117467-IBu	0	0	0	0	0	0	0	0	0	0	0	0	0	0	0	0	0	0
SmLINC117468-IBu	0	0.03	0	0	0	0	0	0	0	0	0	0	0	0	0	0	0	0
SmLINC117472-IBu	15.7	20.1	9	34.67	39	37.27	19.12	32.97	6.77	28.98	46.02	33.14	77.51	38.96	43.73	52.92	36.65	17.67
SmLINC117473-IBu	1.25	3.69	2.02	3.24	2.64	3.67	1.77	3.48	2.71	3.07	3.96	3.69	2.64	4.8	3.98	2.29	2.88	2.88
SmLINC117474-IBu	0	0	0	0	0	0	0	0.81	0	0	0	0	0.64	0	0	0	0.66	0
SmLINC117475-IBu	1.3	0	1.24	16.85	0	19.73	0	7.9	2.43	8.98	11.74	13.08	14.05	54.63	22.4	22.07	67.55	37.15
SmLINC117476-IBu	0	0	0	0	0.79	0.86	0	0	0	0	0	0	0	0	0	0	0.73	0
SmLINC117477-IBu	0	0	0	0	0	0	0	0	0	0	0	0	0	0	0	0	0	0
SmLINC117478-IBu	0.31	0.81	0.43	0.5	1.39	1.43	0	2.05	1	1.22	0	0.59	2.99	2.07	1.54	2.07	1.03	1.09
SmLINC117479-IBu	50.72	47.26	58.83	25.68	21	31.86	17.2	43.48	36.92	51.25	53.97	36.28	28.29	25.11	33.28	34.63	18.09	30.24
SmLINC117480-IBu	10.69	14.83	13.55	16.98	7.23	10.1	7.43	5	12.33	12.22	16.02	16.25	16.33	9.87	8.65	12.45	16.01	11.15
SmLINC117481-IBu	0.11	0	0	0.06	0.06	0.06	0.06	0	0	0	0.05	0.13	0.05	0	0	0.1	0.05	0
SmLINC117482-IBu	0.3	0.28	0	0	0	0.33	0	0	0.33	0.28	0.52	0	0	0.27	0	0.13	0.42	0.14
SmLINC117483-IBu	6.27	5.5	3.55	4.46	3.63	4.15	2.48	5.57	4.52	6.1	7.17	6.5	9.11	9.77	7.06	10.08	10.67	7.62
SmLINC117484-IBu	0	0	0	0	0	0	0	0	0	0	0	0	0	0	0	0	0	0
SmLINC117485-IBu	4.18	0.42	1.01	4.91	1.17	3.9	2.31	3.51	1.01	1.75	2.98	2.12	2.37	0.21	1.06	2.43	0.25	3.5
SmLINC117486-IBu	3.42	10.99	0	2.91	0	1.47	3.56	6.45	1.08	4.8	8.75	3.38	3.21	3.15	5.58	4.06	8.01	0.31
SmLINC117487-IBu	0	0	0	0	0	0	0	0	0	0	0	0	0	0	0	0	0	0
SmLINC117488-IBu	1.98	2.53	2.54	2.04	1.24	2.23	2.22	0.93	2.61	2.92	3.26	1.69	3.53	1.93	2.36	1.65	1.12	1.42
SmLINC117489-IBu	5.85	6.93	5.18	5.08	5.78	6.82	3.37	4.65	5.48	7.37	10.2	7.83	8.52	6.47	7.83	10.88	6.4	6.15
SmLINC117490-IBu	142.51	167.65	119.82	392.65	432.13	463.77	192.02	236.31	114.65	326.81	432.84	405.62	842.29	775.39	585.68	674.47	885.54	511.76
SmLINC117491-IBu	0	0	0	0	0	0	0	0	0	0	0	0	0	0	0	0	0	0
SmLINC117537-IBu	0	0	0	0	0	0	0	0	0	0	0	0	0	0	0	0	0	0
SmLINC117538-IBu	7.88	7.52	5.4	10.81	14.22	6.64	18.34	18.99	10.95	6.91	3.22	2.02	14.15	5.21	5.36	9.35	5.27	3.52
SmLINC117590-IBu	0	0	0	0	0	0	0	0	0	0	0	0	0	0	0	0	0	0
SmLINC117591-IBu	0	0	0	0	0	0	0	0	0	0	0	0	0	0	0	0	0	0
SmLINC117610-IBu	79.99	65.97	84.85	69.76	57.68	70.27	51.66	70.66	44.16	99.35	138.09	114.97	143.53	115.98	139.93	135.9	213.52	118.1
SmLINC117612-IBu	0	0.07	0.04	0.04	0.04	0	0	0	0	0	0	0	0	0	0	0	0	0
SmLINC117617-IBu	0	0	0	0	0	0	0	0	0	0	0	0	0	0	0	0	0	0
SmLINC117626-IBu	0	0	0	0	0	0	0	0	0	0	0	0	0	0	0	0	0	0
SmLINC117649-IBu	0	0	0	0	0	0	0	0	0	0.13	0.25	0	0	0	0	0	0	0
SmLINC117651-IBu	0	0	0	0.35	0	0.54	0	0	0	0	0	0	0	0	0	0	0	0
SmLINC117652-IBu	0	0	0	0	0	0	0	0	0.11	0	0	0	0.09	0	0	0	0	0
SmLINC117653-IBu	0	0	0	0	0.31	0	0	0	0	0	0	0	0	0	0	0	0	0
SmLINC117680-IBu	0	0	0	0	0	0	0	0	0	0	0.15	0	0	0	0	0	0.34	0
SmLINC117691-IBu	0	0.11	0	0	0	0.13	0.19	0.11	0	0.24	0.25	0.29	0.1	0.27	0.39	0.27	0.35	0.18
SmLINC117692-IBu	0.03	0.1	0.04	0	0	0	0.06	0	0.07	0.03	0.03	0.13	0	0.07	0.04	0.03	0.03	0.05
SmLINC117695-IBu	0	0	0.6	0	0.38	0	0	0	0	0	0	0	0.19	0.05	0.24	0.22	0.1	0
SmLINC117697-IBu	0	0.27	0.41	0	0.6	0.43	0	0	0	0.11	0	1.49	0	0	0	0.74	0	0.22
SmLINC117716-IBu	2.07	1.86	0.92	0.59	0.01	0.49	0.88	0.46	0.47	0.5	0.47	0.32	0.5	0.5	0	0.71	0.74	0.6
SmLINC117717-IBu	0	0	0	0	0	0	0	0	0	0	0	0	0	0	0	0	0	0
SmLINC117718-IBu	0.94	1.08	1.53	0	0.43	0.36	0.18	0.45	0.89	0.22	0.14	0.53	0	0.11	0.21	0.23	0	0.18
SmLINC117719-IBu	0	0	0	0	0	0	0	0	0	0	0	0	0	0	0	0	0	0
SmLINC117721-IBu	0	0	0	0	0.31	0.34	0	0	0	0	0	0	0	0	0	0	0	0
SmLINC117722-IBu	1.07	0.55	1.44	0	0.33	0.37	0.65	0.67	0.27	0.68	0.28	0.45	0.44	0.37	0.38	0.07	0.31	0.61
SmLINC117734-IBu	0	0	0	0.19	0.2	0.13	0	0	0	0	0	0	0.16	0	0.16	0.05	0	0
SmLINC117744-IBu	0.09	0.08	0.13	0.14	0	0.05	0	0	0.1	0.2	0.19	0	0.12	0	0	0.04	0	0.08
SmLINC117759-IBu	17.55	18.04	11.08	20.8	10.58	11.68	18.18	11.81	11.31	15.21	12.77	34.63	21.92	31.25	49.05	35.09	48.42	38.9
SmLINC117768-IBu	0	0.3	0	0	0	0	0	0	0	0.3	0	0	0	0	0	0	0	0
SmLINC117770-IBu	0	0	0	0	0	0	0	0	0	0	0	0	0	0	0	0	0	0
SmLINC117776-IBu	0.08	0.32	0.29	0.03	0.04	0	0.04	0.04	0.16	0	0.08	0.05	0.03	0.06	0	0.08	0	0
SmLINC117777-IBu	0	0.19	0.12	0	0	0	0	0	0	0	0	0.06	0	0.06	0.06	0	0	0
SmLINC117778-IBu	0.3	0.16	0.06	0.03	0	0.06	0.04	0	0.15	0.08	0	0	0.06	0.03	0	0	0.09	0.09
SmLINC117779-IBu	0	0.1	0.06	0	0	0.12	0.13	0.18	0	0.07	0	0.23	0	0	0	0	0	0.05
SmLINC117781-IBu	0	0	0	0	0	0	0	0	0.13	0	0	0	0	0	0	0	0	0
SmLINC117782-IBu	0	0	0	0	0	0	0	0	0	0	0	0	0	0	0	0	0	0
SmLINC117783-IBu	0	0	0	0.22	0	0	0	0	0	0.29	0	0.11	0.09	0	0.1	0	0.1	0.19
SmLINC117786-IBu	0.38	0.17	0	0.36	0.1	0	0.3	0	0.1	0	0.17	0.19	0.16	0	0.29	0.19	0	0
SmLINC117787-IBu	0.16	0	0	0.11	0	0.09	0	0.14	0	0.33	0.28	0	0	0	0.2	0	0.18	0.26
SmLINC117788-IBu	0.04	0	0.15	0	0	0	0	0.11	0	0.26	0	0.01	0.08	0	0	0.12	0	0.29
SmLINC117789-IBu	0.12	0.07	0	0	0	0	0.12	0.32	0	0.04	0.19	0.17	0.07	0.55	0.34	0.56	0.47	0
SmLINC117790-IBu	0.21	0.04	0	0	0	0	0	0	0	0	0	0.1	0	0	0	0	0	0
SmLINC117797-IBu	0	0.06	0	0.07	0	0	0	0	0.21	0.4	0.43	0.27	1.01	0.73	0.46	0.86	0.41	0.35
SmLINC117800-IBu	0	0	0	0	0	0	0	0	0	0	0	0	0	0	0	0	0	0
SmLINC117810-IBu	0	0	0	0.52	0	0	0.68	0.46	0	0.09	0	0	0.21	0	0	0.17	0.28	0.09
SmLINC117811-IBu	0	0	0	0	0	0	0	0	0	0	0	0	0.35	0	0	0	0	0
SmLINC117812-IBu	0	0	0	0	0.69	0	0	0	0	0	0	0	0	0	0	0	0	0
SmLINC117853-IBu	4.13	2.93	2.99	6.2	5.23	4.62	3.13	3.38	3.67	5.29	3.54	5.17	4.17	4.17	5.12	3.75	3.95	4.93
SmLINC117855-IBu	0.09	0.04	0.09	0	0.05	0	0.04	0	0.14	0.08	0.04	0.19	0	0.04	0	0.15	0.28	0.04
SmLINC117856-IBu	0	0	0	0.12	0	0.13	0	0	0	0	0.1	0.13	0	0	0	0.1	0	0
SmLINC117869-IBu	2.82	4.01	2.54	0.13	0.28	0.42	0.13	0	1.24	0.12	0.35	1.02	0	0	0	0.11	0.24	0.36
SmLINC117871-IBu	0.42	0.23	0.58	0.13	0.04	0.02	0.08	0	0.26	0.18	0.02	0.35	0.04	0.02	0.02	0.02	0.15	0.09
SmLINC117873-IBu	0	0	0	0	0	0	0	0	0	0	0	0	0	0	0	0	0	0
SmLINC117900-IBu	6.1	6.6	9.1	5.29	7.19	7.03	5.29	5.7	9.4	2.78	2.27	3.38	1.27	2.52	1.39	3.16	2.35	3.3
SmLINC117917-IBu	0.8	0.48	0.31	0.21	0.11	0.43	0	0.23	0.11	0.73	0.84	0.33	0.72	0.63	0.18	1.1	0.65	0.82
SmLINC117948-IBu	1.18	3.5	0.25	0.25	0	0.26	0	0	0	1.09	1.43	0.78	0.22	0.43	0.44	0.21	0.89	0
SmLINC117949-IBu	0.75	0.71	0.2	0.2	0.21	0.21	0	0.91	0.2	1.05	1.79	1.66	1.87	2.01	1.06	2.98	2.3	1.52
SmLINC117951-IBu	0	0	0	0	0	0	0	0	0	0	0.48	0	0.53	0.4	0	0	0.19	0.43
SmLINC117958-IBu	0.89	0.8	4.38	2.34	3.46	0	4.9	3.39	2.85	1.26	0.39	0	0.41	0.42	1.29	2.39	0.43	0.85
SmLINC117978-IBu	14.37	20.75	13.57	22.23	21.19	20.47	17.55	8.59	17.65	17.38	13.37	14.43	21.83	17.84	12.35	20.35	15.97	14.66
SmLINC117979-IBu	8.09	6.11	7.16	13.4	11.72	19.02	24.92	6.48	11.79	10.4	4.98	8.14	12.82	11.16	10.98	12.54	7.42	9
SmLINC117984-IBu	0	0	0	0	0	0	0	0	0.19	0	0	0.19	0	0	0	0	0.16	0
SmLINC117992-IBu	0	0.06	0	0.07	0	0.07	0	0	0.07	0.06	0	0.07	0.06	0.06	0.12	0	0.06	0.25
SmLINC117993-IBu	0.1	0.19	0.34	0.07	0.04	0.07	0.16	0.15	0.29	0.06	0.2	0.04	0.03	0.06	0.06	0.06	0.15	0.21
SmLINC118008-IBu	0	0	0	0	0	0	0	0.78	0	0	0	0	0	0	0	0	0	0
SmLINC118081-IBu	0	0.01	0.01	0	0	0	0	0	0	0	0.02	0	0	0	0	0	0	0
SmLINC118110-IBu	0	0.36	0	0.42	0.88	0.87	1.19	0	0	1.12	0	0	0	0.37	0	0.36	0.38	0
SmLINC118111-IBu	0.25	0	0	0.13	0	0	0	0	0	0.11	0	0.14	0	0	0	0	0	0
SmLINC118123-IBu	0.26	0	0.53	0.14	0.14	0	0.25	0	0.42	0.12	0.11	0.28	0	0	0.24	0.11	0.12	0.24
SmLINC118147-IBu	0	0.22	0.19	0	0.41	0	0.18	0	0.2	0	0	0.2	0.17	0.17	0	0.16	0	0.17
SmLINC118149-IBu	1.49	2.3	3.17	5.95	9.27	5.8	3.57	2.95	2.05	2	3.16	2.1	7.69	3.59	1.72	7.84	4.48	1.41
SmLINC118167-IBu	0.05	0.14	0.06	0.08	0.11	0.05	0.02	0.11	0.06	0.08	0.08	0.09	0.11	0.06	0.1	0.1	0.15	0.08
SmLINC118173-IBu	0	0	0	0	0	0.15	0	0.16	0.15	0	0	0	0	0	0	0	0	0
SmLINC118187-IBu	6.66	5.61	8.25	0.26	0.54	0.86	0.6	0.92	1.93	2.44	1.5	2.31	0.22	0.05	0	0.16	0.85	0.85
SmLINC118188-IBu	0	0	0	0	0	0	0	0	0	0	0	0	0	0	0.31	0	0	0
SmLINC118195-IBu	0	0	0	0	0	0	0.36	0	0	0	0.31	0	0.33	1	0	0	0	0
SmLINC118205-IBu	0	0	0	0	0	1.81	0.55	0	0	0.5	0	0	0	0	0	0	0	0
SmLINC118234-IBu	0	0	0	0	0	0	0	0	0	0	0	0	0	0	0	0	0	0
SmLINC118239-IBu	0	0	0	0.32	0	0	0	0	0	0	0	0	0	0.52	0.27	0.25	0	0
SmLINC118241-IBu	0	0	0	0	0	0	0	0	0	0	0	0	0.02	0	0	0	0	0
SmLINC118244-IBu	0	0	1.36	0.56	1.34	0	0.57	0	0.72	0.56	1.49	1.32	0.52	0.55	0	0.51	0.55	0.65
SmLINC118248-IBu	0.18	0	0	0	0	0.2	0	0	0	0	0	0	0	0	0	0	0	0
SmLINC118252-IBu	0	0	0	0	0	0	0	0	0	0	0	0	0	0	0	0	0	0
SmLINC118253-IBu	0	0	0	0	0	0.42	0	0	0	0	0.34	0	0	0	0	0	0	0
SmLINC118269-IBu	0	0	0	0	0	0	0	0	0	0	0	0	0	0	0	0	0	0
SmLINC118272-IBu	0	0	0	0	0	0	0	0	0	0	0	0	0	0	0	0	0	0
SmLINC118274-IBu	0	0	0	0	0	0	0	0	0	0	0	0	0	0	0	0	0	0
SmLINC118286-IBu	8.83	11.93	12.03	4.98	5.06	9.26	4.86	11.26	7.34	4.89	7.94	7.72	7.84	5.83	3.42	6.98	8.92	6.82
SmLINC118314-IBu	8.66	10.32	6.83	3.71	2.6	1.79	1.62	2.35	3.83	1.08	1.31	2.44	2.65	0.74	1.3	2.24	0.88	1.1
SmLINC118328-IBu	0	0	0	0	0.19	0	0	0	0	0	0	0	0	0	0	0	0	0
SmLINC118329-IBu	0	0	0	0	0	0	0	0	0	0	0	0	0	0	0.27	0	0	0
SmLINC118330-IBu	0	0	0	0	0	0	0	0	0	0	0	0	0	0	0	0	0	0
SmLINC118331-IBu	0.84	0.38	1.37	0.88	1.4	0.46	0.84	1.06	1.35	0.39	1.1	0.93	0	1.18	0.4	0.75	0.4	0.4
SmLINC118347-IBu	0.38	0.34	0	0	1.26	0	0	0	1.21	0.35	0	0	0.35	0	0	0.34	0.36	0.72
SmLINC118351-IBu	1.58	2.75	2.68	1.65	7.08	3.46	2.4	4.22	8.33	3.78	0	3.51	2.23	1.53	1.57	0.72	3.07	0.77
SmLINC118365-IBu	0	0	0	0	0	0	0	0	0	0	0	0	0	0	0	0	0	0
SmLINC118384-IBu	0.35	1.01	0.74	1.5	2.5	1.81	1.63	2.37	0.9	3.15	9.25	4.16	4.29	4.4	1.53	5.76	8.43	2.66
SmLINC118400-IBu	0.7	0.44	0.56	0	0	0	0.23	0.45	0.34	0	0	0	0	0	0.07	0	0.07	0
SmLINC118409-IBu	0	0	0	0	0	0	0	0	0	0	0	0	0	0	0	0	0	0
SmLINC118410-IBu	0	0	0	0	0	0	0	0	0	0	0	0	0	0	0	0	0	0
SmLINC118413-IBu	0	0	0	0	0	0.5	0	0	0.98	0	0	0	0	0	0	0	0	0
SmLINC118420-IBu	0	0	0	0	0	0	0	0	0	0	0	0	0	0	0	0	0	0
SmLINC118424-IBu	0	0.15	0.34	0	0	1.35	0.17	0	0	0	0.41	0.17	0.42	0	0.24	0	0.21	0.39
SmLINC118425-IBu	0.46	0	0	1.61	0.34	0	0.98	0.9	0	0.57	0	0	0	0.71	0.23	0.55	0.8	0.34
SmLINC118444-IBu	0.69	0	0	0	0	0	0	0.43	0	0	0	0	0	0	0.66	0	0	0
SmLINC118445-IBu	0	0	0	0	0.15	0	0.13	0.16	0	0	0	0	0	0	0	0.12	0.13	0
SmLINC118446-IBu	0	0	0	0	0	0	0	0	0	0	0	0	0	0	0	0	0	0
SmLINC118464-IBu	17.78	29.73	21.73	21.86	40.67	34.77	35.19	28.88	19.9	19.97	23.66	24.35	38.28	35.38	32.13	43.89	0	14.09
SmLINC118465-IBu	2.79	6.21	5.1	8.21	4.59	5.79	7.54	2.17	9.68	2.02	2.04	4.93	9.15	14	6.37	11.08	0	3.62
SmLINC118467-IBu	2.71	1.97	4.52	12.21	18.63	10.7	19.3	7.45	3.9	3.25	0.85	2.99	5.09	6.8	3.47	7.76	0	0
SmLINC118485-IBu	0.04	0	0.06	0.12	0.12	0.04	0.03	0.03	0	0	0	0	0	0	0	0	0	0.02
SmLINC118486-IBu	0	0.04	0	0	0.1	0.04	0	0	0.04	0	0	0.04	0	0	0.04	0	0	0
SmLINC118487-IBu	0.1	0	0	0	0	0	0	0	0	0	0	0	0	0	0	0	0	0
SmLINC118488-IBu	0	0	0	0	0	0	0.03	0.03	0	0	0	0	0	0	0	0	0	0
SmLINC118489-IBu	0	0	0	0.1	0	0	0	0	0	0	0	0	0	0	0	0	0	0
SmLINC118507-IBu	58.57	55.08	58.88	110.1	112.66	92.6	85.7	103.31	114.17	49.94	55.68	52.67	81.05	73.08	83.42	82.96	64.64	59.77
SmLINC118508-IBu	14.61	11.3	13.33	10.57	15.55	9.63	19.47	12.41	14.87	10.75	9.48	14.06	7.45	11.14	12.99	8.95	6.48	7
SmLINC118621-IBu	0	0	0.21	0	0	0	0	0.24	0	0.56	0	0.45	0	0	0	0	0	0
SmLINC118630-IBu	81.67	64.81	80.31	163.04	159.76	134.81	157.1	181.16	135.4	66.27	55.5	55.06	114.67	112.66	69.75	111.86	76.67	48.79
SmLINC118631-IBu	7.67	7.92	9.22	12.08	18.73	12.92	15.53	15.72	17.76	11.35	7.38	4.84	11.93	16.92	8.34	14.39	12.44	4.81
SmLINC118633-IBu	0.06	0.18	0.1	0.1	0.18	0.07	0.03	0.04	0.14	0.17	0.27	0.21	0.17	0.09	0.09	0.25	0.3	0.12
SmLINC118644-IBu	0	0	0	0	0	0	0	0	0	0	0	0	0	0	0	0	0	0
SmLINC118645-IBu	0	0	0	0.23	0	0	0	0	0	0	0	0	0	0	0	0	0.2	0
SmLINC118656-IBu	7.73	3.95	5.02	7.6	10.74	4.65	5.59	8.9	4.98	3.77	4.71	5.39	3.32	6.8	3.46	7.34	3.71	4.77
SmLINC118657-IBu	6.02	4.45	4.58	12.76	8.43	10.43	5.07	11.07	5.61	4.6	5.75	4.36	6.55	9.36	5.94	7.11	6.47	5.57
SmLINC118666-IBu	0	0	0	0	0	0	0	0	0	0	0	0	0	0	0	0	0	0
SmLINC118691-IBu	20.92	32.06	20.93	12.18	13.34	14.18	12.82	15.12	19.59	18	21.57	10.15	13.38	14.89	7.62	15.5	15.29	8.35
SmLINC118710-IBu	2.07	4.5	1.21	2.15	5.85	2.29	4.26	4.26	3.42	4.04	0	3.5	0	2.05	1.04	5.77	1.01	2.04
SmLINC118711-IBu	0.41	0	0	0	0	0	0	0.52	0	0.39	0	0	0	0	0	0	0	0
SmLINC118716-IBu	0	0	0	0	0	0	0	0	0	0	0	0	0	0	0	0	0	0
SmLINC118767-IBu	0	0	0	0	0	0	0	0	0	0	0	0	0	1.11	0	0	0	0
SmLINC118834-IBu	0	0	0	0	0	0	0	0	0	0	0	0	0	0	0	0	0	0
SmLINC118843-IBu	0	0	0	0	0	0	0	0	0	0	0	0	0	0	0	0	0	0
SmLINC118854-IBu	0	0.94	2.53	0	5.02	0.9	0	0	3.35	0	0	0	0	0	0	2.05	0	0
SmLINC118856-IBu	1.73	3.42	0	1.81	9.72	18.92	0	1.17	10.72	0	0.77	1.93	0	3.38	1.73	0	1.69	0.85
SmLINC118857-IBu	0	0.87	1.14	0	0	0	0	0	0	0	0	0	0	0	0	0	0	0
SmLINC118858-IBu	0.14	0.54	0.15	0	0.16	0.63	0	0	0	0	0	0.16	0.13	0.26	0.53	0.25	0.14	0
SmLINC118869-IBu	0	0	0	0	0	0	0	0	0	0	0	0	0	0	0	0	0	0
SmLINC118896-IBu	0	0	0	0	0	0	0	0	0	0	0.35	0	0	0	0	0	0	0
SmLINC118907-IBu	0	0	0	0	0	0	0	0.13	0	0	0	0	0.04	0	0	0.07	0.04	0
SmLINC118927-IBu	24.91	22.69	24.29	45.89	56.74	39.93	42.98	45.92	39.18	24.76	24.54	25.23	36.14	38.11	28.85	32.29	26.42	25.57
SmLINC118928-IBu	51.54	56.74	47.89	107.04	85.6	81.87	77.26	102.85	93	41.58	46.05	38.52	72.78	71.65	72.74	68.13	48.66	51.77
SmLINC118930-IBu	0	0.29	0	0	0	0.17	0	0	0	0.14	0	0.34	0	0.43	0	0	0	0.44
SmLINC118949-IBu	0	0	0	0	0	0	0	0	0	0	0	0	0	0	0	0	0	0
SmLINC118950-IBu	0	0	0	0	0	0	0	0	0	0	0	0	0	0	0	0	0	0
SmLINC118988-IBu	0	0	0	0	0	0	0	0	0	0	0	0	0	0	0	0	0	0
SmLINC118989-IBu	0	0	0	0	0	0	0	0	0	0	0	0	0	0	0	0	0	0
SmLINC118990-IBu	0	0	0	0	0	0	0	0	0	0	0	0	0	0	0	0	0	0
SmLINC118992-IBu	0	0	0	0	0	0	0	0	0	0	0	0	0	0	0	0	0	0
SmLINC118996-IBu	0	0	0	0	0	0	0	0	0	0	0	0	0	0	0	0	0	0
SmLINC118997-IBu	0	0	0	0	0	0	0	0	0	0	0	0	0	0	0	0	0	0
SmLINC119000-IBu	0	0	0	0	0	0	0	0	0	0	0	0	0.05	0	0	0	0	0
SmLINC119021-IBu	0	0	0.07	0.11	0.04	0.19	0	0	0	0.16	0	0.04	0.19	0.06	0	0.15	0.17	0.13
SmLINC119023-IBu	0	0	0.2	0	0	0	0	0	0	0	0	0	0.18	0	0	0	0	0
SmLINC119053-IBu	0	0	0	0	0	0	0	0	0	0	0	0	0	0	0	0	0	0
SmLINC119064-IBu	0	0.16	0	0	0	0	0	0	0	0	0	0.09	0.22	0	0.08	0.07	0.15	0.08
SmLINC119080-IBu	3.42	2.48	4.1	0.48	0.25	0.45	1.23	0.94	1.96	2.3	0.66	2.47	0.72	0.64	0.88	1.15	0.66	1.94
SmLINC119081-IBu	0.13	0.49	0.53	0.07	0.21	0.07	0	0.07	0.42	0.41	0.11	0.42	0.47	0.12	0.41	0.28	0.36	0.36
SmLINC119096-IBu	0.07	0.09	0.18	0.23	0.3	0.24	0.07	0	0	0.07	0.04	0.11	0.26	0.04	0.04	0.21	0.11	0.05
SmLINC119097-IBu	0	0	0.06	0.24	0.25	0.37	0	0	0.06	0.05	0	0	0.21	0.1	0	0.1	0.16	0.16
SmLINC119098-IBu	0.06	0.03	0.03	0.09	0.03	0.27	0.03	0.16	0.03	0.05	0.05	0.03	0.13	0.05	0	0.1	0.13	0.03
SmLINC119100-IBu	0	0	0	0	0	0	0	0	0	0	0	0	0	0.16	0	0.3	0	0
SmLINC119107-IBu	0	0.44	0	0	0.53	0	0	0	0.26	0.44	0	0.52	0	0	0	0	0.23	0
SmLINC119113-IBu	0	0	0	0	0	0	0	0	0	0	0	0	0	0	0	0	0	0
SmLINC119114-IBu	0	0	0	0	0	0	0	0	0	0	0.05	0	0	0	0	0	0.05	0.05
SmLINC119115-IBu	0	0	0	0	0	0	0	0	0	0	0	0	0	0	0	0.04	0	0
SmLINC119121-IBu	0	0	0	0.54	0	0	0	0	0	0	0	0	0.24	0	0	0	0	0
SmLINC119123-IBu	1.3	13.92	3.99	0.46	43.19	13.02	0	0	5.63	21.93	16.63	16.11	43.17	32.72	36.7	33.17	0	19.96
SmLINC119124-IBu	0	1.41	1.19	0	8.21	2.49	0.41	0.51	0.83	3.59	4.28	3.81	8.85	5.84	7.83	5.24	0	2.35
SmLINC119125-IBu	0	0.21	0	0	0.37	0.18	0	0	0.12	0.2	0.09	0.12	0.25	0.1	0.1	0.24	0	0.26
SmLINC119139-IBu	0	0	0	0	0	0	0	0	0	0	0.22	0	0	0.24	0	0	0	0.24
SmLINC119206-IBu	0	0	0	0	0	0	0	0	0	0	0	0	0	0	0	0	0	0
SmLINC119210-IBu	0	0	0	0	0	0	0	0	0	0	0	0	0	0	0	0	0	0
SmLINC119217-IBu	0	0	0	0	0	0	0	0	0	0	0	0	0	0	0	0	0	0
SmLINC119227-IBu	0.03	0	0	0.11	0.11	0	0.03	0.04	0.07	0.15	0.26	0.07	0.18	0.09	0.06	0.17	0.06	0
SmLINC119228-IBu	0	0.09	0.15	0.55	0.32	0.67	0.05	0.22	0.1	0.82	0.53	0.68	1.03	0.73	0.43	1.39	0.66	0.4
SmLINC119251-IBu	0	0	0	0	0	0	0	0	0	0	0	0	1	0	0	0.48	0	0
SmLINC119285-IBu	14.69	22.06	11.33	11.95	9.85	9.89	6.16	5.66	11.46	2.96	3.42	2.49	1.03	2.76	1.94	1.82	1.07	1.07
SmLINC119286-IBu	0.15	0.44	0.22	0.26	0.17	0.47	0.24	0	0.24	0.25	0.57	0.47	0.3	0.38	0.22	0.34	0.23	0.26
SmLINC119287-IBu	0	0	0	0	0	0	0	0	0	0	0	0	0	0	0	0	0	0
SmLINC119288-IBu	0.55	0.13	0.43	0.15	0	0	0.14	0.49	0.15	0.38	0.36	0.3	0.13	0	0.13	0.48	0.13	0.13
SmLINC119291-IBu	0	0	0	0	0	0	0	0	0	0	0	0	0	0	0	0.31	0	0
SmLINC119295-IBu	0	0	0	0	0.02	0	0	0	0	0	0	0	0.02	0	0	0	0	0
SmLINC119300-IBu	0	0	0	0	0	0	0	0	0	0	0	0	0	0	0	0	0	0
SmLINC119326-IBu	0	0.05	0	0	0	0.16	0.1	0.11	0.11	0	0	0	0	0	0	0	0.14	0
SmLINC119331-IBu	0	0	0	0	0	0	0	0	0	0	0	0	0	0	0	0	0	0
SmLINC119372-IBu	0	0	0	0.07	0.07	0.07	0.13	0.23	0	0	0	0	0.06	0	0	0	0	0
SmLINC119373-IBu	0	0	0	0	0	0	0	0	0	0	0	0	0	0	0	0	0	0
SmLINC119374-IBu	0	0	0	0	0	0	0	0	0	0	0	0	0	0	0	0	0	0
SmLINC119375-IBu	0	0	0	0	0	0	0	0	0	0	0	0	0	0	0	0	0	0
SmLINC119376-IBu	0	0	0	0	0	0	0	0	0	0	0	0	0	0	0	0	0	0
SmLINC119377-IBu	0	0	0	0	0	0	0	0	0	0	0	0	0	0	0	0	0	0
SmLINC119378-IBu	0	0	0	0	0	0	0	0	0	0	0	0	0	0	0	0	0	0
SmLINC119392-IBu	0	0	0	0	0	0	0	0	0	0	0	0	0	0	0	0	0	0
SmLINC119393-IBu	0	0	0	0	0	0	0	0	0	0	0	0	0	0	0	0	0	0
SmLINC119394-IBu	0	0	0	0	0	0	0	0	0	0	0	0	0	0	0	0	0	0
SmLINC119395-IBu	0	0	0	0	0	0	0	0	0	0	0	0	0	0	0	0	0	0
SmLINC119396-IBu	1.91	1.83	1.72	2.15	0.55	1.59	0.55	2.15	0.81	0.06	0.11	0.14	0	0	0.11	0.11	0	0.11
SmLINC119397-IBu	0	0	0	0	0	0	0	0	0	0	0	0	0.04	0	0	0	0	0
SmLINC119398-IBu	0	0	0	0	0	0	0	0	0	0	0	0	0	0	0	0	0	0
SmLINC119399-IBu	0	0	0	0	0	0	0	0	0	0	0	0	0	0	0	0	0	0
SmLINC119400-IBu	0	0	0	0	0	0	0	0	0	0	0	0	0.08	0	0	0	0	0
SmLINC119401-IBu	0	0	0	0	0	0.1	0	0	0	0	0	0	0	0	0	0	0	0
SmLINC119402-IBu	0	1.59	0.7	1.2	2.63	2.66	1.25	1.48	1.29	1.02	1.21	1.07	1.24	0.76	0.58	0.51	0.51	1.04
SmLINC119403-IBu	0	0.52	0	0	0.21	0	0	0.71	0	0	0.4	0	0	0.31	0	0	0	0
SmLINC119404-IBu	0.72	0	0.35	0.31	0	0.2	0	0	0	0	0	0.17	0	0	0.23	0.32	0	0
SmLINC119405-IBu	0	0	0	0.3	0	0	0.48	0	0	0	0	0	0	0	0	0	0.31	0
SmLINC119406-IBu	0	0	0	0	0	0	0	0	0	0	0	0	0.29	0	0	0.28	0.3	0
SmLINC119407-IBu	0	0	0	0	0.27	0.26	0	0.29	0.26	0	0	0	0	0.22	0	0	0	0
SmLINC119443-IBu	0	0	0.16	0	0.17	0	0	0	0.16	0	0	0	0	0.17	0	0	0	0
SmLINC119446-IBu	0	0	0.23	0	0	0	0	0.53	0	0	0	0	0.2	0	0	0	0	0
SmLINC119460-IBu	0	0.12	0	0	0	0.36	0	0	0	0	0	0	0	0	0	0	0	0
SmLINC119461-IBu	0	0.13	0	0	0	0	0	0	0	0	0	0	0	0	0	0	0	0
SmLINC119462-IBu	0.07	0	0	0.18	0.15	0	0	0.08	0	0	0	0	0	0	0	0	0.06	0.06
SmLINC119463-IBu	0	0	0	0.16	0	0	0.12	0	0.07	0	0	0	0	0	0	0	0	0
SmLINC119464-IBu	0	0	0	0	0	0	0	0	0	0	0	0	0	0	0	0.06	0	0
SmLINC119476-IBu	0	0	0	0	0	0	0	0	0.12	0	0	0	0	0	0	0	0	0
SmLINC119477-IBu	0	0	0	0	0	0	0	0	0	0	0	0	0	0	0	0	0	0
SmLINC119478-IBu	0.24	0	0	0	0	0	0	0	0	0	0	0	0	0	0.23	0	0	0
SmLINC119479-IBu	0	0.11	0	0	0	0	0	0	0	0	0	0	0	0.11	0	0.1	0	0
SmLINC119481-IBu	0	0	0	0	0	0	0.23	0	0	0	0	0	0	0	0	0	0	0
SmLINC119482-IBu	0	0	0	0	0	0	0	0	0	0	0	0	0	0	0	0	0	0
SmLINC119483-IBu	0	0	0	0	0	0	0	0	0	0	0	0	0	0	0	0	0	0
SmLINC119492-IBu	0.44	0.28	0.62	0.63	0.33	0.65	0.29	0	0.81	0.27	0.01	0.16	0.4	0.14	0.09	0.26	0	0.14
SmLINC119493-IBu	0	0	0	0	0	0	0	0.09	0	0	0.13	0	0	0	0.17	0	0.15	0
SmLINC119503-IBu	0	0.08	0.12	0.09	0	0	0	0	0.13	0.07	0.03	0	0.04	0	0	0	0	0.07
SmLINC119537-IBu	0	0	0	0	0	0	0	0	0	0	0	0	0	0	0	0	0	0
SmLINC119539-IBu	0	0	0	0.09	0	0	0	0	0	0.08	0.08	0.1	0.08	0	0	0	0	0.08
SmLINC119540-IBu	0	0.8	0.32	0.64	1.25	0.59	0.33	0.53	0.49	0	0	0	0	0	0	0	0	0
SmLINC119541-IBu	0.33	0.49	0.15	0.32	0.26	0.15	0.34	0	0	0	0.1	0	0	0	0	0	0	0
SmLINC119542-IBu	0.38	0	0.2	0	0	0	0	0	0	0	0	0	0	0	0	0	0	0
SmLINC119567-IBu	0	0	0	0	0	0	0	0	0.1	0	0	0	0.08	0	0	0	0	0
SmLINC119568-IBu	0	0	0	0	0.04	0	0	0	0	0	0.03	0	0	0	0	0	0	0
SmLINC119571-IBu	0.03	0.22	0.17	0.21	0.4	0.14	0.16	0.34	0	0.24	0.4	0.15	0.57	0.42	0.18	0.37	0.46	0.34
SmLINC119637-IBu	2.45	0.29	0.16	3.24	1.19	4.02	0.3	0.18	0.17	0.14	0.92	0.5	1.11	0.7	0	0.8	0.58	0.57
SmLINC119638-IBu	0.19	0	0.41	0.41	0.43	0.43	0	0.7	0.42	0	0.34	0	0.18	0.36	0	0.17	0.18	0.18
SmLINC119640-IBu	0	0	0.1	0.19	0	0	0	0	0	0	0	0.1	0	0	0	0	0	0
SmLINC119642-IBu	0	0.91	1.08	0	0	1.46	0	0	0.72	0	0	0	0	0	0	0	0	0
SmLINC119658-IBu	0	0	0	0	0	0.85	0	0	0	0	0	0	0	0	0	0	0	0
SmLINC119660-IBu	0	0	0	0	0	0	0	0	0	0.58	0	0	0.04	0	0	0.14	0.3	0.15
SmLINC119661-IBu	0	0	0	0	0	0	0	0	0	0	0	0.26	0.27	0	0	0	0	0
SmLINC119676-IBu	0	0.18	0	0	0	0	0	0	0	0	0	0	0.17	0.35	0	0	0	0
SmLINC119706-IBu	0	0	0	0	0	0	0	0	0	0	0	0	0	0	0	0	0	0
SmLINC119713-IBu	1.11	1.57	0.59	0.59	0.21	0	0.74	0.67	0.61	0	0	0.41	1.36	0.34	0.87	1.14	0.18	0.18
SmLINC119714-IBu	0	0	0	0	0	0.51	0	0	0	0.65	0.2	0	0	0	0	0	0	0
SmLINC119715-IBu	0	0	0	0	0	0	0	0	0	0	0	0	0	0.09	0	0	0	0
SmLINC119717-IBu	0	0	0	0	0	0	0	0	0	0	0	0	0	0	0	0	0	0
SmLINC119797-IBu	4.1	7.07	4.05	8.98	8.47	4.21	5.23	10.01	5.47	11.91	17.46	17.08	24.11	18.26	20.5	21.78	15.17	18.26
SmLINC119798-IBu	10.14	12.04	7.2	18.67	25.88	25.77	13.2	12.94	10	12.28	11.83	16.58	26.65	36.74	28.77	23.7	46.04	25.58
SmLINC119799-IBu	0	1.1	1.5	1.4	0.72	1.31	0.98	0.7	0	0	0.97	1.91	0	0.58	0.83	2.1	0.64	3.81
SmLINC119800-IBu	0	0	2.9	0	2.49	0.69	0	2.39	1.52	0.06	2.99	4.22	3.33	6.15	4.09	3.04	1.26	1.84
SmLINC119824-IBu	0.28	0.71	0.52	0.9	1.53	1.04	0.45	0.67	0.45	0.13	0.28	0.18	0.44	0.25	0.17	0.24	0.43	0.14
SmLINC119826-IBu	0	0.07	0	0	0.25	0.33	0.15	0.09	0.08	0	0.13	0	0	0.14	0	0	0	0.07
SmLINC119827-IBu	0	0.04	0	0.09	0.15	0.15	0	0.02	0.03	0.01	0.01	0	0.06	0.02	0	0.02	0.03	0
SmLINC119833-IBu	0.16	0.55	0	0.62	0.16	0	0.14	0.35	0	0.27	0.38	0.16	0.13	0.13	0.14	0.38	0.28	0
SmLINC119844-IBu	8.82	16.07	10.21	2.51	7.24	2.97	6.03	7.02	3.99	4.55	6.08	6.25	3.24	5.15	5.87	5.26	3.99	3.59
SmLINC119845-IBu	1.11	2.46	0.32	2.51	4.16	4.42	3.59	0.48	2.23	1.63	1.88	0.74	2.99	2.41	1.23	2.7	1.37	1.24
SmLINC119846-IBu	1.42	0.48	0.78	1.53	1.09	1.78	0.71	1.35	1.26	1.23	0.5	0	0.72	1.27	1.49	0	1.32	0.58
SmLINC119883-IBu	0	0	0	0	0	0	0	0	0	0	0	0	0	0	0	0	0	0
SmLINC119915-IBu	1.73	1.48	2.91	1.5	0.91	1.07	1.51	1.52	2.59	1.66	1.02	1.76	1.1	1.64	1.57	1.14	0.99	1.17
SmLINC119921-IBu	0.14	0	0.14	0	0	0.15	0.14	0.33	0.15	1.78	0.95	1.21	1.25	1.13	1.92	1.81	1.56	1.29
SmLINC119922-IBu	0	0	0	0	0	0	0	0	0	0	0	0	0	0	0	0	0	0
SmLINC119997-IBu	0	0	0	0	0.14	0	0	0	0	0	0	0	0	0	0	0	0	0
SmLINC119998-IBu	0.05	0	0.1	0.39	0.05	0.14	0.05	0.2	0	0	0	0	0.09	0	0	0	0.13	0
SmLINC120003-IBu	0	0.06	0	0.3	0	0	0	0.1	0.11	0	0	0	0	0	0	0	0	0.06
SmLINC120016-IBu	0.75	0.5	0.28	0.2	0	0	0.53	1.38	0	0	0	0.27	0.74	0	0.19	0.26	0	0
[truncated: 29,108 more rows]

## Sheet: Supp. table S2
Supplementary Table S2: List of 2,117 S. mansoni transcripts diferentially expressed (DE) in the analysis of adult male control versus adult male incubated with B. jararacussu venom (FDR ≤ 5%).
logFC: log2 (Fold Change [Treated/Control]), logCPM: log2 (Counts per million), F: F-statistic, variance explained by the model, FDR: False Discovery Rate
	Statistical parameters					Expression in TPM
						Control (CTRL)			B. jararacussu
Transcript ID	logFC	logCPM	F	PValue	FDR	AFC7	AFC4	AFC1	AFC27	AFC8	AFC2
SmLINC002639-IBu	-1.99	-0.96	14.92	2.46e-03	2.41e-02	0.47	0.46	0.53	0.05	0.08	0.24
SmLINC006520-IBu	2.28	0.77	15.56	2.98e-03	2.66e-02	1.55	0.13	1.61	7.71	5.15	3.62
SmLINC100002123	-0.64	4.71	12.65	5.56e-03	3.83e-02	131.46	178.42	142.26	88.07	91.91	124.71
SmLINC100058691	-2.21	0.12	26.82	4.50e-04	9.72e-03	1.26	1.91	1.66	0.36	0.48	0.22
SmLINC100184-IBu	3.27	-0.69	14.84	2.01e-03	2.18e-02	1.04	0.88	0	6.65	11.51	2.07
SmLINC100451-IBu	-1.76	0.52	21.25	1.11e-03	1.60e-02	6.97	7.91	5.46	1.49	1.21	3.54
SmLINC101558-IBu	-1.84	-0.5	20.57	1.08e-03	1.57e-02	1.47	2.56	2.66	0.46	0.8	0.69
SmLINC101754-IBu	-2.18	2.4	19.97	1.34e-03	1.77e-02	2.36	6.47	2.59	0.69	0.5	1.45
SmLINC102377-IBu	-2.86	-1.21	41.01	1.20e-05	2.02e-03	0.47	0.72	0.69	0.04	0.09	0.13
SmLINC102428-IBu	-1.18	2.61	13.84	4.27e-03	3.27e-02	1.62	2.83	2.28	0.6	1.17	1.33
SmLINC103340-IBu	-2.26	-0.16	21.22	6.58e-04	1.18e-02	4.75	9.95	6.36	0.72	0.88	2.98
SmLINC105068-IBu	-1.78	-0.56	17.35	1.93e-03	2.13e-02	0.5	0.41	0.28	0.08	0.16	0.13
SmLINC105218-IBu	1.72	0.72	14.67	3.63e-03	2.98e-02	1	1.16	0.89	4.71	3.25	2.34
SmLINC105861-IBu	1.09	2	11.6	7.12e-03	4.38e-02	2.46	1.48	1.89	5.24	4.48	2.9
SmLINC107795-IBu	-3.55	-1.42	27.74	9.67e-05	4.54e-03	1.72	1.74	1.54	0	0.29	0.13
SmLINC107931-IBu	2.92	-0.39	14.45	2.31e-03	2.35e-02	0.01	0	0.07	0.28	0.2	0.22
SmLINC109029-IBu	-1.43	0.57	14.07	4.15e-03	3.21e-02	7.32	14.27	10.42	3.74	2.53	6.13
SmLINC109599-IBu	-1.17	1.36	16.58	2.45e-03	2.41e-02	2.95	2.73	4.03	0.95	1.48	2.04
SmLINC110492-IBu	2.09	5.41	44.42	6.81e-05	3.75e-03	7.14	4.56	6.71	34.52	22.04	23.41
SmLINC110599-IBu	-2.08	0.25	12.36	6.00e-03	3.99e-02	3.97	9.56	3.4	0.75	0.87	2.71
SmLINC110600-IBu	-1.97	1.34	11.61	7.15e-03	4.39e-02	10.61	23.41	22.26	4.72	1.76	8.16
SmLINC110668-IBu	-2.18	1.21	28.1	4.09e-04	9.18e-03	2.72	5.95	3.78	0.75	0.78	1.31
SmLINC111067-IBu	1.33	4.54	15.3	3.14e-03	2.73e-02	36.71	38.84	23.09	111.78	99.45	50.43
SmLINC111544-IBu	-1.56	0.38	14.14	4.09e-03	3.19e-02	0.88	1.46	1.22	0.38	0.14	0.72
SmLINC111546-IBu	-2.23	2.96	19.22	1.51e-03	1.89e-02	3.11	7.55	6.57	0.87	0.46	2.51
SmLINC112473-IBu	0.95	2.96	21.68	1.00e-03	1.52e-02	31.17	31.56	40.96	65.95	80.12	64.98
SmLINC113615-IBu	1.07	2.28	11	8.24e-03	4.77e-02	0.67	1	0.9	1.96	2.26	1.35
SmLINC114307-IBu	-1.93	-1.29	15.94	1.29e-03	1.73e-02	0.38	0.51	0.47	0.07	0.23	0.08
SmLINC114512-IBu	-1.54	-0.13	19.31	1.44e-03	1.84e-02	2.63	1.89	1.61	0.61	0.8	0.74
SmLINC114764-IBu	3.42	-0.29	22.69	3.69e-04	8.55e-03	0.08	0.22	0.08	2.58	1.26	0.59
SmLINC115254-IBu	-0.7	3.22	13.33	4.77e-03	3.49e-02	63.85	68.02	64.84	32.48	47.55	48.35
SmLINC116522-IBu	4.51	2.68	32.67	2.17e-04	6.66e-03	0.29	1.12	0.82	18.4	29.84	5.26
SmLINC116523-IBu	2.65	-0.09	21.18	6.37e-04	1.16e-02	0.22	0.21	0.15	1.6	1.72	0.65
SmLINC116576-IBu	2.63	0.61	12.98	4.81e-03	3.51e-02	0.17	0.72	0.52	3.91	4.04	1.29
SmLINC117869-IBu	-2.78	-0.79	19.1	6.07e-04	1.14e-02	2.82	4.01	2.54	0.13	0	1.24
SmLINC118187-IBu	-2.63	1.22	53.53	3.19e-05	2.84e-03	6.66	5.61	8.25	0.6	0.92	1.93
SmLINC118314-IBu	-1.8	0.98	24.6	6.62e-04	1.19e-02	8.66	10.32	6.83	1.62	2.35	3.83
SmLINC118507-IBu	0.72	3.06	14.14	4.00e-03	3.15e-02	58.57	55.08	58.88	85.7	103.31	114.17
SmLINC118630-IBu	0.98	3.7	29.66	3.26e-04	8.00e-03	81.67	64.81	80.31	157.1	181.16	135.4
SmLINC118927-IBu	0.75	2.15	11.41	7.44e-03	4.51e-02	24.91	22.69	24.29	42.98	45.92	39.18
SmLINC118928-IBu	0.71	3.27	10.98	8.27e-03	4.78e-02	51.54	56.74	47.89	77.26	102.85	93
SmLINC119080-IBu	-1.32	2.44	20.77	1.17e-03	1.64e-02	3.42	2.48	4.1	1.23	0.94	1.96
SmLINC121220-IBu	1.92	1.54	14.05	4.13e-03	3.20e-02	4.68	2.41	2.09	14.5	16.41	5.31
SmLINC121232-IBu	-2.35	0.45	16.26	2.53e-03	2.45e-02	5.21	13.3	6.78	0.84	0.5	3.84
SmLINC121615-IBu	2.45	2.16	39.11	1.14e-04	4.87e-03	0.63	0.55	1.72	5.52	5.76	4.82
SmLINC121810-IBu	-2.82	-0.77	51.57	3.57e-06	1.36e-03	1.26	1.16	1.75	0.22	0.06	0.3
SmLINC122144-IBu	2.54	-1	23.58	3.40e-04	8.27e-03	0.29	0.28	0.31	1.56	2.17	1.86
SmLINC122199-IBu	3.61	0.1	14.38	2.47e-03	2.42e-02	0.28	0	0.36	4.72	2.99	0.65
SmLINC122700-IBu	1.89	-0.58	12.94	4.59e-03	3.43e-02	0.23	0.16	0.59	1.39	1.1	0.93
SmLINC122702-IBu	9	0.37	25.6	1.14e-03	1.62e-02	0	0	0	1.27	2.86	3.87
SmLINC122899-IBu	-1.21	3.53	13.28	4.82e-03	3.52e-02	13.29	22.16	16.64	5	5.44	13.11
SmLINC123121-IBu	-0.66	5.08	11.65	7.02e-03	4.35e-02	58.13	66.26	63.54	42.56	39.66	40.2
SmLINC123122-IBu	-0.8	3.26	13.25	4.86e-03	3.53e-02	13.48	19.24	17.38	11.94	7.55	10.21
SmLINC123555-IBu	-1.14	-0.01	13.67	4.55e-03	3.40e-02	0.54	0.62	0.55	0.2	0.25	0.35
SmLINC124761-IBu	1.43	0	11.1	8.16e-03	4.74e-02	3.44	2.01	4.04	9.98	11.76	5.42
SmLINC124764-IBu	2.45	0.79	15.45	3.06e-03	2.70e-02	2.4	0.52	1.06	12.12	7.53	3.22
SmLINC124765-IBu	2.09	2.86	36.8	1.43e-04	5.46e-03	3.5	2	4.05	16.8	15.57	8.7
SmLINC125015-IBu	-1.29	1.35	15.26	3.19e-03	2.77e-02	7.71	9.48	9.8	2.74	3.13	5.65
SmLINC125839-IBu	2.2	1.3	13.48	4.68e-03	3.47e-02	7.76	2.7	3.88	31.28	25.89	12.32
SmLINC127077-IBu	3.22	2.65	15.51	3.03e-03	2.68e-02	6.18	0.93	6.2	87.27	23.81	12.16
SmLINC128229-IBu	-1.07	3.06	11.8	6.78e-03	4.27e-02	16.85	19.24	23.5	6.46	6.75	16.37
SmLINC129016-IBu	2.52	-0.19	38.59	5.61e-05	3.50e-03	0.14	0.14	0.12	0.84	0.93	0.71
SmLINC129238-IBu	-1.24	1.61	11.97	6.52e-03	4.18e-02	1.95	1.46	2.11	0.57	0.41	1.43
SmLINC129512-IBu	-1.35	2.42	14.38	3.81e-03	3.06e-02	23.08	34.94	18.43	7.14	8.29	16.18
SmLINC130061-IBu	-1.14	0.35	13.01	5.23e-03	3.69e-02	4.06	3.57	5.06	1.8	1.19	2.88
SmLINC130962-IBu	-3.59	2.95	16.17	2.66e-03	2.51e-02	7.42	6.85	5.6	0	0.18	1.56
SmLINC130966-IBu	-2.5	3.99	44.96	6.49e-05	3.69e-03	6.88	16.97	12.53	1.41	1.89	3.42
SmLINC130971-IBu	-2.37	3.34	20.88	1.14e-03	1.62e-02	5.99	7.99	8.82	0.4	1.11	3.12
SmLINC131042-IBu	-2.54	-0.48	16.02	2.03e-03	2.19e-02	2.63	3.67	1.5	0	0.74	0.74
SmLINC131045-IBu	-1.97	-0.45	14.4	3.49e-03	2.92e-02	1.04	2.1	2.36	0.36	0.78	0.29
SmLINC131335-IBu	2.26	1.44	15.46	3.07e-03	2.70e-02	0.08	0.29	0.27	1.05	1.28	0.87
SmLINC131336-IBu	2.2	4.16	48.92	4.61e-05	3.24e-03	1.67	2.34	2.04	9.07	12.29	7.12
SmLINC133371-IBu	0.89	5.73	17.14	2.20e-03	2.29e-02	383.67	344.05	287.64	689.28	873.62	475.83
SmLINC134266-IBu	1.39	-0.53	10.8	8.48e-03	4.86e-02	1.59	0.83	0.93	2.62	3.6	3.07
SmLINC136517-IBu	2.31	2.68	26.6	4.87e-04	1.02e-02	2.62	0.48	2.24	9.84	11.19	5.78
SmLINC136520-IBu	3.28	0.19	23.97	5.50e-04	1.07e-02	0	0.29	0.24	2.83	0.9	1.81
SmLINC136522-IBu	3.93	0.92	14.43	2.87e-03	2.60e-02	0	0	0.44	3.55	2.57	0.44
SmLINC136523-IBu	2.78	1.53	16.12	2.71e-03	2.53e-02	1.02	0.21	0.41	4.67	5.57	1.37
SmLINC137476-IBu	-2.08	-0.99	20.31	7.99e-04	1.32e-02	0.53	0.88	0.55	0.1	0.22	0.16
SmLINC137761-IBu	2.07	1.58	14.2	3.98e-03	3.14e-02	0.68	1.3	0.48	2.44	4.94	3.41
SmLINC138058-IBu	-1.99	0.77	15.05	3.38e-03	2.87e-02	5.54	8.32	5.32	1.39	2.96	0.66
SmLINC140312-IBu	-1.38	4.63	18.33	1.76e-03	2.04e-02	199.49	135.65	162.07	34.24	62.49	103.9
SmLINC140370-IBu	-2.68	-0.91	19.78	7.61e-04	1.29e-02	0.67	1.07	0.55	0.03	0.15	0.18
SmLINC140697-IBu	-0.99	2.99	15.91	2.78e-03	2.57e-02	7.69	10.79	9.61	4.1	3.55	7.01
SmLINC142557-IBu	3.06	0.6	23.27	5.11e-04	1.04e-02	1.18	0.44	0.75	7.76	10.64	3.07
SmLINC144904-IBu	2.08	0.33	11.2	7.77e-03	4.63e-02	1.4	0.34	0.52	4.52	4.12	1.33
SmLINC144956-IBu	1.35	1.71	12.96	5.20e-03	3.67e-02	16.1	16.63	18.51	61.77	55.46	24.08
SmLINC145482-IBu	3.46	0.23	9.88	8.60e-03	4.91e-02	0	0.07	0	0.16	0.54	0.16
SmLINC146167-IBu	-1.18	1.2	12.96	5.22e-03	3.68e-02	32.97	52.22	46.75	13.18	21.43	28.69
SmLINC146556-IBu	1.65	0.52	20.35	1.27e-03	1.71e-02	2.3	1.53	2.85	9.28	7.29	5.38
SmLINC147754-IBu	0.9	2.42	12.22	6.14e-03	4.04e-02	7.18	6.8	6.96	15.2	15.17	10.07
SmLINC147755-IBu	-0.83	1.75	14.18	3.97e-03	3.13e-02	6.23	6.43	6.36	3.37	3.55	4.15
SmLINC148951-IBu	1.11	4.57	40.41	9.92e-05	4.57e-03	9.18	7.84	11.05	19.43	18.03	24.99
SmLINC148957-IBu	-1.9	0.39	18	1.92e-03	2.13e-02	25.18	37.11	26.73	3.44	16.15	7.93
SmLINC149998-IBu	1.18	1.8	13.34	4.76e-03	3.49e-02	7.34	6.09	7.48	17.15	20.49	11.6
SmLINC150965-IBu	-1.12	1.21	15.09	3.31e-03	2.84e-02	29.2	21.79	35.21	14.79	13.21	13.19
SmLINC151475-IBu	1.37	1.15	11.88	6.71e-03	4.25e-02	2.82	4.06	4.02	12.27	11.5	5.71
SmLINC151826-IBu	-0.73	2.78	10.87	8.51e-03	4.87e-02	28.73	26.5	36.7	18.41	14	24.92
SmLINC152104-IBu	2.75	1.02	13.27	4.65e-03	3.45e-02	3.63	2.69	1.86	24.56	33.73	3.89
SmLINC152105-IBu	6.18	0.35	16.64	2.90e-03	2.62e-02	0.64	0	0	19.82	26.17	1.73
SmLINC152266-IBu	-1.34	-0.66	21.75	5.09e-04	1.04e-02	0.73	0.98	1.01	0.36	0.33	0.4
SmLINC153238-IBu	2.08	-0.12	15.93	2.61e-03	2.49e-02	2.15	2.75	0.47	10.33	8	6.31
SmLINC154041-IBu	-0.89	2.76	15.73	2.89e-03	2.61e-02	6.13	6.98	6.02	3.64	3.01	4.01
SmLINC154330-IBu	-1.91	0.35	26.16	5.41e-04	1.07e-02	8.17	13.02	8.23	2.83	3.1	2.2
SmLINC156935-IBu	1.2	2.11	15.81	2.84e-03	2.59e-02	41.62	15.74	26.81	61.11	73.28	72.14
SmLINC157360-IBu	-2.69	0.86	15.07	2.51e-03	2.44e-02	3.04	1.92	2.36	0	0	1.19
SmLINC157424-IBu	-2.41	-0.26	24.73	5.38e-04	1.07e-02	1.68	2.68	1.98	0.28	0.19	0.8
SmLINC157425-IBu	-1.66	0.74	41.15	9.66e-05	4.54e-03	5.47	5.61	6.06	1.5	1.51	2.52
SmLINC157460-IBu	1.02	1.16	11.82	6.77e-03	4.27e-02	20.24	16.52	10.58	32.85	39.36	32.82
SmLINC159472-IBu	-0.75	2.2	11.09	8.06e-03	4.70e-02	11.31	9.15	10.33	6.42	4.58	7.82
SmLINC161393-IBu	1.43	6.11	35.84	1.59e-04	5.70e-03	146.09	106.5	116.14	379.05	422.24	227.87
SmLINC161401-IBu	-0.76	2.36	11.2	7.84e-03	4.64e-02	10.79	13.31	14.04	6.02	8.44	9.07
SmLINC163938-IBu	1.6	1.96	18.92	1.60e-03	1.95e-02	1.34	1.62	2.04	5.13	7.05	3.47
SmLINC166143-IBu	0.7	2.85	12.31	6.01e-03	3.99e-02	46.14	42.19	39.56	65.97	75.1	81.06
SmLINC166545-IBu	3.82	-0.75	11.98	3.68e-03	3.00e-02	0	0.41	0	1.77	3.85	1.54
SmLINC166689-IBu	3.61	3.7	29.87	3.22e-04	7.96e-03	1.76	3.54	0.67	23.16	44.27	9.74
SmLINC166846-IBu	2.14	-0.1	10.92	7.34e-03	4.47e-02	0.66	2.13	1.08	6.63	2.48	9.3
SmLINC167835-IBu	-2.23	-0.65	26.82	3.15e-04	7.86e-03	1	2.2	1.8	0.37	0.41	0.29
SmLINC167904-IBu	-1.69	1.68	31.67	2.58e-04	7.18e-03	38.61	33.29	42.65	6.36	15.11	16.33
SmLINC167906-IBu	-1.31	0.12	11.96	6.09e-03	4.02e-02	7.89	11.7	9.7	1.79	4.5	6.5
SmLINC168833-IBu	3.21	2.09	32.54	2.33e-04	6.82e-03	2.92	0	4.13	21.67	29.24	14.65
SmLINC168926-IBu	-1.11	1.76	16.06	2.70e-03	2.53e-02	15.93	15.68	12.71	8.28	8.01	4.91
SmLINC169097-IBu	1.15	3.31	24.04	6.99e-04	1.22e-02	3.67	3.12	3.29	9.68	6.82	6.4
SmLINC173435-IBu	2.14	-0.69	22.44	5.11e-04	1.04e-02	0.06	0.09	0.09	0.29	0.45	0.39
SmLINC173669-IBu	-1.71	0.17	19.42	1.51e-03	1.89e-02	2.96	4.48	2.34	0.86	1.32	0.95
SmLINC174613-IBu	4.85	0.45	40.1	2.53e-05	2.61e-03	0.23	0.08	0	4.52	2.75	3.91
SmLINC176853-IBu	-1.42	7.03	17.73	1.97e-03	2.15e-02	51.96	87.73	65.9	12.61	30.7	36.78
SmLINC177330-IBu	-1.54	2.33	14.33	3.84e-03	3.08e-02	1.83	2.7	1.83	0.43	0.43	1.43
SmLINC177629-IBu	2	0.47	12.12	6.19e-03	4.06e-02	2.93	4.48	1.78	16.5	17.76	4.97
SmLINC177788-IBu	1.32	-0.64	10.82	7.89e-03	4.66e-02	0.73	0.49	0.71	1.71	1.56	1.64
SmLINC178139-IBu	-3.3	-0.79	20.07	6.19e-04	1.15e-02	3.7	5.59	2.29	0.89	0	0.24
SmLNCA100003251	0.55	5.4	20.02	1.32e-03	1.75e-02	27.93	24.03	28.01	44.19	37.75	37.87
SmLNCA100057923	1.96	0.86	12.88	5.34e-03	3.74e-02	1.45	1.72	1.13	6.32	8.7	2.64
SmLNCA102122-IBu	3.08	-0.4	13.13	3.08e-03	2.70e-02	0.13	0	0.52	2.6	2.51	0.68
SmLNCA104317-IBu	1.37	1.05	17.11	2.23e-03	2.31e-02	2.53	2.62	3.73	7.04	6.49	10.38
SmLNCA105076-IBu	-1.46	-0.8	13.09	4.52e-03	3.39e-02	1.31	1.48	1.06	0.41	0.49	0.62
SmLNCA106877-IBu	-2.42	-0.92	21.69	5.84e-04	1.12e-02	0.23	0.24	0.24	0.01	0.05	0.08
SmLNCA107086-IBu	1.27	0.58	16.23	2.67e-03	2.51e-02	0.35	0.2	0.27	0.66	0.77	0.61
SmLNCA111909-IBu	3.23	-0.79	25.51	2.23e-04	6.77e-03	0	0.52	0.39	2.38	3.99	3.41
SmLNCA115007-IBu	1.99	5.52	52.45	3.46e-05	2.88e-03	20.56	19.87	26.15	119.89	89.8	61.41
SmLNCA115478-IBu	1.56	0.99	22.29	9.25e-04	1.45e-02	5.45	5.67	8.91	25.74	19.25	15.7
SmLNCA115486-IBu	1.36	0.24	14.25	4.02e-03	3.16e-02	0.5	0.23	0.63	1.47	0.95	1.07
SmLNCA116570-IBu	-1.91	0.21	36.38	1.47e-04	5.54e-03	11.71	14.11	11.67	4.34	3.01	2.95
SmLNCA117152-IBu	2.06	0.14	11.72	6.44e-03	4.15e-02	0.37	0.35	0.11	1.51	1.53	0.64
SmLNCA117441-IBu	-1.67	0.68	12.88	5.39e-03	3.76e-02	3.44	4.64	7.38	0.91	0.88	3.21
SmLNCA118436-IBu	-1.64	0.66	18.94	1.62e-03	1.96e-02	13.12	12.62	13.44	1.72	4.49	7.5
SmLNCA121922-IBu	-0.93	1.44	15.41	3.09e-03	2.70e-02	6.87	7.72	7.12	3.73	4.53	3.56
SmLNCA123831-IBu	-2.18	1.72	29.51	3.42e-04	8.28e-03	34.33	32.85	37.28	4.58	4.2	15.25
SmLNCA127436-IBu	2.51	-0.05	14.76	2.69e-03	2.53e-02	0.03	0.23	0.03	0.68	0.69	0.43
SmLNCA128889-IBu	-0.82	3.77	14.1	4.03e-03	3.16e-02	6.14	8.89	7.02	3.81	3.82	5.28
SmLNCA129525-IBu	-1.53	-0.37	18.48	1.40e-03	1.82e-02	1.67	1.66	1.08	0.46	0.36	0.75
SmLNCA131500-IBu	1.11	1.79	18.19	1.82e-03	2.07e-02	5.72	7.26	10.19	16.46	16.79	18.9
SmLNCA131501-IBu	2.28	-0.75	14.02	2.36e-03	2.37e-02	0.15	0.32	0.15	0.79	1.15	1.04
SmLNCA132873-IBu	-2.15	0	30.04	2.35e-04	6.82e-03	1.85	1.71	1.02	0.34	0.29	0.46
SmLNCA134284-IBu	3.1	2.23	47.87	5.20e-05	3.44e-03	2.47	0.66	1.26	15.56	14.47	8.11
SmLNCA134285-IBu	4.32	-0.62	17.96	1.54e-03	1.90e-02	0.24	0	0	2.65	4.19	1.11
SmLNCA136220-IBu	4.62	1.66	33.37	1.16e-04	4.90e-03	0	0.13	0.14	2.67	3.51	0.75
SmLNCA139652-IBu	-0.98	2.75	15.01	3.33e-03	2.85e-02	6.49	7.91	6.05	3.01	3.11	4.68
SmLNCA142615-IBu	0.97	3.57	11.24	7.76e-03	4.63e-02	3.18	5.18	4.12	11.09	7.54	6.3
SmLNCA143200-IBu	2.56	2.78	13.16	4.99e-03	3.59e-02	2.69	1.2	1.58	12.74	18.28	2.26
SmLNCA143204-IBu	3.03	-0.75	10.37	7.13e-03	4.39e-02	0.27	0.13	0	1.49	1.79	0.6
SmLNCA143870-IBu	2.54	-0.34	13.83	2.69e-03	2.53e-02	0.62	0.5	0.72	5.06	6.47	1.44
SmLNCA144742-IBu	-2.65	-0.54	12.8	4.11e-03	3.19e-02	0.21	0.36	0.27	0	0.04	0.08
SmLNCA145797-IBu	-2.19	-1.16	12.23	3.46e-03	2.90e-02	0.27	0.42	0.27	0	0.05	0.18
SmLNCA147738-IBu	-0.97	6.58	13.63	4.47e-03	3.37e-02	718.69	615.61	505.99	233.44	292.8	464.35
SmLNCA148751-IBu	5.65	-0.95	12.13	8.40e-03	4.84e-02	0	0	0	2.3	0.93	0.42
SmLNCA149086-IBu	-1.51	0.12	12.82	5.20e-03	3.67e-02	1.13	1.99	1.83	0.36	0.33	1.1
SmLNCA149161-IBu	4.41	-0.1	23.01	6.20e-04	1.15e-02	0	0.1	0	1.2	0.97	0.85
SmLNCA149163-IBu	3.62	0.82	13.16	3.04e-03	2.69e-02	0.28	0	0.09	2.35	1.65	0.28
SmLNCA149790-IBu	-2.02	-0.76	27.81	2.24e-04	6.77e-03	1.58	2	2.09	0.26	0.51	0.67
SmLNCA153661-IBu	2.06	0.2	10.43	8.82e-03	5.00e-02	0.09	0.04	0.07	0.44	0.23	0.19
SmLNCA157357-IBu	-2.33	2.31	31.63	2.61e-04	7.23e-03	9.55	12.17	10.09	1.26	0.89	4.48
SmLNCA160400-IBu	3.11	-0.31	19.84	6.93e-04	1.22e-02	0.1	0.05	0.16	0.92	1.63	0.4
SmLNCA161176-IBu	3.32	-0.87	13.38	3.19e-03	2.77e-02	0	0.04	0	0.19	0.16	0.17
SmLNCA162672-IBu	2.56	0.99	17.82	1.76e-03	2.04e-02	0.2	0.29	0.37	1.61	2.91	0.9
SmLNCA163008-IBu	-1.34	2.24	32.08	2.45e-04	6.97e-03	19.69	18.82	22.97	8.65	6.37	10.05
SmLNCA163414-IBu	2.32	-0.37	17.13	1.71e-03	2.01e-02	0.08	0.02	0.09	0.38	0.28	0.26
SmLNCA165072-IBu	-2.25	0.67	33.61	2.15e-04	6.61e-03	6.6	8.58	9.33	1.28	1.68	2.4
SmLNCA165135-IBu	4.06	0.63	17.1	1.32e-03	1.75e-02	0.32	0	0	2.88	2.3	0.64
SmLNCA165258-IBu	-2.93	-0.28	11.52	6.17e-03	4.06e-02	1.87	1.96	1.82	0	0	0.75
SmLNCA167115-IBu	1.75	1.32	17.44	2.10e-03	2.22e-02	0.1	0.08	0.2	0.57	0.38	0.32
SmLNCA168114-IBu	4.04	-1.15	30.06	2.14e-04	6.61e-03	0.41	0	0.45	4.97	5.75	6.21
SmLNCA168214-IBu	1.1	1.03	15.57	3.00e-03	2.66e-02	1.61	1.38	1.6	4.3	2.81	2.96
SmLNCA170276-IBu	1.89	-0.49	21.11	1.00e-03	1.52e-02	0.42	0.13	0.24	0.96	1.19	0.92
SmLNCA170291-IBu	-1.01	2.11	13.49	4.61e-03	3.43e-02	1.9	3.27	2.04	1.08	1.12	1.52
SmLNCA172225-IBu	7.16	-0.27	25.54	1.19e-03	1.64e-02	0	0	0	0.58	0.33	0.19
SmLNCA173200-IBu	-1.89	1.08	19.22	1.54e-03	1.90e-02	0.64	1.02	0.65	0.07	0.19	0.39
SmLNCA176146-IBu	-2.25	-0.32	10.75	7.02e-03	4.35e-02	7.01	5.39	5.66	0	0	3.81
SmLNCA177024-IBu	-2.18	2.14	26.91	4.68e-04	9.98e-03	17.86	17.58	13.09	0.84	5.86	4.79
SmLNCA177347-IBu	0.98	4.02	15.03	3.32e-03	2.84e-02	37.69	35.56	38.46	87.97	88.55	52.3
SmLNCS131797-IBu	2.14	1.71	23.66	7.50e-04	1.28e-02	0.96	0.6	1.86	5.28	6.82	3.34
SmLNCS138338-IBu	1.89	1.81	14.5	3.75e-03	3.04e-02	0.36	0.18	0.91	1.99	2.02	1.56
SmLNCS138339-IBu	1.65	3.66	18.08	1.85e-03	2.08e-02	0.7	2.13	1.73	5.92	5.52	3.19
SmLNCS138342-IBu	2.46	4.03	11.62	7.08e-03	4.37e-02	0.16	1.52	0	3.57	3.7	2.43
SmLNCS147673-IBu	-1.53	0.54	21.97	9.96e-04	1.52e-02	9.52	5.51	7.44	2.39	2.19	3.41
SmLNCS152831-IBu	-1.48	0.23	22.73	8.83e-04	1.41e-02	0.79	0.96	1.02	0.31	0.33	0.37
Smp_000040.1	0.33	8.71	11.1	8.04e-03	4.70e-02	174.17	146.72	170.16	223.1	190.76	218.61
Smp_000070.1	-0.66	5.77	17.49	2.06e-03	2.20e-02	72.2	79.34	74.09	41.43	42.79	64.34
Smp_000150.1	0.59	7.99	24.74	6.31e-04	1.15e-02	85.93	83.63	90.04	131.05	147.24	121.78
Smp_000190.1	-0.72	6.01	22.28	9.13e-04	1.44e-02	55.52	68.87	61.24	35.68	32.03	49.08
Smp_000200.1	0.46	6.31	15.11	3.26e-03	2.81e-02	23.89	19.2	22.54	33.44	29.89	28.81
Smp_000470.2	-0.59	6.27	29.9	3.16e-04	7.88e-03	91.82	109.81	107.93	69.08	68.36	74.79
Smp_000640.1	-0.37	6.1	10.8	8.64e-03	4.93e-02	69.93	81.71	83.55	58.35	57.4	72.33
Smp_000660.1	-1.14	8.39	26.03	5.26e-04	1.06e-02	348.15	317	362.4	111.66	127.25	246.56
Smp_000790.1	1.28	4.73	21.55	1.02e-03	1.53e-02	2.2	3.21	2.37	7.66	7.21	4.38
Smp_000820.1	-0.37	8.46	13.37	4.72e-03	3.48e-02	1043.24	1133.41	1136.26	870.47	818.07	967.59
Smp_001000.1	-1.16	4.25	19.63	1.41e-03	1.82e-02	51.61	58.5	51.12	20.2	16.66	38.38
Smp_001070.1	1.49	3.31	41.25	9.16e-05	4.40e-03	3.86	2.8	4.24	11.99	9.19	10.15
Smp_001100.1	-1.44	5.75	16.09	2.69e-03	2.53e-02	36.12	38.66	47.54	9.78	10.94	26.48
Smp_001410.1	-0.44	6.32	16.42	2.52e-03	2.44e-02	92.96	106.61	93.14	66.28	72.65	83.97
Smp_001780.1	1.64	4.06	30.86	2.81e-04	7.41e-03	3.51	4.27	5.07	19.28	11.9	9.5
Smp_001780.3	2.68	6.33	67.22	1.22e-05	2.02e-03	9.57	5.33	8.74	69.93	44.15	39.96
Smp_001830.1	-0.48	7.77	15.06	3.30e-03	2.83e-02	281.39	354.7	290.61	210.68	223.42	254.7
Smp_002080.1	1.17	8.69	82.24	5.14e-06	1.55e-03	218.9	164.63	190.69	441.08	479.44	408.72
Smp_002100.1	-1.12	7.49	27.16	4.51e-04	9.72e-03	179.16	236.52	226.08	97.57	67.18	142.59
Smp_002160.1	0.44	5.99	14.36	3.81e-03	3.06e-02	28.1	27.13	31.41	38.52	43.62	38.17
Smp_002640.1	0.85	4.89	18.55	1.70e-03	2.00e-02	5.29	3.34	4.51	9.24	8.08	6.88
Smp_002920.1	0.8	6.18	28.73	3.67e-04	8.54e-03	57.88	38.41	50.48	91.22	81.71	89.58
Smp_003270.1	1.47	5.66	45.44	6.21e-05	3.63e-03	13.11	8.08	10.78	37.52	27.1	25.77
Smp_003770.1	0.79	10.3	34.55	1.83e-04	6.18e-03	695.9	720.72	724.15	1436.24	1252.66	1109.18
Smp_003940.1	0.83	4.44	22.04	9.48e-04	1.48e-02	10.45	11.95	11.97	21.23	24	17.73
Smp_003990.1	0.54	10.15	20.58	1.20e-03	1.65e-02	316.78	290.4	296.62	437.78	496.02	409.41
Smp_004070.1	1.23	2.77	19.85	1.35e-03	1.79e-02	3.18	2.75	3.81	9.65	7.67	6
Smp_004080.1	-0.45	5.5	14.9	3.41e-03	2.87e-02	29.12	30.09	26.49	20.67	19.66	24.58
Smp_004440.1	1.81	4.78	36.35	1.50e-04	5.59e-03	7.99	8.23	11.14	35.01	25.39	38.7
Smp_004550.1	-0.69	7.06	21.43	1.04e-03	1.55e-02	117.6	125.33	127.66	69.51	84.03	82.27
Smp_004590.1	1.17	4.83	35.57	1.63e-04	5.79e-03	6.76	4.85	5.15	15.19	13	10.33
Smp_004640.2	-1.68	1.96	12.26	6.09e-03	4.02e-02	3.6	7.11	6.26	0.94	1.23	3.41
Smp_004680.1	1.88	10.27	41.57	8.87e-05	4.36e-03	415.88	243.46	319.3	1444.56	1476.85	741.79
Smp_004990.1	-0.56	7.84	38.43	1.21e-04	4.96e-03	201.2	211.41	187.47	134.28	135.63	150.63
Smp_005160.1	1.18	6.42	28.27	3.89e-04	8.85e-03	11.39	11.28	16.23	31.24	36.7	21.67
Smp_005190.1	1.29	5.23	28.85	3.61e-04	8.48e-03	5.81	3.2	4.88	12.39	10.89	11.61
Smp_005260.1	-0.55	7.13	11.25	7.74e-03	4.62e-02	399.47	370.98	412.64	235.32	223.39	384.7
Smp_005260.2	-0.56	6.47	12.33	5.98e-03	3.98e-02	98.8	108.48	109.51	54	86.44	80.81
Smp_005520.1	-0.52	7.61	14.51	3.69e-03	3.01e-02	98.68	135.03	120.93	74.77	83.73	96.57
Smp_006680.2	-1.06	3.36	21.72	9.96e-04	1.52e-02	11.48	12.31	12.51	7.48	5.66	4.56
Smp_006700.2	0.93	4.81	17.55	2.03e-03	2.19e-02	4.79	3.25	4.29	8.57	9.48	5.88
Smp_006710.1	-0.54	4.84	12.55	5.68e-03	3.88e-02	49.02	48.58	46.36	29.84	31.74	41.24
Smp_006730.1	0.64	8.38	14.3	3.86e-03	3.09e-02	338.49	286.67	388.89	650.81	431.31	541.63
Smp_006750.2	-0.83	5.92	25.35	5.79e-04	1.11e-02	148.28	143.46	153.83	82.81	72.11	105.01
Smp_006760.1	-1.94	3.24	21.08	1.11e-03	1.59e-02	17.12	30.92	23.55	5.05	3.07	11.26
Smp_006760.2	-2.36	0.41	18.6	1.65e-03	1.98e-02	4.19	7.25	3.06	0.28	0.84	1.97
Smp_007000.1	-0.85	1.82	15.31	3.14e-03	2.73e-02	9.77	10.8	10.16	5.87	6.12	5.68
Smp_007070.1	1.26	4.02	25.93	5.34e-04	1.06e-02	3.78	4.07	3.5	11.68	9.52	6.58
Smp_007170.1	0.42	7.26	17.61	2.01e-03	2.18e-02	64.39	56.56	63.34	89.7	78.73	85.15
Smp_007270.1	0.37	7.92	10.95	8.34e-03	4.81e-02	120.91	131.89	144.36	194.11	164.67	167.2
Smp_007450.1	-0.68	6.08	15.98	2.74e-03	2.55e-02	110.03	146.81	125.73	70.25	98.47	77.54
Smp_007450.2	-1.01	5.74	23.69	7.36e-04	1.27e-02	136.54	142.09	134.55	57.69	84.66	70.5
Smp_007540.2	-0.55	4.93	18.31	1.77e-03	2.04e-02	66.29	71.76	71.61	44.59	47.66	56.33
Smp_007550.1	-0.63	6.83	14.72	3.53e-03	2.94e-02	125.25	89.47	92.17	61.08	63.65	80.27
Smp_007970.1	-0.46	5.23	11.78	6.81e-03	4.28e-02	66.48	67.54	73.57	45.97	45.6	65.27
Smp_008070.1	-0.47	9.38	19.34	1.48e-03	1.87e-02	5317.79	5368.35	5514.28	4044.45	4509.8	3737.8
Smp_008260.1	0.49	7.11	16.2	2.63e-03	2.50e-02	42.76	35.97	45.5	66.03	49.78	63.05
Smp_008320.1	-0.34	8.33	13.11	5.01e-03	3.59e-02	101.64	109.93	117.11	84.73	82.42	100.86
Smp_008360.1	1.86	9.11	46.03	5.89e-05	3.60e-03	116.03	74.17	119.47	413.01	483.3	245.28
Smp_008470.1	0.94	8.22	63.53	1.56e-05	2.13e-03	135.43	111.49	141.93	270.41	259.46	234.69
Smp_008500.1	0.45	7.26	14.19	3.95e-03	3.13e-02	62.46	46.54	53.53	80.76	74.1	73.18
Smp_008610.1	-0.89	7.2	11.7	6.94e-03	4.33e-02	144.97	233.99	203.35	88.46	82.85	157.98
Smp_008710.1	0.68	5.53	24.11	6.92e-04	1.22e-02	9.37	9.19	10.4	18.34	14.51	14.7
Smp_008900.1	0.99	9.73	42.52	8.10e-05	4.11e-03	132.15	87.73	133	223.14	252.6	239.82
Smp_008900.2	2.49	7.74	66.96	1.24e-05	2.02e-03	18.74	8.85	12.6	73.57	100.73	54.13
Smp_009310.1	-0.68	10.57	32.4	2.34e-04	6.82e-03	1924.2	1821.11	1699.91	1005.61	1099.89	1418.73
Smp_009600.1	-0.61	4.23	11.52	7.24e-03	4.42e-02	12.96	13.89	11.68	6.84	9.49	9.78
Smp_009760.1	-0.46	10.69	15.93	2.77e-03	2.56e-02	913.02	1024.25	1008.5	686.38	663.99	859.59
Smp_009800.2	-0.77	2.41	13.32	4.78e-03	3.51e-02	1.5	1.79	1.66	1.11	0.86	1
Smp_010140.2	-0.71	4.47	24.87	6.20e-04	1.15e-02	40.14	34.01	41.55	23.33	22.15	27.42
Smp_010280.1	0.65	6.45	11.95	6.53e-03	4.18e-02	66.28	47.41	61.8	114.2	79.03	89.72
Smp_011000.1	1.16	5.76	32.76	2.24e-04	6.77e-03	8.41	5.21	7.35	19.54	14.45	13.73
Smp_011030.1	-0.74	2.55	15.53	3.00e-03	2.67e-02	14	13.83	13.39	8.6	7.6	9.37
Smp_011660.2	0.83	6.6	36.16	1.53e-04	5.64e-03	23.98	17.14	17.8	33.72	38.05	35.93
Smp_011680.2	-1.06	9.46	49.38	4.43e-05	3.20e-03	523.17	480.08	589.81	242.07	208.16	341.43
Smp_011700.1	2.71	8.55	79.83	5.85e-06	1.61e-03	25.5	16.03	24.24	172.41	177.21	84.04
Smp_011710.1	0.37	7.22	14.68	3.57e-03	2.96e-02	86.04	84.82	95.92	119.72	115.19	118.42
Smp_011870.1	-3.49	1.53	26.9	4.89e-04	1.02e-02	4	16.94	6.93	0.44	1.28	0.92
Smp_011960.1	1.5	6.89	28.96	3.56e-04	8.45e-03	14.94	13.93	13.41	41.24	56.47	23.88
Smp_012010.1	1.34	6.68	44.19	6.95e-05	3.80e-03	7.08	6.69	8.17	19.33	23.16	14.18
Smp_012150.1	0.44	7.18	19.39	1.46e-03	1.86e-02	131.97	105.73	135.19	171.83	168.01	179.81
Smp_012350.1	0.47	6.04	13.15	4.96e-03	3.58e-02	22.29	16.34	22.77	28.75	29.4	28.93
Smp_012400.1	-0.56	5.07	16.62	2.42e-03	2.40e-02	19.52	21.04	19.69	13.85	15.49	12.51
Smp_012480.2	1.88	4.39	22.78	8.46e-04	1.37e-02	1.41	1.48	2.1	7.7	7.59	3.35
Smp_012530.1	-0.59	5.56	17.02	2.25e-03	2.32e-02	153.52	181.27	169.13	110.46	100.96	135.99
Smp_012720.1	1.74	8.89	98.66	2.32e-06	1.34e-03	80.01	57.88	77.85	282	253.21	198.49
Smp_012740.1	-0.38	6.75	11.16	7.90e-03	4.66e-02	119.71	121.21	136.05	100.13	81.42	117.19
Smp_012780.1	0.49	7.47	12.6	5.61e-03	3.85e-02	26.26	20.06	26.99	36.6	30.29	39.03
Smp_012980.1	0.64	7.74	19.99	1.32e-03	1.76e-02	141.71	136.16	152.09	271.26	225.35	191.76
Smp_013150.1	-1.04	1.8	14.7	3.57e-03	2.96e-02	1.67	2.55	1.99	0.84	0.83	1.46
Smp_013360.2	-0.69	6.36	18	1.87e-03	2.09e-02	212.7	181.59	181.27	110.27	103.68	157.88
Smp_013840.3	0.35	7.29	15.37	3.09e-03	2.71e-02	21.4	20.06	21.1	26.77	25.38	29.96
Smp_014170.1	0.89	9.63	20.74	1.17e-03	1.64e-02	202.67	106.44	176.13	308.02	277.18	341.02
Smp_014430.1	-1.76	1.44	20.47	1.23e-03	1.68e-02	2.41	4.09	2.76	0.6	1.02	1.23
Smp_014660.1	-0.37	8.59	14.78	3.49e-03	2.92e-02	112.83	131.05	126.3	96.1	94.2	104.73
Smp_014850.1	0.59	6.47	31.43	2.62e-04	7.23e-03	17.5	15.51	16.12	26.4	23.7	25.98
Smp_015100.1	-1.03	2.88	17.65	2.00e-03	2.17e-02	11.45	12.86	16.05	5.32	5.53	9.7
Smp_015440.1	0.36	5.35	11.06	8.11e-03	4.73e-02	33.87	32.23	35.38	42.57	46.64	45.01
Smp_015670.1	-1.44	4.29	18.96	1.58e-03	1.93e-02	51.13	66.17	55.59	13.24	20.12	33.62
Smp_015780.2	0.83	4.53	13.37	4.73e-03	3.48e-02	8.07	11.1	9.84	19.71	20.28	12.88
Smp_016090.1	0.78	7.4	33.48	2.06e-04	6.54e-03	20.54	14.32	20.19	29.98	31.56	35.43
Smp_016250.1	-0.64	4.4	17.1	2.21e-03	2.30e-02	20.78	25.5	22.6	13.72	16.29	15.74
Smp_016630.1	-0.8	6.75	18.15	1.82e-03	2.07e-02	42.95	51.22	44.95	22.11	24.22	36.49
Smp_016780.1	-1.31	7.6	45.23	6.33e-05	3.64e-03	246.56	262.37	280.41	90.57	97.66	141.26
Smp_017230.1	1.24	5.67	29.16	3.47e-04	8.29e-03	15.12	8.46	11.74	31.9	30	23.13
Smp_017430.1	0.47	11.27	19.04	1.56e-03	1.91e-02	1611.44	1432.31	1639.63	2422.85	1942.17	2320.17
Smp_017430.2	0.47	11.27	19.04	1.56e-03	1.91e-02	1611.44	1432.31	1639.63	2422.85	1942.17	2320.17
Smp_017610.1	-3.1	5.56	27.7	4.19e-04	9.28e-03	29.31	48.87	45.89	2.05	3.29	9.92
Smp_017710.1	1.67	6.54	19.54	1.43e-03	1.84e-02	14.84	6.93	11.74	49.27	40.5	18.07
Smp_017880.1	-0.83	4.43	25.54	5.63e-04	1.09e-02	24.73	20.7	20.3	11.52	12.13	14.39
Smp_018010.1	-1.27	4.4	36.43	1.49e-04	5.56e-03	7.87	10.97	8.08	3.24	3.47	4.88
Smp_018160.1	0.71	6.44	29.2	3.45e-04	8.28e-03	45.94	37.82	45.38	81.74	70.35	64.69
Smp_018170.1	0.55	4.49	13.46	4.63e-03	3.44e-02	5.5	4.7	6.18	8.96	7.48	8.13
Smp_018430.3	1.58	3.83	20.05	1.31e-03	1.75e-02	3.75	5.11	5.06	13.65	20.93	8.02
Smp_018440.1	1.12	4.12	30.31	3.01e-04	7.63e-03	2.04	2.04	2.74	6.21	4.47	4.43
Smp_018580.1	-0.54	4.19	12.2	6.16e-03	4.05e-02	10.57	11.11	10.59	7.18	7.78	7.89
Smp_018610.1	-0.39	7.28	22.54	8.76e-04	1.40e-02	158.3	148.23	151.12	117.57	111.57	130.36
Smp_018620.1	0.6	6.59	17.33	2.12e-03	2.23e-02	23.07	19.99	20.74	31.44	37.66	30.12
Smp_018790.1	2.09	9.18	86.8	4.07e-06	1.42e-03	77.69	55.22	86.77	380.03	333.58	236.32
Smp_018950.1	0.48	5.25	15.33	3.12e-03	2.73e-02	21.06	18.82	18.71	27.87	28.93	27.08
Smp_019040.1	0.51	5.23	18.77	1.63e-03	1.97e-02	13.1	10.21	11.58	16.71	16.09	18.38
Smp_019050.1	-0.57	5.67	17.01	2.25e-03	2.32e-02	348.58	351.85	351.73	214.3	236.55	291.03
Smp_019100.1	0.89	7.56	34.8	1.78e-04	6.04e-03	54.06	40.12	54.8	104.14	94.66	83.27
Smp_019190.1	0.98	7.3	71.29	9.53e-06	1.81e-03	54.89	48.03	55.29	102.34	118.05	99.4
Smp_019790.2	0.65	6.54	16.76	2.36e-03	2.37e-02	13.31	9.42	11.49	17.2	21.12	16.72
Smp_019950.1	1.14	7.52	36.29	1.51e-04	5.60e-03	19.4	20.91	18.09	50.9	47.37	32.51
Smp_020060.1	0.71	7.06	55.63	2.71e-05	2.67e-03	58.52	52.64	60.79	102.6	89.73	96.72
Smp_020070.2	-0.88	4.55	11.49	7.30e-03	4.45e-02	9.33	9.47	11.6	5.99	3.25	7.9
Smp_020370.1	0.86	10.05	42.3	8.28e-05	4.16e-03	115.65	107.21	133.6	255.63	203.15	202.28
Smp_020550.1	2.3	2	23.15	8.16e-04	1.34e-02	0.21	0.21	0.22	0.98	1.6	0.69
Smp_020550.2	-8.89	0.17	41.61	1.23e-04	4.96e-03	1.15	1.14	0.9	0	0	0
Smp_020920.2	-7.49	1.32	79.17	3.59e-07	7.66e-04	8.44	10.58	4.32	0	0.12	0
Smp_021040.1	0.38	6.85	12.64	5.56e-03	3.83e-02	83.67	87.09	100.93	130.7	110.25	123.96
Smp_021170.2	0.52	7.33	25.71	5.50e-04	1.07e-02	12.75	11.7	13.93	18.36	19.37	18.7
Smp_021170.3	0.87	6.06	19.11	1.54e-03	1.90e-02	5.14	3.26	4.11	6.5	9.72	7.1
Smp_021290.1	0.68	6.63	23.22	7.90e-04	1.32e-02	22.56	15.75	21.55	35.24	31.84	30.97
Smp_021300.1	1.12	6.69	46.79	5.52e-05	3.46e-03	18.34	12.46	18.39	40.12	37.06	31.7
Smp_021340.1	1.36	10.03	47.01	5.41e-05	3.46e-03	309.47	248.39	307.47	782.06	915.27	560.08
Smp_022140.1	0.69	5.94	32.35	2.35e-04	6.82e-03	33.41	32.93	37.68	61.15	59.32	51.9
Smp_022170.1	-0.44	6.27	24.26	6.77e-04	1.21e-02	50.38	50.11	52.49	37.37	37.06	41.46
Smp_022340.1	0.85	8.43	23.54	7.52e-04	1.28e-02	176.6	173.49	174.62	351.73	357.78	257.69
Smp_022450.1	2.36	9.21	28.67	3.70e-04	8.55e-03	488.65	210.37	392.56	2708.55	2189.24	801.91
Smp_022470.4	-0.64	4.01	12	6.47e-03	4.16e-02	11.12	13.87	11.67	7.58	6.52	10.32
Smp_022700.1	-0.46	6.18	11.87	6.66e-03	4.23e-02	76.78	87.78	90.97	57.58	60.06	73.93
Smp_022890.1	0.58	6.33	15.94	2.77e-03	2.56e-02	30.66	25.23	32.17	50.34	43.53	41.05
Smp_022960.1	-0.68	5.85	16.83	2.33e-03	2.36e-02	59.47	59.1	58.06	33.01	29.1	52.35
Smp_023360.1	-0.41	7.48	17.15	2.19e-03	2.29e-02	124.67	120.74	113.71	88.01	86.76	103.15
Smp_023660.1	-0.35	6.27	12.77	5.40e-03	3.76e-02	136.98	133.42	141.62	103.74	100.41	129.71
Smp_024110.2	-0.97	5.33	12.46	5.80e-03	3.93e-02	42.23	58.32	62.82	16.9	25.88	43.98
Smp_024180.1	-1.42	5.83	30.72	2.86e-04	7.47e-03	367.31	407.99	329.13	106.71	185.21	142.59
Smp_024180.2	-2.42	3.86	25.04	6.05e-04	1.14e-02	149.13	110.92	57.92	10.4	17.33	34.91
Smp_024180.3	-1.53	4.91	67.36	1.21e-05	2.02e-03	187.51	250.81	228.44	67.06	95.52	79.64
Smp_024390.1	-0.52	6.4	13.07	5.05e-03	3.62e-02	182.3	191.41	173.34	115.55	109.65	172.26
Smp_024490.1	0.95	7.79	24.91	6.16e-04	1.15e-02	101.62	88.41	105.42	216.85	222.39	141.72
Smp_024660.1	1.92	6.3	43.91	7.13e-05	3.82e-03	4.75	2.89	4.59	17.32	19.83	9.72
Smp_024800.2	-0.94	3.59	10.82	8.60e-03	4.91e-02	8.4	8.73	8.15	2.36	4.8	6.54
Smp_024860.1	1.09	2.86	27.79	4.14e-04	9.24e-03	2.62	2.97	3.91	6.38	6.5	7.9
Smp_024900.1	0.54	6.72	31.57	2.58e-04	7.18e-03	26.6	22.72	25.87	38.49	34.69	38.97
Smp_024930.2	-1.71	0.86	16.4	2.58e-03	2.47e-02	2.94	2.48	3.74	0.48	1.68	0.77
Smp_025160.2	-0.57	5.46	12.29	6.03e-03	4.00e-02	58.5	57.42	71.17	41.78	37.09	50.98
Smp_025380.1	-0.99	7.11	17.36	2.10e-03	2.22e-02	280.37	426.75	402	191.47	153.88	236.87
Smp_025560.1	-0.75	7.39	13.21	4.90e-03	3.55e-02	80.65	94.37	86.62	36.74	49.24	76.13
Smp_025670.1	0.46	5.8	13.61	4.48e-03	3.37e-02	18.77	17.34	17.02	24.27	27.39	22.98
Smp_025700.1	-0.85	3.34	23.82	7.23e-04	1.25e-02	5.13	5.37	5.7	3.06	2.47	3.72
Smp_025830.1	-1.86	5.83	69.66	1.05e-05	1.91e-03	52.73	83.36	53.8	16.88	13.78	23.82
Smp_025890.1	0.65	4.72	19.19	1.52e-03	1.89e-02	3.73	4.35	4.08	6.95	6.08	6.62
Smp_026030.1	-0.96	1.71	14.06	4.07e-03	3.18e-02	1.78	1.92	1.49	0.72	1.12	0.93
Smp_026090.1	0.57	6.59	23.13	8.01e-04	1.32e-02	35.6	30.98	35.59	58.74	44.73	52.26
Smp_026190.2	-0.84	6.12	31.58	2.58e-04	7.18e-03	26.45	33.68	31.26	15.6	15.03	22.39
Smp_026270.1	0.57	7.77	33.5	2.06e-04	6.54e-03	52.61	43.67	55.53	76.89	71.91	82.37
Smp_026280.1	0.55	7.76	14.06	4.07e-03	3.18e-02	123.1	115.62	138.21	202.05	195.41	170.19
Smp_026320.1	0.6	6.54	26	5.28e-04	1.06e-02	12.07	9.1	11.72	16.13	17.52	17.6
Smp_026400.1	-2.42	3.24	31.23	2.69e-04	7.23e-03	13.6	27.27	11.21	2.46	5.25	2.5
Smp_026560.2	-0.69	8.52	12.66	5.54e-03	3.82e-02	790.96	592.16	599.53	333.25	360.73	585.89
Smp_026930.1	0.64	6.29	18.06	1.85e-03	2.08e-02	28.59	24.51	31.19	52.3	35.4	47.32
Smp_027000.1	0.98	7.57	25.21	5.90e-04	1.12e-02	65.32	42.88	61.69	118.23	128.97	93.51
Smp_027000.2	0.87	6.8	15.97	2.75e-03	2.55e-02	35.53	34.42	31.96	70.12	74.42	46.03
Smp_027040.1	1.49	4.78	55.9	2.66e-05	2.66e-03	3.41	1.87	3.08	7.83	8.16	8.05
Smp_027080.1	0.64	6.49	20.1	1.30e-03	1.74e-02	112.11	91.39	92.32	180.12	156.77	135.84
Smp_027300.1	0.95	5.98	58.17	2.25e-05	2.48e-03	23.05	22.24	25.88	45.81	47.36	47.97
Smp_027340.1	1.64	7.41	65.38	1.38e-05	2.08e-03	93.5	71.92	88.44	307.22	307.32	196.59
Smp_027370.1	0.76	7.32	38.17	1.24e-04	4.96e-03	218.82	176.1	230.1	385.97	363.54	337.4
Smp_027450.1	0.94	3.02	10.89	8.47e-03	4.86e-02	1.11	1.75	1.37	2.93	3.34	2.06
Smp_027910.1	-0.35	6.91	13.61	4.48e-03	3.37e-02	96.45	105.31	102.64	75.3	84.42	87.06
Smp_027920.1	-1.74	6.86	58.76	2.16e-05	2.48e-03	152.49	250.29	182.39	45	57.05	79.86
Smp_028140.1	0.56	6.2	22.74	8.49e-04	1.37e-02	10.41	8.09	9.66	15.1	13.23	14.31
Smp_028200.2	0.77	7.33	13.35	4.75e-03	3.49e-02	35.19	65.65	51.38	95.73	79.91	91.35
Smp_028670.1	0.41	7.96	16.7	2.38e-03	2.38e-02	196.02	182.07	195.11	277.51	244.47	263.14
Smp_028690.1	0.73	6.05	16.43	2.51e-03	2.44e-02	18.47	10.37	13.85	25.79	22.86	23.85
Smp_028940.2	1.33	0.95	12.76	5.47e-03	3.79e-02	0.43	0.62	0.44	1.53	0.97	1.48
Smp_028990.1	1.03	8.38	43.78	7.21e-05	3.83e-03	171.19	174.31	190.58	409.98	408.13	302.81
Smp_029070.1	0.41	6.32	13.71	4.38e-03	3.33e-02	26.18	23.46	28.73	36.59	33.8	36.82
Smp_029160.1	0.68	8.43	11.83	6.73e-03	4.25e-02	72.1	79.63	99.44	176.59	115.65	120.76
Smp_029160.2	1.38	4.36	16.08	2.69e-03	2.53e-02	2.51	0.88	2.88	5.83	5.24	5.59
Smp_029160.3	1.16	5.98	24.95	6.13e-04	1.15e-02	9.91	5.22	9.37	22.09	17.49	16
Smp_029240.1	-0.31	7.84	12.53	5.71e-03	3.90e-02	271.63	274.39	263.22	215.72	215.13	242.69
Smp_029700.1	0.58	5.34	23.36	7.74e-04	1.31e-02	16.29	13.95	15.78	25.49	23	22.22
Smp_029740.2	1.16	2.41	16.87	2.31e-03	2.35e-02	2.29	4.06	5.16	7.51	8.24	10.82
Smp_030000.1	0.94	9.87	33.91	1.97e-04	6.40e-03	322.3	238.74	276.83	602.49	577.16	466.25
Smp_030010.1	0.51	8.19	16.76	2.36e-03	2.37e-02	144.99	126.64	158.09	222.93	170.69	238.4
Smp_030110.1	0.63	4.2	13.97	4.14e-03	3.21e-02	3.54	3.05	3.79	6.19	4.82	5.47
Smp_030250.1	0.32	7.15	12.03	6.42e-03	4.14e-02	75.54	76.83	79.52	103.91	93.2	99.83
Smp_030320.1	-0.55	7.32	16.81	2.34e-03	2.37e-02	66.48	76.85	75.09	42.27	46.81	65.34
Smp_030330.1	-0.4	6.67	14.12	4.01e-03	3.16e-02	307.35	334.11	317.82	235.42	265.86	252.43
Smp_030370.1	-0.88	10.21	54.97	2.85e-05	2.68e-03	1076.96	1321.28	1153.7	661.26	618.37	711.04
Smp_030500.1	1.01	8.66	40.39	9.94e-05	4.57e-03	259.71	209.25	232.08	513.34	540.7	386.08
Smp_030730.1	-0.6	11.18	26.68	4.81e-04	1.01e-02	2738.79	2818.54	2483.46	1644.35	1789.1	2062.81
Smp_031020.1	-2.86	-0.21	35.71	1.07e-04	4.76e-03	0.89	1.84	0.95	0.2	0.12	0.19
Smp_031050.1	0.92	8.65	50.33	4.10e-05	3.08e-03	130.54	102.38	134.32	265.85	210.46	237.12
Smp_031070.2	1.05	5.68	34.21	1.90e-04	6.30e-03	12.62	13.96	12.15	32.57	27.92	21.51
Smp_031690.1	-0.38	6.11	13.15	4.96e-03	3.58e-02	63.13	58.66	66.05	46.98	43.98	58.56
Smp_031920.1	-0.6	5.72	24.87	6.19e-04	1.15e-02	27.32	27.52	29.15	16.89	19.77	20.17
Smp_032150.1	0.69	7.13	21.47	1.04e-03	1.55e-02	106.89	109.48	120.84	214.97	186.62	155.69
Smp_032250.2	-0.56	4.35	11.45	7.37e-03	4.48e-02	18.56	23.54	23.56	12.78	14.9	18.36
Smp_032260.1	-0.4	7.28	16.88	2.30e-03	2.35e-02	123.15	133.19	113.57	94.29	94.78	99.44
Smp_032260.2	-0.4	7.28	16.88	2.30e-03	2.35e-02	123.15	133.19	113.57	94.29	94.78	99.44
Smp_032280.1	0.64	6.22	16.99	2.26e-03	2.32e-02	5.19	5.1	4.66	7.93	9.24	6.63
Smp_032320.2	-0.97	6.74	84.2	4.64e-06	1.47e-03	57	61.67	52.28	28.04	29.82	32.04
Smp_032520.1	0.38	9.77	12.14	6.25e-03	4.08e-02	632.67	486.16	596.95	733.46	711.86	856.62
Smp_033000.1	4.7	5.34	40.52	9.86e-05	4.56e-03	15.29	23.55	6.42	798.24	367.07	119.97
Smp_033050.1	0.75	7.56	33.78	1.99e-04	6.46e-03	57.71	46.81	54.36	95.26	97.14	80.3
Smp_033140.1	0.82	6.66	21.46	1.04e-03	1.55e-02	65.63	72.37	79.29	145.66	109.98	140.17
Smp_033260.1	0.53	6.94	17.51	2.05e-03	2.20e-02	67.32	53.82	63.43	95.38	96.52	81.12
Smp_033530.1	-0.42	7.99	16.04	2.71e-03	2.53e-02	279.41	318.61	300.6	201.76	225.61	267.17
Smp_033600.1	0.42	6.81	20.78	1.16e-03	1.64e-02	33.95	31.29	34.35	47.92	43.31	45.46
Smp_033700.1	-0.73	4.22	12.99	5.14e-03	3.66e-02	20.62	23.58	22.45	11.16	12.48	18.03
Smp_033760.1	-0.39	7.35	13.86	4.24e-03	3.26e-02	70.82	65.79	65.68	47.77	49.3	61.73
Smp_033870.1	0.62	7.44	35.93	1.57e-04	5.67e-03	41.2	48.93	51.73	70.57	74.39	80.1
Smp_033930.1	0.72	2.97	11.06	8.12e-03	4.73e-02	7.24	4.94	5.89	11.19	10.76	8.61
Smp_034300.1	1.92	5.66	96.03	2.61e-06	1.35e-03	3.37	3.01	3.55	15.51	13.16	9.65
Smp_034490.1	-0.6	6.83	29.45	3.34e-04	8.18e-03	336.4	368.28	308.89	215.99	233.16	246.93
Smp_034500.1	1.34	5.97	15.61	2.95e-03	2.64e-02	18.61	7.45	11.11	33.84	40.75	20.48
Smp_034550.1	1.08	9.04	48.96	4.59e-05	3.24e-03	131.65	104.39	113.17	259.84	277.63	215.58
Smp_034610.1	1.85	4.27	73.32	8.45e-06	1.81e-03	2.42	2.04	2.31	9.35	9.23	6.32
Smp_034660.1	0.42	6.43	12.41	5.87e-03	3.95e-02	27.68	27.25	33.23	44.63	34.47	42.43
Smp_034940.1	0.63	7.86	23.7	7.35e-04	1.27e-02	27.76	27.23	30.97	50.08	46.31	39.25
Smp_035000.1	-0.79	3.13	14.72	3.54e-03	2.94e-02	19.11	28.11	25.96	15.14	12.9	15.78
Smp_035110.1	1.06	7.73	34.9	1.76e-04	6.01e-03	42.06	31.51	45.33	98.6	86.06	67.53
Smp_035250.1	-1.2	0.57	12.1	6.40e-03	4.14e-02	2.06	3.88	3.43	1.16	1.12	1.94
Smp_035270.1	-0.98	7.8	28.75	3.66e-04	8.54e-03	456.37	416.74	441.57	166.7	228.82	295.19
Smp_035290.1	-1.12	2.62	20.5	1.22e-03	1.66e-02	16.44	15.93	15.88	5.81	9.27	8.01
Smp_035360.1	0.75	4.07	12.91	5.23e-03	3.69e-02	6.04	5.29	5.7	8.89	12.24	8.25
Smp_035360.2	0.75	4.07	12.91	5.23e-03	3.69e-02	6.04	5.29	5.7	8.89	12.24	8.25
Smp_035540.1	0.52	6.02	17.55	2.03e-03	2.19e-02	28.43	27.8	32.81	44.86	45.94	40.38
Smp_035700.1	-1.3	3.34	31.63	2.56e-04	7.18e-03	2.85	3.13	3.23	1.04	1.04	1.78
Smp_036010.1	-0.97	5.04	25.44	5.71e-04	1.10e-02	28.68	35.5	34.9	18.2	12.02	22.26
Smp_036220.1	-0.42	7.78	17.89	1.91e-03	2.12e-02	1549.95	1534.51	1487.06	1192.76	1086.09	1303.2
Smp_036250.1	0.93	7.21	16.71	2.38e-03	2.38e-02	72.96	71.5	67.53	119.25	192.5	101.45
Smp_036270.2	-0.82	6.46	27.04	4.58e-04	9.83e-03	72.19	77.02	76.83	33.51	52.92	45.57
Smp_036500.2	0.66	6.68	17.39	2.10e-03	2.22e-02	19.42	15.02	19.35	26.82	33.9	25.84
Smp_036630.1	1.03	6.31	29.94	3.14e-04	7.86e-03	41.19	39.55	41.76	89.14	104.09	63.3
Smp_036990.1	1.18	5.62	33.19	2.13e-04	6.61e-03	16.49	10.39	17.54	41.23	28.5	33.46
Smp_036990.2	1.18	5.62	33.19	2.13e-04	6.61e-03	16.49	10.39	17.54	41.23	28.5	33.46
Smp_037190.1	-0.44	6.83	20.77	1.16e-03	1.64e-02	220.51	245.11	239.12	180.24	167.42	190.49
Smp_037400.1	0.44	5.13	15.73	2.88e-03	2.61e-02	14.59	12.51	14.12	19.36	18.63	19.48
Smp_037780.1	-0.76	7.86	26.42	4.98e-04	1.03e-02	111.05	106.73	116.83	61.64	59.55	82.91
Smp_038530.1	2.22	8.31	76.29	7.12e-06	1.75e-03	17.26	12.22	16.15	89.97	66.2	61.14
Smp_038830.1	0.61	6.19	27.68	4.21e-04	9.29e-03	20.78	16.1	20.4	30.7	29.63	28.98
Smp_038960.2	1.08	10.67	25.63	5.56e-04	1.08e-02	793.81	643.15	847.88	1988.48	1751.03	1169.24
Smp_038980.1	0.38	6.14	12.73	5.46e-03	3.79e-02	105.53	95.29	99.32	122.37	146.26	134.19
Smp_039080.1	-0.72	7.1	13.21	4.89e-03	3.55e-02	128.22	185.55	155.76	71.36	113.57	110.03
Smp_039080.2	-0.81	5.56	12.89	5.26e-03	3.70e-02	63.69	52.22	80.59	38.11	26.07	51.44
Smp_039390.2	1.61	2.62	12.03	6.42e-03	4.14e-02	1.9	4.25	3.2	9.19	15.39	5.1
Smp_039490.1	0.39	7.74	16.47	2.49e-03	2.43e-02	72.8	69.81	73.66	103.13	85.6	102.76
Smp_039490.2	-0.56	4.58	11.36	7.52e-03	4.54e-02	6.47	6.55	7.66	3.67	5.03	5.78
Smp_039810.1	-0.75	6.83	12.98	5.15e-03	3.66e-02	32.31	35.57	35.69	20.63	13.9	29.66
Smp_040130.1	-0.67	10.65	35.55	1.64e-04	5.79e-03	5726.17	6351.15	5902.04	3783.23	3732.96	4254.64
Smp_040190.1	1.81	8.99	141.6	4.61e-07	7.66e-04	60.67	50.48	67.33	235.79	222.37	180.67
Smp_040460.1	0.39	7.08	11.6	7.10e-03	4.38e-02	44.8	32.83	41.26	53.56	49.79	56.21
Smp_040510.1	-0.68	5.97	20.65	1.18e-03	1.64e-02	28.29	35.73	26.42	17.19	19.12	21.98
Smp_040510.2	-1.54	4.94	55.76	2.69e-05	2.66e-03	13.43	22.3	17.02	6.62	5.4	6.68
Smp_040550.1	0.83	6.34	30.89	2.80e-04	7.41e-03	33.65	21.93	28.03	47.74	55.78	49.11
Smp_040570.1	0.41	9.32	20.4	1.23e-03	1.68e-02	516.73	450.18	522.09	702.2	624.95	716.47
Smp_040790.1	-0.47	8.41	20.38	1.24e-03	1.68e-02	1003.31	1068.61	988.8	716.48	718.16	869.41
Smp_041430.1	-0.77	7.83	52.59	3.42e-05	2.88e-03	44.01	54.88	50.17	30.43	29.22	29.98
Smp_041490.1	-0.64	5.15	18.16	1.82e-03	2.07e-02	22.28	23.22	22.65	11.71	15.21	18.31
Smp_041540.1	-1.11	4.81	24.48	6.55e-04	1.18e-02	44.78	34.89	25.23	15.24	19.4	15.55
Smp_041600.1	-0.47	6.23	15.14	3.24e-03	2.79e-02	25.22	29.65	23.53	18.55	18.68	21.13
Smp_041630.1	1.36	7.66	60.31	1.94e-05	2.43e-03	28.28	20.66	25.13	72.07	71.02	51.06
Smp_041700.1	3.28	5.28	52.21	3.53e-05	2.88e-03	2.44	2	2.78	35.05	26.31	9.56
Smp_041890.1	-0.38	6.24	18.24	1.79e-03	2.06e-02	42.55	42.99	42.75	33.51	32.27	35.48
Smp_041980.1	-0.6	7.68	16.67	2.40e-03	2.38e-02	1187.96	1640.13	1405.73	971.69	1022.65	944.23
Smp_042050.1	0.52	5.99	19.35	1.47e-03	1.87e-02	28.29	26.94	25.04	38.99	40.12	38.86
Smp_042210.1	-0.62	3.44	14.93	3.39e-03	2.87e-02	9.78	10.96	10.96	6.75	6.35	8.2
Smp_042340.1	0.68	5.32	15.15	3.24e-03	2.79e-02	7.7	6.86	7.25	14.36	11.32	9.94
Smp_042390.1	0.61	5.73	23.25	7.86e-04	1.32e-02	18.23	18.27	16.53	29.78	28.16	24.92
Smp_042400.1	-0.62	6.27	11.21	7.81e-03	4.64e-02	274.24	341.19	272.39	181.99	170.19	253.73
Smp_042740.1	-0.42	5.13	14.23	3.92e-03	3.12e-02	34.08	35.35	33.42	25.83	24.76	28.75
Smp_042920.1	-0.49	4.88	16.54	2.46e-03	2.41e-02	32.5	35.9	34.98	23.7	24.35	27.9
Smp_042980.1	-0.53	5.29	10.82	8.61e-03	4.92e-02	32.4	37.4	37.62	26.29	19.28	31.63
Smp_043030.1	1.41	10.05	23.27	7.84e-04	1.32e-02	256.71	136.44	192.74	563.36	682.57	329.46
Smp_043110.1	-0.38	7.21	11.58	7.15e-03	4.39e-02	119.37	107.39	121.05	89.31	86.86	99.2
Smp_043220.1	-1.09	9.61	18.58	1.69e-03	2.00e-02	784.04	845	893.99	372.56	239.45	623.55
Smp_043670.2	0.68	9.41	17.13	2.20e-03	2.29e-02	242.68	145.98	215.49	314.83	327.41	350.91
Smp_044280.1	-0.52	5.76	21.79	9.85e-04	1.51e-02	90.18	100.58	86.2	62.32	63.28	74.59
Smp_044440.1	-0.51	6.66	19.31	1.48e-03	1.87e-02	116.85	115.51	105.85	70.38	80.32	94.75
Smp_044550.2	-0.85	8.5	18.71	1.65e-03	1.98e-02	373.04	441.84	408.04	158.04	225.99	322.74
Smp_044550.3	-0.76	7.93	16.43	2.51e-03	2.44e-02	230.13	263.35	252.99	102.52	151.41	203.4
Smp_044560.1	0.51	7.73	19.6	1.41e-03	1.83e-02	732.87	554.23	684.71	935.8	1018.65	974.02
Smp_044810.1	0.36	7.01	12.05	6.39e-03	4.14e-02	65.93	57.76	59.13	77.67	84.56	79.16
Smp_045260.1	0.72	7.72	24.39	6.64e-04	1.19e-02	92.53	79.47	91.5	160.27	159.74	123.93
Smp_045300.1	1.07	6.11	11.56	7.17e-03	4.39e-02	50.19	57.87	55.71	151.6	141.74	57.76
Smp_045430.2	-1.6	1.89	34.92	1.77e-04	6.04e-03	15.29	22.1	18.56	6.43	4.5	8.06
Smp_045550.1	0.64	8.36	11.68	6.97e-03	4.34e-02	179.75	118.17	165.27	293.36	197.53	248.44
Smp_045590.1	0.41	5.5	12.51	5.73e-03	3.90e-02	6.18	6.72	6.59	9.33	8.41	8.88
Smp_046090.1	-0.4	7.9	12.4	5.88e-03	3.95e-02	164.7	146.6	139.08	102.25	109.65	140.39
Smp_046290.1	-0.68	8.99	17.33	2.12e-03	2.23e-02	516.85	545.19	547.3	324.18	253.23	464.78
Smp_046360.1	1.16	5.78	33.12	2.15e-04	6.61e-03	17.35	18.13	21.12	54.16	32.98	43.21
Smp_046500.2	-0.36	6.63	15.43	3.06e-03	2.70e-02	240.26	206.15	216.51	168.23	174.06	193.18
Smp_046680.1	-0.43	6.07	14.01	4.11e-03	3.19e-02	69.65	78.41	73.03	51.95	57.35	59.91
Smp_046890.1	0.63	5.6	24.62	6.42e-04	1.16e-02	17.63	17.56	16.64	26.06	30.61	25.72
Smp_046900.1	-0.56	5.27	13.03	5.10e-03	3.64e-02	61.05	73.56	78.73	48.09	41.81	60.17
Smp_047240.1	-0.7	3.3	12.96	5.18e-03	3.67e-02	5.63	6.6	6.32	3.28	4.31	4.19
Smp_047450.1	0.42	6.53	11.9	6.62e-03	4.22e-02	75.16	56.45	71.55	99.6	89.51	89.74
Smp_047540.1	0.5	4.82	12.96	5.18e-03	3.67e-02	10.87	10.5	12.85	18.56	15.04	16.19
Smp_047620.1	-1.01	3.65	18.81	1.62e-03	1.96e-02	6.8	7.06	4.97	2.78	4.09	2.75
Smp_047650.1	1.34	9.87	14.2	3.95e-03	3.13e-02	1805.77	581.62	827.87	3210.95	2904.2	2221.79
Smp_048050.1	2.33	5.45	39.15	1.12e-04	4.86e-03	21.29	6.72	20.6	64.84	115.98	68.86
Smp_048380.1	1.82	3.92	19.3	1.49e-03	1.88e-02	4.49	5.53	4.93	24.65	21.61	7.39
Smp_048430.3	1.73	9.87	55.35	2.77e-05	2.68e-03	233.63	214.48	238.86	982.89	787.24	548.65
Smp_048620.1	0.74	5.56	18.2	1.81e-03	2.07e-02	21.94	21.44	20.71	44.31	36.29	28.59
Smp_048980.1	1	7.25	33.59	2.04e-04	6.51e-03	27.81	16.98	23.96	48.66	50	41.81
Smp_049000.3	0.58	4.83	11.25	7.74e-03	4.62e-02	17.87	13.62	18.39	28.63	21.8	26.24
Smp_049140.2	-0.59	5.58	11.28	7.69e-03	4.60e-02	41.59	58.65	47.82	26.79	39.35	35.32
Smp_049140.3	0.64	5.28	14.35	3.82e-03	3.07e-02	23.84	20.86	22.32	40.11	36.72	30.35
Smp_049150.1	0.98	7.04	28.3	3.87e-04	8.83e-03	68.58	49.21	53.8	139.17	114.55	91.55
Smp_049170.1	0.7	8.18	31.57	2.58e-04	7.18e-03	444.55	408.24	445.64	745.82	806.81	617.54
Smp_049330.3	1.59	2.24	12.43	5.86e-03	3.94e-02	0.76	0.84	0.34	1.52	2.83	1.71
Smp_049380.1	0.48	8.03	15.77	2.86e-03	2.60e-02	73.33	52.5	64.91	96.38	85.77	90.4
Smp_049520.1	-0.58	8.08	24.96	6.11e-04	1.15e-02	149.83	152.82	176.02	96.46	100.96	132.28
Smp_049730.2	0.52	7.58	23.27	7.83e-04	1.32e-02	64.2	55.61	61.7	97.57	87.28	82.71
Smp_049730.3	1.21	3.99	41.44	8.99e-05	4.39e-03	4.2	3.12	4.94	9.16	10.4	9.48
Smp_049740.1	1.49	7.19	46.02	5.90e-05	3.60e-03	14.37	9.45	14.2	43.77	37.93	27.12
Smp_049760.2	0.7	6.78	27.2	4.48e-04	9.70e-03	27.66	18.75	26.33	41.98	37.27	42.01
Smp_049880.1	0.37	6.88	12.24	6.10e-03	4.02e-02	81.77	64.59	78.15	96.85	102.56	98.6
Smp_050110.1	0.6	6.91	27.72	4.18e-04	9.28e-03	42.79	42.46	42.77	72.18	67.65	59.34
Smp_050470.1	1.22	5.3	18.5	1.71e-03	2.01e-02	5.58	5.11	6.44	15.04	17.4	8.01
Smp_050760.1	-0.78	4.88	40.57	9.77e-05	4.56e-03	69.29	73.87	71.74	46.44	39.24	43.51
Smp_050830.2	1.01	6.14	40.8	9.55e-05	4.53e-03	37.02	23.84	27.96	63.71	59.68	60.22
Smp_050920.1	0.45	7.32	12.87	5.29e-03	3.71e-02	32.91	29.47	33.28	44.44	49.64	39.28
Smp_051010.1	0.69	6.7	52.33	3.49e-05	2.88e-03	186.5	174.14	184.24	322.92	294.39	292.98
Smp_051360.1	-0.45	7.86	15.77	2.86e-03	2.60e-02	202.05	158.88	195.01	125.74	129.05	165.25
Smp_051400.1	1.96	6.54	74.96	7.68e-06	1.77e-03	85.82	73.6	113.05	453.68	369.34	266.68
Smp_051530.3	0.54	6.88	20.34	1.25e-03	1.69e-02	76.67	54.11	69.47	94.81	93.97	111.41
Smp_052230.1	1.29	5	31.57	2.58e-04	7.18e-03	8.09	6.34	11.12	23.8	20.13	20.04
Smp_052330.1	-0.64	5.79	19.74	1.38e-03	1.81e-02	21.11	25.11	21.22	13.92	14.48	16.35
Smp_052350.2	1.43	7.33	42.63	8.02e-05	4.08e-03	18.12	13.4	17.85	54.21	49.56	31.15
Smp_052780.1	-0.72	4.07	15.32	3.13e-03	2.73e-02	44.63	64.18	58.37	31.51	35.43	39.37
Smp_053030.1	-0.33	6.48	10.78	8.70e-03	4.95e-02	102.99	96.47	100.69	74.58	79.2	93.12
Smp_053420.1	0.86	7.99	20.64	1.19e-03	1.64e-02	22.12	16.32	21.8	37.09	44.78	28.94
Smp_053510.1	0.59	7.57	20.89	1.14e-03	1.62e-02	88.05	82.26	86.44	148.81	133.41	114.32
Smp_053560.1	1.41	7.61	32.4	2.34e-04	6.82e-03	24.58	14.3	20.22	62.83	58.75	38.44
Smp_053900.1	-0.81	8.73	28.72	3.67e-04	8.54e-03	473.5	468.97	519.19	245.56	237.39	379.75
Smp_054120.1	1.02	7.05	37.67	1.31e-04	5.12e-03	143.13	107.63	119.35	274.78	289.31	203.44
Smp_054120.2	1.66	3.79	20.57	1.20e-03	1.65e-02	8.14	5.79	6.1	25.6	28.2	10.66
Smp_054300.1	-1.24	3.5	16.22	2.62e-03	2.50e-02	12.99	14.58	13.58	4.81	3.35	10
Smp_054470.1	-0.87	5.57	31.4	2.63e-04	7.23e-03	47.65	57.14	44.55	25.15	30.42	28.59
Smp_054600.1	-0.68	5.38	33.37	2.09e-04	6.60e-03	48.42	52.99	49.98	31.49	30.36	36.07
Smp_054840.1	-0.63	5.22	18.66	1.66e-03	1.99e-02	21.56	23.53	20.07	11.85	13.64	18.06
Smp_055090.1	-0.94	5.4	11.05	8.14e-03	4.73e-02	35.56	57.33	36.34	15.65	22.95	31.56
Smp_055090.3	-1.45	3.21	35.24	1.70e-04	5.91e-03	4.71	4.99	4.66	1.17	1.63	2.68
Smp_055100.1	0.89	5.95	15.06	3.30e-03	2.83e-02	24.34	17.25	24.23	55.79	35.38	33.08
Smp_055190.1	-0.7	5.45	19.71	1.39e-03	1.81e-02	52.86	53.45	44.18	27.5	28.07	40.67
Smp_055220.2	0.62	7.21	15.83	2.82e-03	2.58e-02	39	39.96	55.31	79.03	62.33	70.31
Smp_055770.3	-2.46	1.3	17.62	2.04e-03	2.20e-02	1.42	2.48	2.27	0	0.56	0.64
Smp_055780.1	-0.82	5.81	16.39	2.53e-03	2.45e-02	19.19	24.65	24.66	12.52	9.86	17.98
Smp_055880.1	0.31	7.32	11.64	7.04e-03	4.35e-02	179.82	153.17	187.22	223.72	207.64	233.86
Smp_056060.1	1.33	2.54	11.89	6.63e-03	4.22e-02	1	1.37	0.87	3.94	2.78	1.58
Smp_056930.1	1.44	6.69	63.73	1.53e-05	2.12e-03	3.86	3.49	4.32	10.26	12.62	9.5
Smp_057130.1	0.93	7.66	51.54	3.72e-05	2.88e-03	90.85	71.38	96.82	188.33	155.08	164.35
Smp_057130.2	0.93	7.66	51.54	3.72e-05	2.88e-03	90.85	71.38	96.82	188.33	155.08	164.35
Smp_058050.2	-1.33	4.54	14.08	4.05e-03	3.17e-02	7.99	13.25	9.29	4.66	5.73	2
Smp_058380.1	2.24	5.97	38.11	1.25e-04	4.96e-03	3.54	1.38	2.33	13.13	14.47	7.12
Smp_058400.1	0.35	7	16.05	2.70e-03	2.53e-02	66.94	56.53	61.19	79.53	77.82	85.56
Smp_058450.1	0.93	7.12	44.09	7.01e-05	3.80e-03	31.85	22.41	32.91	60.32	52.99	56.39
Smp_058690.1	0.61	7.77	11.61	7.09e-03	4.37e-02	761.98	680.68	639.91	1123.83	1355.55	839.81
Smp_058700.1	0.65	8.17	16.79	2.34e-03	2.37e-02	399.19	309.01	343.22	602.38	632.83	453.93
Smp_059200.1	0.79	4.95	16.14	2.66e-03	2.51e-02	43.96	46.13	39.71	101.07	65.11	65.78
Smp_059540.2	0.77	6.35	12.51	5.73e-03	3.90e-02	46.29	21.78	34.18	57.43	54.02	67.54
Smp_059670.1	-0.67	6.05	24.29	6.73e-04	1.20e-02	87.78	91	91.88	51.57	50.18	75.18
Smp_059870.1	-0.71	4.55	20.74	1.17e-03	1.64e-02	53.26	58.63	46.73	29.86	36.33	34.3
Smp_059880.1	-0.42	5.09	10.81	8.64e-03	4.93e-02	29.06	35.36	32.19	23.2	23.31	28.3
Smp_059910.1	0.62	5.28	13.83	4.28e-03	3.28e-02	26.63	33.37	34.34	46.37	57.65	45.57
Smp_059980.1	0.83	8.41	22.71	8.53e-04	1.38e-02	46.67	46.72	53	93.25	100.4	72.16
Smp_060080.1	0.57	7.36	16.86	2.31e-03	2.35e-02	43.1	47.23	42.08	76.47	67.99	56.98
Smp_060170.1	0.4	6.12	16.56	2.45e-03	2.41e-02	64.02	62.34	67.32	88.16	89.52	84.72
Smp_060570.1	-0.64	5.8	25.92	5.34e-04	1.06e-02	48.5	47.66	53.38	33.07	26.93	39.01
Smp_061300.1	0.63	5.73	18.79	1.63e-03	1.97e-02	17	12.73	18.18	27.43	21.71	26.96
Smp_061570.1	1.04	5.71	54.93	2.86e-05	2.68e-03	19.94	17.87	18.46	40.47	44.12	34.04
Smp_061680.1	0.58	6.93	14.45	3.75e-03	3.04e-02	14.66	8.92	13.1	19.05	17.99	19.25
Smp_062080.2	2.27	4.96	79.05	6.11e-06	1.62e-03	8.67	5.89	7.46	33.66	28.47	47.61
Smp_062120.1	0.41	7.96	14.79	3.49e-03	2.92e-02	193.21	170.19	202.37	282.71	231.21	257.29
Smp_062260.1	0.38	7.4	13.53	4.56e-03	3.41e-02	159.15	145.45	155.92	231.5	186.15	200.41
Smp_062530.3	-1.61	3.93	23	8.17e-04	1.34e-02	6.23	10.95	9.58	2.09	2.02	5.07
Smp_062620.1	-0.95	7.06	13.74	4.36e-03	3.32e-02	68.88	103.84	78.95	29.47	40.76	65.23
Smp_062830.1	-0.94	5.05	18.74	1.64e-03	1.97e-02	17.09	23.92	17.03	7.55	12.9	10.84
Smp_063070.1	0.62	6.25	16.28	2.58e-03	2.47e-02	44.06	35.81	44.93	74.06	48.46	74.87
Smp_063110.1	0.36	7.69	14.75	3.52e-03	2.93e-02	69.14	63.11	73.12	85.85	85.09	100.92
Smp_063180.1	0.48	7.65	19.43	1.46e-03	1.86e-02	106.44	88.53	115.24	156.41	135.67	153.07
Smp_063190.1	3.1	2.74	23.63	7.50e-04	1.28e-02	0.67	0.2	0.43	6.39	3.43	1.34
Smp_063640.1	-0.35	7.98	12.73	5.46e-03	3.79e-02	211.92	196.18	189.42	152.45	151.2	178.94
Smp_064010.1	0.42	7.83	22.49	8.83e-04	1.41e-02	29.56	25.59	28.18	38.36	37.55	38.67
Smp_064020.1	0.68	6.46	17.31	2.13e-03	2.23e-02	21.77	15.33	19.58	24.86	35.22	32.88
Smp_064020.2	-0.75	5.55	38.14	1.25e-04	4.96e-03	19.44	17.28	17.59	9.36	11.74	12.04
Smp_064150.1	0.6	8.32	15.69	2.91e-03	2.62e-02	364.2	246.77	306.08	466.15	518.87	442.3
Smp_064250.1	0.76	5.53	20.39	1.24e-03	1.68e-02	8.46	5.73	7.64	12.61	14.09	10.99
Smp_064510.1	1.02	8.26	39.79	1.06e-04	4.75e-03	99.33	80.84	90.58	206.05	208.55	146.97
Smp_064590.1	-0.73	5.92	31.42	2.63e-04	7.23e-03	52.97	57.43	58.15	29.63	39.97	35.33
Smp_064590.3	-0.73	5.92	31.42	2.63e-04	7.23e-03	52.97	57.43	58.15	29.63	39.97	35.33
Smp_064640.1	0.44	6.46	12.46	5.80e-03	3.93e-02	75.13	72.09	84.77	104.57	122.53	96.79
Smp_064650.1	0.55	6.49	23.6	7.46e-04	1.28e-02	44.97	34.45	42.11	64.25	56.14	62.3
Smp_064750.1	-1.77	4.49	17.82	1.94e-03	2.13e-02	16.65	21.61	14.09	2.37	4.92	8.86
Smp_064870.1	0.44	7.94	14.13	4.01e-03	3.15e-02	136.83	100.59	129.03	158.86	177.67	173.55
Smp_065120.1	0.79	6.68	20.24	1.27e-03	1.71e-02	81.86	69.49	73.85	146.58	152.22	99.21
Smp_065150.1	-1	3.68	23.87	7.17e-04	1.24e-02	27.14	37.05	26.34	15.37	16.41	15.17
Smp_065160.2	1.29	5.17	18.67	1.66e-03	1.98e-02	7.31	8.53	6.95	21.64	24.46	10.71
Smp_065190.1	-0.7	5.52	16.35	2.55e-03	2.46e-02	24.14	31.75	26.55	16.7	13.28	22.61
Smp_065240.1	0.55	5.63	16.39	2.53e-03	2.45e-02	28.95	22.44	26.27	35.32	43.62	37.54
Smp_065370.3	-0.81	4.2	14.41	3.77e-03	3.05e-02	40.25	36.21	31.86	19.25	19.96	24.96
Smp_065470.2	0.57	4.1	10.82	8.61e-03	4.92e-02	8.08	10.17	8.35	14.06	13.56	12.9
Smp_065770.2	-0.8	3.93	13.87	4.24e-03	3.26e-02	11.16	12.7	11.78	5.32	6.02	9.91
Smp_066760.1	0.61	10.09	31.3	2.66e-04	7.23e-03	441.21	343.66	451.32	631.93	632.53	675.96
Smp_067000.1	0.83	8.27	22.27	9.14e-04	1.44e-02	108.3	71.23	106.4	204.56	144.53	171.06
Smp_067000.3	1.16	7.24	33.73	2.01e-04	6.48e-03	46.86	30.13	45.12	107.95	71.53	100.66
Smp_067010.1	-0.44	5.8	11.68	6.97e-03	4.34e-02	32.62	29.08	32.08	19.71	22.73	29.07
Smp_067140.1	0.51	8.4	12.65	5.55e-03	3.83e-02	200.33	148.86	199.87	313.99	238.5	251.48
Smp_067260.1	-0.81	2.86	13.56	4.53e-03	3.40e-02	3.69	4.87	3.87	2.09	2.89	2.36
Smp_067490.1	0.79	7.36	23.57	7.49e-04	1.28e-02	170.87	124.6	165.96	310.35	280.66	226.77
Smp_067520.1	0.67	6.58	31.09	2.73e-04	7.30e-03	14.1	12.56	14.05	23.79	21.46	21.04
Smp_067540.1	0.4	7.48	14.56	3.65e-03	3.00e-02	61.57	61.09	59.47	86.36	82.2	77.84
Smp_067580.1	0.58	7.05	16.95	2.27e-03	2.33e-02	63.8	53.18	67.3	99.82	100.96	80.96
Smp_067780.1	-0.69	4.52	18.26	1.79e-03	2.06e-02	26.34	31.64	28.04	16.97	15.44	22.9
Smp_068070.1	0.52	7.26	22.95	8.23e-04	1.35e-02	73.92	65.66	72.05	104.94	108.12	97.41
Smp_068110.1	-0.5	6.74	20.34	1.25e-03	1.69e-02	58.96	58.79	58.63	38.8	40.71	49.44
Smp_068240.1	1.83	5.13	19.99	1.32e-03	1.76e-02	5.97	6.31	6.43	23.08	33.73	10.98
Smp_068270.2	0.52	7.11	17.37	2.10e-03	2.22e-02	54.91	55.12	66.07	83.73	96.14	79.02
Smp_068350.1	0.77	4.23	19.22	1.51e-03	1.89e-02	12.05	14.06	14.73	23.85	21.01	27.06
Smp_068720.1	0.39	7.91	16.35	2.55e-03	2.46e-02	61.84	66.64	71.96	90.92	87.85	91.51
Smp_069220.1	0.52	5.92	14.32	3.85e-03	3.09e-02	37.87	35.54	37.22	51.81	62.84	47.79
Smp_069900.1	0.72	8.35	28.89	3.59e-04	8.46e-03	223	173.88	203.74	361.23	325.5	326.24
Smp_070020.1	1.19	7.11	16	2.73e-03	2.55e-02	28.87	11.32	20.36	58.43	45.49	36.92
Smp_070170.1	0.41	6.51	18.11	1.84e-03	2.08e-02	17.71	14.82	16.82	20.74	21.77	24.84
Smp_070330.1	-0.84	4.16	15.62	2.94e-03	2.64e-02	12.55	15.26	15.81	6.21	7.84	11.19
Smp_070360.1	-4.16	0.01	49.8	3.84e-06	1.38e-03	1.15	3.75	2.17	0.09	0.05	0.25
Smp_070380.1	-0.86	8.34	14.44	3.75e-03	3.04e-02	377.18	396.23	454.29	198.51	169.93	335.99
Smp_070680.2	-0.8	3.94	24.82	6.24e-04	1.15e-02	9.75	10.62	8.91	4.95	6.17	6.3
Smp_070770.1	-0.54	4.97	14.99	3.35e-03	2.86e-02	99.06	101.21	105.17	65.87	62.71	89.3
Smp_070780.1	-1.05	7.28	46.85	5.49e-05	3.46e-03	216.2	227.77	250.62	102.26	94.53	150.72
Smp_071550.1	-0.47	5.58	12.66	5.54e-03	3.82e-02	22.18	24.63	22.96	16.62	17.77	17.29
Smp_071880.1	0.86	4.83	11.1	8.04e-03	4.70e-02	11.6	13.06	11.9	30.41	20.04	17.5
Smp_071880.2	0.91	4.31	12.78	5.39e-03	3.76e-02	4.45	8.05	5.96	14.56	11.04	9.97
Smp_071950.1	0.38	6.53	17.11	2.21e-03	2.29e-02	37.68	34.47	37.97	47.13	44.93	55.9
Smp_071960.1	-0.45	5.88	18.3	1.77e-03	2.04e-02	109.79	111.03	112.52	83.11	76.22	93.08
Smp_072110.1	0.89	9.57	36.6	1.46e-04	5.54e-03	280.63	225.25	251.99	484.57	546.72	405.24
Smp_072210.1	2.51	8.12	61.67	1.76e-05	2.30e-03	17.47	8.25	14.56	94.42	88.88	48.34
Smp_072350.1	0.44	7.35	16.34	2.56e-03	2.46e-02	40.63	35.6	39.76	55.31	55.69	50.62
Smp_072720.1	1.52	10.29	72.59	8.82e-06	1.81e-03	293.18	263.72	312.17	975.58	930.45	635.7
Smp_072800.1	-0.55	5.32	14.89	3.42e-03	2.88e-02	123.18	128.11	124.29	89.45	93.55	82.18
Smp_073280.1	-0.96	4.66	13.44	4.65e-03	3.45e-02	12.19	10.34	10.65	4.18	4.19	9.42
Smp_073300.1	-0.49	5.12	11.67	6.98e-03	4.34e-02	38.26	36.7	38.7	22.95	27.31	33.31
Smp_073490.1	1.27	6.63	16.39	2.53e-03	2.45e-02	15.81	9.42	14.94	46.49	30.74	21.03
Smp_073570.1	-0.48	5.91	18.82	1.62e-03	1.96e-02	307.74	305.76	296.23	205.9	239.18	236.26
Smp_073590.1	-0.39	8.24	15.16	3.23e-03	2.79e-02	486.57	485.97	456.58	328.85	367.6	431.05
Smp_073790.1	0.45	9.71	24.16	6.87e-04	1.21e-02	1514.84	1546.12	1712.63	2348.93	2119.98	2271.49
Smp_073800.1	0.77	6.85	42.88	7.84e-05	4.02e-03	14.42	13.79	15.82	27.42	26.43	23.1
Smp_073940.1	-0.54	7.45	13.24	4.86e-03	3.53e-02	138.48	116.18	132.9	76.72	77.76	121.54
Smp_074080.1	-1.22	6.21	30.45	2.95e-04	7.56e-03	20.24	20.97	19.81	7	7.17	13.06
Smp_074150.1	-0.72	7.13	15.35	3.11e-03	2.72e-02	189.34	215.7	211.66	123.56	133.79	128.17
Smp_074370.1	0.56	6.23	24.76	6.30e-04	1.15e-02	39.74	36.87	41.59	62.03	57.84	58.69
Smp_074560.1	2.55	2.09	11.33	7.68e-03	4.60e-02	0.23	1	1.16	4.81	8.41	1.24
Smp_074560.2	1.39	6.74	44.52	6.74e-05	3.75e-03	61.92	60.78	68.12	194.35	194.56	122.38
Smp_074560.3	1.29	7.35	31.38	2.64e-04	7.23e-03	104.41	131.17	113.4	362.66	316.64	193.35
Smp_074700.2	-0.45	6.76	12.99	5.14e-03	3.66e-02	521.73	531.46	545.9	392.44	337.66	496.22
Smp_074780.1	-0.61	7.3	15.56	2.98e-03	2.66e-02	875.78	1002.82	848.3	615.77	714.16	537.93
Smp_074940.1	-0.59	5.31	18.35	1.76e-03	2.04e-02	14.82	13.91	15.34	9.33	8.74	12.22
Smp_074990.1	-0.87	1.28	12.48	5.79e-03	3.93e-02	3.6	4.04	4.86	2.26	2.48	2.34
Smp_075030.1	1.03	6.99	24.14	6.89e-04	1.22e-02	203	181.8	230.45	474.21	524.74	290.49
Smp_075110.1	0.83	1.7	11.63	7.06e-03	4.36e-02	3.29	2.48	2.6	5.45	5.42	4.36
Smp_075130.1	0.71	7.27	35.51	1.64e-04	5.80e-03	52.07	40.71	48.43	85	79.18	72.62
Smp_075280.2	0.93	7.04	11.23	7.77e-03	4.63e-02	91.47	130.33	114.7	306.24	170.65	180.89
Smp_075350.1	1.09	6.21	21.18	1.09e-03	1.58e-02	26.69	15.45	24.66	58.89	43.39	42.55
Smp_075430.1	3.32	4.66	152.62	3.29e-07	7.66e-04	3.13	2.3	3.07	33.21	33.08	20.14
Smp_075770.1	1.34	7.82	32.77	2.24e-04	6.77e-03	85.22	92.94	111.2	283.59	161.44	312.38
Smp_076010.1	0.67	7.57	16.77	2.35e-03	2.37e-02	94.16	113.7	122.13	219.06	168.29	150.66
Smp_076320.1	-1.75	0.78	36.13	1.60e-04	5.72e-03	2.4	3.24	2.98	0.97	0.63	1.02
Smp_076390.2	2.34	3.39	28.15	3.96e-04	8.98e-03	4.59	3.04	1.99	22.86	18.31	8.59
Smp_076450.1	1.09	3.75	19.18	1.52e-03	1.89e-02	9.95	12.78	10.88	28.41	26.7	18.72
Smp_076450.2	1.51	4.65	23.36	7.73e-04	1.31e-02	3.57	3.4	3.81	10.95	14.48	5.87
Smp_076520.1	0.59	6.36	19.32	1.48e-03	1.87e-02	40.02	38.71	48.25	75.41	56.06	64.55
Smp_076530.1	0.59	7.05	19.72	1.38e-03	1.81e-02	27.3	19.33	21.76	35.68	35.65	34.14
Smp_076540.1	0.6	4.97	20.63	1.19e-03	1.64e-02	15.09	15.87	16.11	27.24	23.45	22.67
Smp_076630.1	1.2	7.03	40.8	9.55e-05	4.53e-03	50.95	39.84	46.79	116.93	124.65	80.01
Smp_076650.2	-0.62	3.56	11.15	7.94e-03	4.67e-02	10.31	12.46	10.95	6.65	6.51	9.52
Smp_076990.2	0.65	6.53	24.08	6.94e-04	1.22e-02	51.57	42.04	48.56	79.54	82.64	66.38
Smp_077020.1	-0.51	6.06	18.66	1.66e-03	1.99e-02	111.04	112.68	105.79	67.95	81.32	90.38
Smp_077180.1	-1.32	2.66	17.5	2.05e-03	2.20e-02	4.37	8.48	5.56	1.69	2.95	3.04
Smp_077540.2	0.88	5.29	18.33	1.76e-03	2.04e-02	7.91	6.1	8.21	14.21	16.42	11.07
Smp_077720.2	-0.93	8.07	56.07	2.62e-05	2.64e-03	488.29	469.58	515.69	250.81	217.19	332.54
Smp_077850.1	0.72	7.15	13.23	4.88e-03	3.54e-02	47.24	59.07	67.28	118.2	73.17	102.52
Smp_078040.1	-0.55	6.58	25.69	5.51e-04	1.07e-02	102.49	116.66	110.22	71.33	69.86	90.93
Smp_078240.1	0.37	6.67	16.97	2.27e-03	2.33e-02	34.85	31.71	35.91	45.07	40.67	51.02
Smp_078310.1	0.44	5.99	17.53	2.04e-03	2.20e-02	18	16.5	20.76	24.21	24.85	28.23
Smp_078700.1	0.53	5.42	18.62	1.68e-03	1.99e-02	15.08	15.49	14.85	21.78	24.06	21.3
Smp_078800.1	0.38	7.54	12.3	6.02e-03	3.99e-02	215.01	222.1	232.2	327.01	267.25	302.18
Smp_079400.1	0.49	6.17	18.18	1.81e-03	2.07e-02	22.68	18.32	22.78	33.03	27.35	31.46
Smp_079420.1	-0.75	5.91	31.09	2.73e-04	7.30e-03	59.21	69.99	55.35	38.04	34.95	40.67
Smp_079430.1	-0.47	8.84	24.23	6.80e-04	1.21e-02	1118.99	1200.21	1155.15	828.95	834.75	932.03
Smp_079840.2	-0.81	3.63	17.27	2.14e-03	2.25e-02	14.66	14.79	13.21	6.52	8.7	10.02
Smp_079970.1	-1.55	0.09	18.18	1.87e-03	2.09e-02	1.39	1.01	1.24	0.2	0.51	0.59
Smp_080130.1	-0.5	5.73	13.14	4.98e-03	3.59e-02	70.19	80.24	64.16	47.4	51.46	58.72
Smp_080180.1	0.56	6.41	27.64	4.22e-04	9.29e-03	79.97	74.6	90.29	120.17	130.53	120.83
Smp_080520.1	0.35	7.98	14	4.12e-03	3.20e-02	56.21	48.47	56.87	64.4	68.94	78.32
Smp_080530.1	-0.48	5.27	16.74	2.37e-03	2.37e-02	75.1	76.16	70.84	52.62	50.4	61.47
Smp_080550.1	-0.48	5.53	10.9	8.44e-03	4.85e-02	66.91	72.26	77.48	49.96	43.07	68.01
Smp_080700.1	0.66	7.63	23.6	7.46e-04	1.28e-02	39.1	26.64	38.28	58.59	51.42	58.05
Smp_080730.1	-0.59	4.45	15.56	2.98e-03	2.66e-02	25.44	28.78	26.5	17.58	16.29	21.49
Smp_081140.1	1.23	3.84	11.91	6.60e-03	4.21e-02	2.99	1.55	0.86	3.43	4.68	5
Smp_081900.1	1.33	8.72	16.6	2.43e-03	2.40e-02	708.57	515.48	722.55	2511.7	1610.48	865.65
Smp_082240.1	-0.59	9.88	26.02	5.26e-04	1.06e-02	4400.36	4602.29	4633.58	2889.81	2907.5	3669.83
Smp_082280.1	0.62	8.04	37.79	1.29e-04	5.09e-03	59.34	52.52	54.9	83.6	88.72	90.14
Smp_082300.2	-8.84	0.14	27.66	5.83e-04	1.11e-02	0.62	0.28	0.87	0	0	0
Smp_082490.1	-1.15	5.09	28.91	3.58e-04	8.46e-03	40.81	67.47	43.41	22.05	22.82	25.95
Smp_082560.2	-1.43	2.01	22.85	8.38e-04	1.36e-02	2.17	2.18	3.16	0.86	0.64	1.38
Smp_082660.1	0.38	6.49	12.05	6.38e-03	4.13e-02	32.71	29.02	32.16	37.75	45.54	41.89
Smp_082710.1	-0.58	7.18	22.13	9.35e-04	1.46e-02	118.02	128.41	123.26	75.82	77.6	101.58
Smp_082780.2	0.45	6.86	21.43	1.04e-03	1.55e-02	63.24	54.07	66.83	84.09	87.12	87.63
Smp_082800.1	0.38	7.02	12.4	5.88e-03	3.95e-02	61.64	46.33	57.89	73.6	71.28	76.59
Smp_083040.1	1.43	6.86	82.49	5.08e-06	1.55e-03	13.43	13.73	15.27	47.61	35.06	34.68
Smp_083240.1	-0.52	6.11	13.3	4.80e-03	3.51e-02	252.02	237.61	265.4	162.11	194	192.01
Smp_083410.1	-0.77	8.12	22.01	9.52e-04	1.48e-02	397.65	487.12	397.63	213.06	258.16	306.76
Smp_083740.1	0.48	7.61	11.39	7.47e-03	4.52e-02	218.74	226.68	253.67	399.59	295.9	305.25
Smp_083770.1	-1.14	2.47	19.15	1.53e-03	1.90e-02	2.98	4.75	3.9	1.73	1.28	2.45
Smp_083790.1	0.55	5.36	13.2	4.91e-03	3.55e-02	19.62	17.06	17.9	30.27	28.96	22.67
Smp_083980.1	2.27	0.59	18.45	1.69e-03	2.00e-02	0.3	0.1	0.22	1.41	0.84	0.83
Smp_084060.1	0.41	6.77	11.73	6.89e-03	4.31e-02	44.68	36.68	40.21	50.5	59.66	55.91
Smp_084380.1	0.4	6.4	17.66	1.99e-03	2.17e-02	42.43	39.34	44.15	53.52	58.34	58.86
Smp_084540.1	0.86	4.49	16.32	2.57e-03	2.46e-02	12.25	6.56	11.28	19.21	17.29	19.58
Smp_084600.1	-0.62	5.98	13.66	4.43e-03	3.36e-02	52.16	51.6	49.56	29.52	26.77	47.62
Smp_085080.1	-0.49	6.42	13.92	4.19e-03	3.23e-02	103.1	123.07	119.18	82.57	69.59	102.47
Smp_085110.1	-1.08	8.37	48.1	4.93e-05	3.34e-03	306.91	297.19	326.21	127.24	123.48	206.31
Smp_085180.1	-1.72	3.84	20.2	1.28e-03	1.72e-02	22.38	44.4	25.27	10.69	5.77	12.57
Smp_085380.1	1.33	6.42	28.74	3.66e-04	8.54e-03	7.27	4.51	5.6	17.33	16.49	10.65
Smp_085500.1	-0.47	5.5	12.99	5.14e-03	3.66e-02	25.78	25.69	24.26	17.05	16.64	22.67
Smp_085840.1	0.88	7.3	11.47	7.34e-03	4.47e-02	703.16	289.3	470.56	1098.4	848.04	835.09
Smp_085910.1	1.31	7.53	133.98	5.92e-07	8.58e-04	24.81	21.97	25.2	63.84	62.55	56.29
Smp_086030.1	-0.35	6.87	13.26	4.84e-03	3.53e-02	151.18	156.18	160.85	130.99	112.17	136.19
Smp_086190.1	-0.62	7.64	11.65	7.02e-03	4.35e-02	264.02	273.81	295.9	193.56	128.17	243.27
Smp_086220.1	-1.52	3.36	47.11	5.37e-05	3.46e-03	8.51	12.98	9.65	3.75	3.69	3.79
Smp_086270.1	0.65	7.28	29.74	3.23e-04	7.96e-03	36.4	28.07	33.11	53.68	53.67	49.15
Smp_086470.1	-0.75	5.42	16.52	2.47e-03	2.42e-02	82.08	111.44	95.85	56.32	46.61	76.48
Smp_086480.1	-1.6	7.24	20.69	1.18e-03	1.64e-02	237.82	447.19	368.16	100.25	66.69	198.36
Smp_086530.1	-1.33	9.47	16.94	2.28e-03	2.33e-02	2060.12	3465.4	3089.57	813.09	801.11	1997.38
Smp_086860.1	-1.34	4.24	24.8	6.26e-04	1.15e-02	145.74	235.19	144.17	62.12	73.85	84.92
Smp_087220.3	-1.58	3	15.93	2.77e-03	2.56e-02	7.81	15.8	6.43	2.06	3.91	4.6
Smp_087320.1	-3.94	1.46	45.21	6.28e-05	3.64e-03	5.47	14.55	7.19	0.33	0.79	0.74
Smp_087330.1	1.04	5.95	31.27	2.67e-04	7.23e-03	48.68	41	41.35	108.75	97.35	70.01
Smp_087520.2	1.05	5.84	32.39	2.34e-04	6.82e-03	12.58	10.53	12.55	27.9	28.36	19.12
Smp_087580.1	0.89	9.45	18.65	1.67e-03	1.99e-02	218.22	138.62	231.12	438.63	292.88	386.37
Smp_087620.1	0.73	9.2	38.23	1.23e-04	4.96e-03	200.47	155.77	197.65	333.7	308.27	296.88
Smp_087760.1	-0.67	6.67	23.55	7.51e-04	1.28e-02	184.9	163.99	131.74	95.31	108.01	109.78
Smp_087940.1	0.86	9.32	30.7	2.86e-04	7.47e-03	168.14	152.98	164.44	365.06	283.69	253.02
Smp_087940.2	1.32	5.85	25.73	5.49e-04	1.07e-02	6.58	9.91	10.95	26.21	27.44	15.92
Smp_088090.1	2.85	6.7	65.61	1.36e-05	2.07e-03	32.01	21.55	27.13	252.78	236.49	103.07
Smp_088460.1	0.57	7.29	23.16	7.97e-04	1.32e-02	53.75	41.69	51.85	77.46	76.31	70.49
Smp_088950.1	-0.66	6.38	16.8	2.34e-03	2.37e-02	41.13	45.97	41.83	24.15	27.21	33
Smp_089180.1	0.5	9.32	25.87	5.38e-04	1.07e-02	94.12	79.15	95.63	122.2	132.02	135.67
Smp_089200.1	-1.6	6.27	21.35	1.06e-03	1.56e-02	38.07	58.21	47.2	7.63	15.4	26.38
Smp_089200.2	-2.07	5.4	21.96	9.59e-04	1.49e-02	27.15	26.3	26.99	1.79	8.27	9.99
Smp_089230.1	0.31	6.07	11.29	7.66e-03	4.60e-02	39.45	37.69	39.01	50.85	45.93	51.03
Smp_089320.1	-0.75	5.84	12.52	5.73e-03	3.90e-02	123.57	142.73	163.68	73.23	65.73	127.96
Smp_089670.1	2.05	9.58	39.13	1.13e-04	4.86e-03	58.53	24.22	38.68	214.71	181.83	114.21
Smp_089860.1	-1.16	2.34	14.62	3.61e-03	2.98e-02	3.42	4.33	2.93	1.1	2.13	1.75
Smp_089870.1	-0.57	7.73	16.38	2.53e-03	2.45e-02	503.16	544.1	523.19	319.49	308.14	475.12
Smp_089930.2	0.57	6.37	28.63	3.71e-04	8.57e-03	14.34	13.24	13.88	22.45	19.37	21.19
Smp_090030.1	0.72	5.29	16.35	2.55e-03	2.46e-02	16.12	13.83	14.42	26.86	28.65	19.43
Smp_090120.1	-0.76	10.62	26.96	4.63e-04	9.92e-03	1998.94	2252.71	1718.38	1105.74	1222.28	1315
Smp_090240.1	0.87	6.97	51.76	3.65e-05	2.88e-03	15.99	13.87	16.54	32.88	24.76	29.31
Smp_090450.1	0.7	6.43	28.04	4.01e-04	9.05e-03	12.14	9.57	14	18.78	20.39	20.34
Smp_090450.2	0.6	7.24	16.36	2.55e-03	2.45e-02	24.69	17.26	23.55	29.71	33.47	38.73
Smp_090890.1	1.7	6.52	23.18	7.95e-04	1.32e-02	6.56	3.2	4.05	16.68	19.95	8.7
Smp_090920.1	0.5	6.22	19.57	1.42e-03	1.83e-02	135.16	141.17	148.29	211.66	219.53	187.42
Smp_090980.3	-0.85	3.52	21.24	1.08e-03	1.57e-02	4.24	5.51	5.93	2.65	3.21	3.1
Smp_091190.1	0.45	8.04	11.14	7.95e-03	4.67e-02	168.57	147.41	177.46	223.93	263.57	199.86
Smp_091190.2	1.11	5.18	25.77	5.45e-04	1.07e-02	16.87	12.13	16.07	31.94	36.78	31.08
Smp_091230.1	-0.41	5.98	14.02	4.10e-03	3.19e-02	511.01	561.61	543.59	444.77	430.52	410.22
Smp_091380.1	0.32	7.73	11.37	7.52e-03	4.54e-02	201.08	183.11	197.39	248.21	248.67	248.54
Smp_091460.1	0.57	10.35	16.38	2.53e-03	2.45e-02	748.55	538.72	699.31	1023.85	861.29	1158.57
Smp_091840.2	1.3	3.06	12.37	5.92e-03	3.97e-02	2.22	1.07	1.01	3.44	4.85	2.62
Smp_092170.1	0.95	3.85	11.85	6.69e-03	4.24e-02	5.74	6.91	6.59	14.78	14.88	8.45
Smp_092170.2	0.47	5.33	16.18	2.64e-03	2.50e-02	23.57	25.53	29.06	36.9	37.05	37.14
Smp_092850.1	0.65	6.54	26.64	4.84e-04	1.02e-02	102.09	78.34	86.07	146.48	151.06	131.28
Smp_093220.1	0.8	7.87	31.36	2.64e-04	7.23e-03	66.43	52.69	65.54	123.73	108.38	96.02
Smp_093740.1	0.38	8.96	15.26	3.17e-03	2.75e-02	199.11	169.39	200.75	252.1	257.77	248.8
Smp_093780.1	0.97	4.1	15.35	3.11e-03	2.72e-02	14.52	14.07	20.56	35.68	39.77	22.95
Smp_093950.1	0.7	8.57	19.63	1.41e-03	1.82e-02	66.9	61.33	64.06	99.31	129.46	89.01
Smp_094060.1	1.02	6.78	26.01	5.27e-04	1.06e-02	33.82	26.37	31.48	74.87	69.03	45.65
Smp_094190.1	1.09	5.92	12.54	5.69e-03	3.89e-02	18.63	6.93	13.69	34.71	26.35	23.94
Smp_094250.1	-0.8	5.43	16.58	2.44e-03	2.41e-02	22.83	21.62	26.41	11.91	10.62	19.8
Smp_094330.2	0.58	5.45	13.33	4.76e-03	3.49e-02	7.01	6.05	5.6	8.7	11.34	8.58
Smp_094560.1	1.89	3.6	39.03	1.14e-04	4.87e-03	2.02	3.06	3.92	14.47	11.59	7.93
Smp_094630.3	-1.53	3.72	23.15	7.99e-04	1.32e-02	7.26	10.97	6.72	1.67	2.96	4.42
Smp_094640.1	0.76	5.93	19.97	1.33e-03	1.76e-02	25.41	24.29	25.12	52.38	42.74	34.34
Smp_094880.2	-0.52	7.81	13.93	4.18e-03	3.23e-02	180.61	136.73	160.14	94.56	110.54	137.67
Smp_095350.1	-6.22	2.89	73.41	9.34e-07	9.05e-04	7.03	26.34	15.1	0	0.04	0.64
Smp_095360.1	-1.18	9.68	14.96	3.37e-03	2.86e-02	2053.7	2473.5	2145.29	620.16	1067.97	1397.27
Smp_095520.1	-2.25	7.36	51.03	3.87e-05	2.96e-03	242.87	578.61	463.18	109.23	68.4	101.93
Smp_096020.1	0.61	8.46	28.98	3.55e-04	8.45e-03	137.32	123.34	135.99	220.96	202.75	198.79
Smp_096020.2	1.45	5.13	73.78	8.22e-06	1.79e-03	8.9	5.4	7.51	19.88	21.05	20.01
Smp_096240.1	0.61	7.26	10.74	8.79e-03	4.98e-02	12.66	9.46	10.95	17.22	20.99	13.22
Smp_096270.1	0.72	5.81	27.14	4.52e-04	9.73e-03	15.17	12.55	13.99	24.05	25.44	20.62
Smp_096410.1	-1.1	4.92	13.97	4.15e-03	3.21e-02	5.99	9.53	9.45	2.9	4.45	4.7
Smp_096480.1	-0.98	3.78	12.56	5.67e-03	3.88e-02	19.9	14.06	15.09	5.61	7.23	13.05
Smp_097020.1	1.17	8.06	48.54	4.75e-05	3.29e-03	41.11	25.22	39.38	89.42	71.19	83.15
Smp_097320.1	0.65	7.53	31.23	2.69e-04	7.23e-03	130.93	103.71	126.55	213.97	168.13	200.73
Smp_097560.1	0.55	5.47	16.14	2.66e-03	2.51e-02	67.41	73.05	70.32	110.04	101.39	107.73
Smp_097620.1	0.47	7.1	12.96	5.17e-03	3.67e-02	171.12	172.48	183.65	263.16	277.58	212.07
Smp_097710.1	0.5	5.17	15.7	2.90e-03	2.62e-02	17.25	17.55	20.38	27.96	23.44	29.05
Smp_097800.1	-0.51	10.18	17.66	1.99e-03	2.17e-02	1680.28	1655.73	1483.01	990.26	1192.51	1306.18
Smp_098320.4	-0.88	3.89	17.62	2.01e-03	2.18e-02	22.91	22.08	26.8	13.12	9.06	18.23
Smp_098330.1	-0.61	5.95	18.83	1.61e-03	1.96e-02	151.79	181.31	153.71	104.13	95.17	132.12
Smp_098340.1	-1.33	3.22	23.94	7.09e-04	1.24e-02	10.58	16.16	13.46	4.85	3.58	8.17
Smp_098890.2	-1.21	6.82	20.75	1.17e-03	1.64e-02	574.45	500.47	481.81	159.67	170.71	376.25
Smp_098960.1	-0.56	7.91	14.44	3.75e-03	3.04e-02	1378.82	1557.39	1301.1	877.44	1134.12	1013.04
Smp_099090.1	-1.02	2.81	18.26	1.79e-03	2.06e-02	10.52	9.16	6.46	3.68	4.15	5.49
Smp_099150.1	0.86	8.79	28.96	3.56e-04	8.45e-03	462.58	369.69	414.31	870.14	833.65	607.84
Smp_099320.1	-0.5	5.76	18.17	1.81e-03	2.07e-02	138.74	154.28	153.8	119.16	102.8	105.8
Smp_099670.1	-2.09	-0.64	25.68	4.21e-04	9.29e-03	0.58	0.37	0.47	0.14	0.11	0.08
Smp_099930.1	0.77	7.65	53.92	3.09e-05	2.82e-03	64.88	50.43	61.17	105.64	96.23	106.73
Smp_101290.2	-3.18	3.76	64.39	1.47e-05	2.10e-03	26.09	21.41	22.44	2.08	1.06	4.88
Smp_101970.1	-0.49	7.23	12.94	5.20e-03	3.67e-02	503.78	594.3	632.96	432	343.65	510.97
Smp_102040.1	-0.51	8.33	15.01	3.33e-03	2.85e-02	515.63	586.04	480.83	343.19	357.63	449.38
Smp_102240.1	0.62	8.2	36.44	1.49e-04	5.56e-03	132.23	117.92	128.3	195.29	213.38	188.35
Smp_102390.1	-2.31	-0.86	29.66	1.05e-04	4.75e-03	1.11	2.06	1.58	0.41	0.08	0.46
Smp_102410.1	0.57	6.08	27.79	4.14e-04	9.24e-03	36.83	36.14	42.02	62.88	54.43	58.44
Smp_102810.1	-0.65	5.22	15.45	3.04e-03	2.69e-02	17.43	17.67	18.67	9.24	11.58	14.66
Smp_103320.1	-0.39	7.64	15.15	3.24e-03	2.79e-02	194.8	186.62	186.37	145.33	135.48	167.86
Smp_103560.1	-0.66	5.9	28.05	4.00e-04	9.05e-03	67.79	72.26	82.71	42.44	43.82	59.26
Smp_103560.2	-1.74	1	30.95	2.85e-04	7.47e-03	3.11	2.56	2.87	0.61	1.03	1.05
Smp_103570.1	0.7	7.2	37.14	1.38e-04	5.36e-03	31.95	25.83	29.37	53.79	43.63	47.56
Smp_103920.1	0.58	5.84	15.4	3.08e-03	2.70e-02	32.74	26.34	30.01	44.68	51.5	39.68
Smp_104110.1	0.64	7.09	20.83	1.15e-03	1.63e-02	107.19	100.55	110.53	194.05	172.96	142.59
Smp_104660.1	-0.6	5.87	21.33	1.06e-03	1.56e-02	498.32	497.08	440.09	328.85	352.49	321.13
Smp_104890.1	-1.69	2.61	22.37	9.01e-04	1.43e-02	5.01	7.58	6.83	1.68	2.1	2.48
Smp_105020.1	0.81	8.93	17.41	2.09e-03	2.22e-02	149.24	78.48	130.23	210.67	205.31	227.95
Smp_105220.1	0.95	7.49	12.97	5.17e-03	3.66e-02	139.18	124.12	148.01	303.29	185.9	335.23
Smp_105330.1	0.38	7.43	17.34	2.11e-03	2.23e-02	84.87	84.7	89.71	117	109.82	119.4
Smp_105410.1	0.73	9.28	18.67	1.66e-03	1.98e-02	268	242.04	304.41	574.47	355.62	455.33
Smp_105450.1	-0.87	9.7	20.75	1.17e-03	1.64e-02	6557.62	8388.29	7188.56	4562.52	3478.04	4737.58
Smp_105970.1	0.46	9.2	13.98	4.14e-03	3.21e-02	354.89	270.81	334.19	478	461.87	413.14
Smp_106110.1	1.22	6.76	37.58	1.32e-04	5.16e-03	129.79	83.96	119.71	328.07	258.54	210.73
Smp_110280.2	-0.76	4.7	16.39	2.53e-03	2.45e-02	15.43	20.7	17.4	10.07	8.58	14.08
Smp_111340.1	-1.79	4.72	26.86	4.69e-04	9.98e-03	112.73	199.3	146.98	28.56	34.98	76.94
Smp_114160.1	0.57	5.7	11.82	6.74e-03	4.25e-02	41.88	37.12	31.97	66.77	54.3	48.07
Smp_114430.2	-1.44	3.97	20.6	1.19e-03	1.65e-02	17.83	43.81	27.38	10.63	9.96	13.65
Smp_114565.1	1.38	3.77	45.52	6.17e-05	3.63e-03	2.17	1.66	2.11	6.45	4.62	4.71
Smp_115450.1	0.48	6.39	15.85	2.81e-03	2.58e-02	61.24	52.16	55.35	87.75	72.29	81.36
Smp_119110.1	1.08	7.22	25.45	5.70e-04	1.10e-02	6.37	7.66	7.44	16.02	19.06	11.15
Smp_119310.1	0.52	9.36	21.65	1.01e-03	1.52e-02	462.6	380.39	466.16	650.42	675.98	598.54
Smp_121160.1	0.92	4.17	18.09	1.84e-03	2.08e-02	4	3.43	4.59	6.93	9.63	6.79
Smp_121160.2	0.48	4.65	14.61	3.62e-03	2.98e-02	6.61	6.83	7.34	9.74	9.85	10.15
Smp_121930.2	-1.82	2.87	18.77	1.63e-03	1.97e-02	33.44	19.28	24.34	4.77	9.06	8.88
Smp_121940.1	1.04	5.55	13.16	4.95e-03	3.58e-02	14.11	6.63	8.64	23.67	23.51	14.27
Smp_121990.3	0.8	8.32	33.01	2.18e-04	6.66e-03	87.18	65.36	79.68	149.87	120.35	144.9
Smp_122340.1	0.49	5.32	16.76	2.36e-03	2.37e-02	10.49	8.25	9.38	12.92	13.78	13.87
Smp_122890.1	0.63	6.41	16.78	2.35e-03	2.37e-02	22.87	14	18.46	30.82	26.58	30.52
Smp_122900.1	1.58	7.97	56.89	2.47e-05	2.60e-03	38.66	27.39	38.15	123.52	108.5	84.9
Smp_122980.1	-0.69	5.07	10.97	8.29e-03	4.79e-02	8.13	7.15	7.55	3.51	4.82	6.37
Smp_123000.1	1.47	8.47	30.11	3.08e-04	7.78e-03	16.54	11.48	13.22	43.11	47.57	24.86
Smp_123020.1	0.84	6.61	18.3	1.77e-03	2.04e-02	19.35	12.14	15.63	34.28	27.44	24.37
Smp_123020.2	1.22	4.84	91.53	3.23e-06	1.35e-03	4.09	3.55	4.27	9.23	9.18	9.99
Smp_123130.1	0.45	4.26	10.93	8.38e-03	4.83e-02	5.68	5.04	5.14	7.79	6.73	7.83
Smp_123220.1	-1.18	0.37	16.34	2.63e-03	2.50e-02	2.63	3.15	3.55	1.51	0.94	1.76
Smp_123260.1	2.26	6.41	40.93	9.43e-05	4.51e-03	6.71	7.54	7.94	41.96	48.24	17.26
Smp_123480.1	0.81	5.06	11.67	6.98e-03	4.34e-02	8.82	5.61	7.99	15.83	11.9	12.43
Smp_123570.2	1.47	3.7	29.81	3.20e-04	7.93e-03	2.97	1.78	2.27	5.72	8.73	5.5
Smp_123600.1	0.63	7.31	15.53	3.00e-03	2.66e-02	51.85	36.87	49.52	75.03	80.53	62.13
Smp_123610.1	0.8	6.62	26.18	5.15e-04	1.05e-02	16.64	11.98	15.9	27.03	29.17	22.62
Smp_123640.1	0.93	6.33	41.39	9.02e-05	4.39e-03	17.03	15.66	17.05	35	34.58	27.1
Smp_123720.1	-1.62	2.62	12.11	6.30e-03	4.10e-02	8.91	4.66	6.42	0.84	1.77	4.2
Smp_123810.1	1.04	2.46	12.4	5.88e-03	3.95e-02	1.03	1.16	1.07	3.18	1.98	1.66
Smp_123870.1	-0.47	6.94	11.12	7.99e-03	4.68e-02	137	183.33	159.5	102.44	120.48	135.35
Smp_124030.1	1.91	5.37	94.97	2.74e-06	1.35e-03	5.78	7.18	9.16	30.48	30.51	23.75
Smp_124070.1	-1.34	2.36	20.3	1.26e-03	1.70e-02	18.9	18.36	11.9	5.16	5.27	9.83
Smp_124240.1	-1.26	6.61	25.45	5.70e-04	1.10e-02	89.01	132.19	138.06	50.1	36.91	68.87
Smp_124440.1	0.6	7.83	17.97	1.88e-03	2.10e-02	70.98	70.79	75.05	121.9	120.45	94.63
Smp_124450.1	1.3	7.05	33.19	2.13e-04	6.61e-03	26.06	13.4	20.57	57.06	52.07	41.88
Smp_124700.1	0.46	5.9	22.02	9.51e-04	1.48e-02	15.85	15.31	15.59	22.3	22.13	21.8
Smp_124740.2	-1.3	4.08	12.04	6.39e-03	4.14e-02	20.83	15.58	20.53	6.22	4.68	13.2
Smp_124820.1	0.42	8.59	22.1	9.38e-04	1.47e-02	106.63	99.33	112.38	146.58	140.61	148.98
Smp_124850.1	0.89	6.64	71.88	9.20e-06	1.81e-03	17.23	15.87	17.56	33.47	32.41	30.04
Smp_125050.1	0.54	6.74	19.72	1.39e-03	1.81e-02	20.06	15.96	21.44	26.45	29.44	29.99
Smp_125070.1	0.68	6.78	11.93	6.56e-03	4.20e-02	60.47	41.74	48.94	81.84	98.45	66.65
Smp_125080.1	3.31	3.11	14.67	3.58e-03	2.96e-02	0.81	0.1	0.01	3.92	3.8	1.45
Smp_125290.1	1.02	7.03	43.6	7.33e-05	3.85e-03	10.35	6.82	9.49	19.05	18.48	17.67
Smp_125370.1	0.62	5.07	21.62	1.01e-03	1.53e-02	4.68	4.53	4.91	8.04	6.77	7.45
Smp_125420.1	1.03	2.98	27.99	4.04e-04	9.09e-03	2.41	2.34	2.93	5.19	4.5	6.44
Smp_125450.1	-2.88	-0.28	40.97	5.47e-05	3.46e-03	0.61	0.37	0.38	0.04	0.09	0.06
Smp_125630.1	0.7	5.34	14.58	3.64e-03	2.99e-02	5.19	4.45	6.08	10.24	6.21	9.86
Smp_125730.2	1.32	4.63	14.44	3.75e-03	3.04e-02	7.05	5.11	5.43	15.63	21.19	7.87
Smp_125730.3	1.1	8.17	77.45	6.67e-06	1.70e-03	112.56	88.59	116.64	252.55	226.27	221.19
Smp_125760.1	-1.32	2.32	18.63	1.68e-03	1.99e-02	2.86	4.13	2.6	1.13	1.58	1.28
Smp_125810.1	1.1	7.17	29.2	3.45e-04	8.28e-03	49.42	33.34	45.43	120.33	85.53	74.52
Smp_125870.1	1.73	3.83	11.2	7.83e-03	4.64e-02	0.35	0.57	0.5	1.43	2.72	0.67
Smp_125870.2	0.7	6.4	18.44	1.73e-03	2.02e-02	11.35	8.14	11.25	17.43	16.6	16.94
Smp_125890.1	1.59	6.54	61.91	1.73e-05	2.28e-03	24.78	20.77	24.85	81.89	83.39	50.9
Smp_125900.1	0.41	6.74	13	5.13e-03	3.66e-02	51.3	44.36	56.1	70.13	58.03	80.35
Smp_126080.2	1.01	5.6	23.02	8.14e-04	1.34e-02	7.99	6.92	9.72	18.11	19.97	12.48
Smp_126140.1	2.07	5.04	38.09	1.25e-04	4.96e-03	2.81	1.31	2.06	11.38	9.57	5.26
Smp_126170.1	1.1	5.88	10.85	8.55e-03	4.88e-02	18.84	5.22	11.91	27.07	23.87	28.28
Smp_126240.2	-11.46	3.4	32.64	5.40e-04	1.07e-02	1.11	1.4	0.28	0	0	0
Smp_126290.1	1.52	4.11	28.4	3.83e-04	8.75e-03	3.67	3.23	3.02	10.11	12.24	6.72
Smp_126310.1	0.57	5.3	16.32	2.57e-03	2.46e-02	10.57	13.38	14.41	18.81	20.14	19.52
Smp_126360.1	2.34	6.33	41.43	8.99e-05	4.39e-03	7.73	6.37	9.69	50.32	51.57	19.55
Smp_126420.1	-1.38	4.01	16.55	2.46e-03	2.41e-02	10.55	12.88	11.59	2.76	4.18	7.15
Smp_126670.1	0.46	8	16.39	2.53e-03	2.45e-02	191.48	172.1	168.99	252.95	255.7	246.04
Smp_126730.1	1.84	4.97	36.05	1.55e-04	5.65e-03	4.6	2.79	4.26	18.46	15.31	8.47
Smp_126760.1	1.32	4.46	19.07	1.55e-03	1.91e-02	1.46	0.76	1.24	2.32	4.03	2.43
Smp_126760.2	0.95	6.02	48.01	4.97e-05	3.34e-03	8.04	8.02	9.6	18.28	16.36	16.31
Smp_127010.3	-1.46	0.2	11.81	6.71e-03	4.25e-02	0.33	0.17	0.3	0.07	0.14	0.1
Smp_127220.1	2.52	5.01	27.13	4.53e-04	9.73e-03	2.63	3.46	3.95	31.24	19.89	6.89
Smp_127240.1	-1.49	2.13	30.97	2.78e-04	7.37e-03	4.99	7.72	5.47	1.95	2.08	2.68
Smp_127280.1	0.66	6.19	12.16	6.23e-03	4.07e-02	24.2	26.26	26.88	49.83	39.87	35.39
Smp_127280.2	1.99	1.35	13.78	4.38e-03	3.33e-02	0.66	0.34	0.13	2	1.79	0.83
Smp_127280.3	3.52	5.8	66.53	1.28e-05	2.05e-03	3.97	1.26	2.85	34.05	43.15	16.66
Smp_127280.4	2.03	4.62	32.37	2.35e-04	6.82e-03	15.65	13.48	15.34	79.02	76.2	31.85
Smp_127310.1	1.48	5.28	30.48	2.94e-04	7.56e-03	5.79	3.86	4.78	17.18	14.92	8.66
Smp_127370.1	-1.28	4	32.32	2.36e-04	6.82e-03	3.96	5.52	4.8	1.93	1.39	2.78
Smp_127380.2	1.34	4.41	24.28	6.75e-04	1.21e-02	4.51	1.71	3.15	8.09	8.21	7.87
Smp_127380.3	1.01	7.13	60.61	1.90e-05	2.42e-03	23.84	25.43	30.84	58.71	55.21	51.74
Smp_127450.1	1.07	7.82	34.12	1.92e-04	6.31e-03	18.03	11.12	16.78	38.57	29.96	29.64
Smp_127460.1	-1.04	3.7	24.03	7.00e-04	1.22e-02	12.12	10.93	12.61	4.46	7.58	5.8
Smp_127460.3	-0.53	3.78	11.32	7.60e-03	4.57e-02	4.71	4.34	4.55	3.39	3.31	2.98
Smp_127520.1	1.16	4.38	15.67	2.92e-03	2.62e-02	5.26	5.25	5.85	15.88	13.73	7.44
Smp_127520.3	1.56	2.34	19.62	1.42e-03	1.83e-02	0.57	0.78	0.7	2.61	2.06	1.55
Smp_127740.2	0.7	4.55	14.2	3.95e-03	3.13e-02	2.24	1.36	1.75	3.15	3.04	2.71
Smp_127820.1	-0.98	5.41	16.94	2.28e-03	2.33e-02	20.8	17.6	18.4	8.09	7.31	14.58
Smp_127830.1	0.72	5.93	22.62	8.65e-04	1.39e-02	22.36	19.18	20.38	42.27	27.11	35.49
Smp_127920.1	0.46	5.92	11.97	6.51e-03	4.18e-02	6.93	5.79	6.78	9.2	7.44	11.08
Smp_128000.1	-0.34	6.28	11.2	7.84e-03	4.64e-02	178.53	194.97	209.66	147.31	160.91	167.7
Smp_128010.1	-1.28	1.57	14.76	3.52e-03	2.93e-02	4.39	8.3	6.64	2.62	1.73	3.86
Smp_128150.1	0.5	5.53	14.07	4.06e-03	3.17e-02	8.34	6.53	8.49	11.08	11.63	11.11
Smp_128170.1	0.57	7.83	18.93	1.59e-03	1.94e-02	119.86	86.08	111.35	176.15	153.46	152.91
Smp_128330.2	1.01	2.88	17.82	1.94e-03	2.13e-02	2.89	3.11	2.49	5.27	7.27	5.16
Smp_128350.1	2.91	1.14	10.19	8.44e-03	4.85e-02	0	0.48	0	1.24	2.06	0.78
Smp_128350.2	1.02	5.5	12.45	5.81e-03	3.93e-02	8.07	12.19	8.11	17.78	27.85	13.37
Smp_128360.1	-0.5	6.59	13.6	4.49e-03	3.38e-02	56.69	59.54	64.28	36.58	40.21	55.17
Smp_128480.1	0.62	5.62	17.01	2.25e-03	2.32e-02	13.66	14.14	14.76	20.53	26.68	19.85
Smp_128820.1	-1.21	3.02	13.28	4.82e-03	3.52e-02	150.07	117.6	93.96	31.35	82.2	59.14
Smp_128920.1	0.97	6.02	12.22	6.14e-03	4.04e-02	6.63	4.39	4.71	9.27	14.94	7.06
Smp_128940.1	-1.04	5	26.93	4.65e-04	9.94e-03	15.09	19.56	18.72	7.75	7.05	12.06
Smp_129000.1	1.5	4.66	25.59	5.59e-04	1.09e-02	9.99	8.61	10.36	34.68	32.44	15.89
Smp_129020.3	-3.45	1.47	26.06	5.42e-04	1.07e-02	1.44	4.84	1.42	0.12	0.38	0.24
Smp_129050.1	0.93	7.86	56.96	2.46e-05	2.60e-03	43.5	32.67	44.84	83.16	70.7	83.1
Smp_129050.2	1.38	7.61	73.07	8.57e-06	1.81e-03	28.25	19.51	32.28	76.68	65.1	71.48
Smp_129060.1	-0.65	5.62	18.15	1.82e-03	2.07e-02	25.77	23.71	27.4	15.75	13.34	21.43
Smp_129100.2	-1.11	2.66	23.67	7.39e-04	1.27e-02	5.41	4.83	4.03	1.8	2.21	2.82
Smp_129320.1	0.47	6.93	21.88	9.71e-04	1.50e-02	34.45	27.33	32.62	43.13	43.27	48.39
Smp_129360.1	1.13	8.22	93.89	2.89e-06	1.35e-03	29.65	27.61	33.61	73.03	66.27	64.6
Smp_129430.1	0.72	6.69	30.26	3.02e-04	7.66e-03	11.74	9.95	12.91	22.08	16.95	19.23
Smp_129500.1	-0.72	4.62	15.85	2.81e-03	2.58e-02	7.48	6.35	6.95	3.43	4.08	5.53
Smp_129510.1	1.81	6.24	26.67	4.82e-04	1.01e-02	20.05	10.95	11.99	60.85	65.15	26.93
Smp_129560.1	0.43	7.15	20.65	1.18e-03	1.64e-02	40.36	34.25	42.29	52.18	52.43	56.72
Smp_129770.2	0.51	5.6	11.57	7.16e-03	4.39e-02	12.43	9.27	12.06	18.24	14.85	16.27
Smp_129820.1	0.89	7.46	26.69	4.80e-04	1.01e-02	27.66	16.2	23.13	44.67	38.18	44.71
Smp_129900.3	1.1	6.41	12.37	5.92e-03	3.97e-02	39.34	21.64	28.01	75.65	80.39	37.95
Smp_130070.3	8.23	-0.47	39.29	1.00e-03	1.52e-02	0	0	0	0.22	0.46	0.22
Smp_130220.1	0.6	5.28	21.33	1.06e-03	1.56e-02	18.87	16.31	18.73	28.38	30.02	25.41
Smp_130330.1	0.88	4.73	17.4	2.09e-03	2.22e-02	10.88	11.1	11.47	25.29	22.02	15.59
Smp_130480.3	-0.75	4.81	14.83	3.46e-03	2.90e-02	19.88	21.96	21.26	13.02	10.55	15.14
Smp_130500.1	1.38	3.18	29.66	3.26e-04	8.00e-03	1.01	0.91	1.41	3.65	2.41	2.76
Smp_130590.1	0.65	4.41	18.09	1.84e-03	2.08e-02	6.66	5.47	5.56	10.58	8.39	9.55
Smp_130590.2	0.65	4.41	18.09	1.84e-03	2.08e-02	6.66	5.47	5.56	10.58	8.39	9.55
Smp_130600.1	0.57	6.98	20.67	1.18e-03	1.64e-02	26.91	34.79	34.25	50.78	45.14	50.28
Smp_130600.2	0.94	5.22	20.83	1.15e-03	1.63e-02	5.69	3.88	6.87	12.4	9.94	9.83
Smp_130680.1	0.3	7.09	11.74	6.87e-03	4.31e-02	39.67	35.04	39.56	49.91	45.66	49.34
Smp_130690.1	0.98	7.42	64.35	1.47e-05	2.10e-03	14.38	13.71	15.9	32.37	30.14	26.3
Smp_130890.1	-0.85	4.24	19.99	1.32e-03	1.76e-02	4.48	5.19	4.11	1.94	2.68	3.31
Smp_130910.2	0.5	6.31	13.67	4.43e-03	3.35e-02	18.86	18.38	17.57	30.75	25.64	23.21
Smp_131050.1	-1.27	3.58	21.56	1.02e-03	1.53e-02	11.29	9.52	8.93	3.37	3.78	5.62
Smp_131160.1	0.88	4.3	15.97	2.75e-03	2.55e-02	3.02	3.08	3.51	6.71	3.81	7.69
Smp_131250.2	1.44	5.37	16.82	2.33e-03	2.36e-02	67.82	19.1	63.01	149.81	125.02	141.96
Smp_131250.3	1.03	8.78	26.36	5.03e-04	1.03e-02	131.77	108.87	154.48	319.94	224.99	282.67
Smp_131360.2	0.5	5.37	13.27	4.83e-03	3.52e-02	14.03	10.44	13.69	19.12	16.94	19.41
Smp_131410.1	-1.93	2.92	16.33	2.56e-03	2.46e-02	18.91	41.12	32.34	8.9	4.31	11.76
Smp_131650.1	0.5	6.58	15.48	3.03e-03	2.68e-02	19.99	14.9	20.85	27.81	23.92	29.11
Smp_131950.1	0.57	6.85	12.44	5.83e-03	3.93e-02	37.86	24.23	35.57	53.06	43.35	51.88
Smp_131990.2	1.09	6.98	33.14	2.14e-04	6.61e-03	35.99	24.77	35.31	77.97	74.19	56.64
Smp_132000.2	0.46	6.43	24.91	6.16e-04	1.15e-02	6.53	6.05	6.35	8.66	8.63	9.37
Smp_132020.1	0.52	7.54	12.74	5.44e-03	3.78e-02	66.35	48.96	65.84	84.38	97.24	83.31
Smp_132080.1	0.71	3.42	13.12	4.99e-03	3.59e-02	4.8	4.09	4.6	7.71	7.26	7.78
Smp_132120.1	1	7	27.83	4.12e-04	9.22e-03	28.36	22.05	24.37	50.59	62.1	39.85
Smp_132180.3	0.68	4.81	24.06	6.97e-04	1.22e-02	5.58	4.25	5.24	8.66	8.03	8.04
Smp_132200.1	1.49	5.69	38.67	1.18e-04	4.96e-03	14.79	8.28	12.37	41.56	34.88	25.17
Smp_132210.1	1.47	8.54	48.23	4.88e-05	3.34e-03	207.72	106.47	186.4	527.02	457.29	437.88
Smp_132450.1	0.68	6.99	21.01	1.12e-03	1.60e-02	33.61	21.6	28.67	45.62	46.87	44.82
Smp_132660.1	-2.97	1.31	46.52	6.03e-05	3.61e-03	1.73	3.97	2.25	0.43	0.29	0.3
Smp_132850.1	1.43	6.72	58.29	2.23e-05	2.48e-03	15.03	10.38	16.11	45.34	36.7	31.96
Smp_132850.2	1.43	6.72	58.29	2.23e-05	2.48e-03	15.03	10.38	16.11	45.34	36.7	31.96
Smp_132850.3	1.25	5.49	17.8	1.94e-03	2.13e-02	5.98	4.24	5.89	13.46	17.8	7.6
Smp_133050.1	0.42	6.08	11.67	6.98e-03	4.34e-02	19.26	21.03	22.17	26.91	31.3	27.36
Smp_133120.2	-0.98	7.19	12.34	5.97e-03	3.98e-02	84.67	83.8	77.63	21.1	49.98	58.09
Smp_133310.1	2.28	8.77	118.67	1.02e-06	9.05e-04	91.83	55.58	76.55	416.44	400.55	295.22
Smp_133330.1	0.58	5.73	18.4	1.74e-03	2.02e-02	11.06	8.72	10.81	17.41	13.43	16.05
Smp_133340.1	-0.74	5.68	15.48	3.03e-03	2.68e-02	115.75	178.36	149.61	99.71	89.2	85.56
Smp_133470.1	0.78	5.99	36.29	1.51e-04	5.60e-03	28.15	27.01	29.94	58.49	46.02	45.59
Smp_133530.2	0.85	3.9	18.94	1.58e-03	1.94e-02	7.54	6.05	5.11	12.94	9.19	12.56
Smp_133770.1	4.64	5.54	100.44	2.15e-06	1.34e-03	2.06	0.4	1.45	35.28	43.77	19.38
Smp_133790.1	0.77	6.99	38.52	1.20e-04	4.96e-03	22.9	18.1	24.57	39.48	34.08	41.18
Smp_133820.1	0.47	5.52	12.92	5.22e-03	3.68e-02	18.93	20.21	22.61	32.31	28.47	26.86
Smp_133830.1	3.1	8.63	85.43	4.36e-06	1.45e-03	21.8	10.22	19.68	202.57	151.75	95.16
Smp_134020.1	0.54	7.1	21.01	1.12e-03	1.60e-02	43.2	31.08	37.85	51.92	55.19	60.42
Smp_134040.1	0.69	4.59	11.3	7.64e-03	4.59e-02	7.77	11.59	10.87	16.52	12.76	21.33
Smp_134080.1	-1.24	3.84	14.92	3.40e-03	2.87e-02	8.38	8.31	8.1	1.61	4.64	4.63
Smp_134160.1	0.94	3.71	12.07	6.35e-03	4.12e-02	2.11	2.51	2.66	6.66	3.49	4.17
Smp_134160.2	2.18	4.05	45.56	6.15e-05	3.63e-03	1.28	0.86	1.6	6.63	6.8	3.73
Smp_134160.3	2.79	2.06	22.61	8.85e-04	1.41e-02	1.29	1.34	1.29	12.6	11.99	3.06
Smp_134250.1	0.59	5.41	16.94	2.28e-03	2.33e-02	13.15	9.24	12.66	15.97	17.79	20.53
Smp_134290.1	0.6	5.85	23.95	7.08e-04	1.23e-02	18.29	15.3	17.44	29.06	25.77	24.42
Smp_134360.2	0.99	3.12	17.67	1.99e-03	2.17e-02	1.14	0.86	1.15	2.17	1.98	2.27
Smp_134390.1	1.47	6.45	35.12	1.72e-04	5.94e-03	15.94	19.34	20.26	61.14	60.77	34.97
Smp_134440.1	-0.9	6.16	15.96	2.76e-03	2.55e-02	77.67	66.32	72.29	29.23	34.18	57.1
Smp_134500.2	-3.3	-0.32	10.72	6.58e-03	4.21e-02	0.32	0.71	0.47	0	0.16	0
Smp_134580.1	0.88	5.73	21.91	9.67e-04	1.50e-02	11.66	8.83	10.69	22.2	21.11	15.32
Smp_134590.1	-0.67	4.12	16.08	2.69e-03	2.53e-02	3.83	2.86	2.93	1.8	1.98	2.44
Smp_134640.1	-0.42	6.68	17.36	2.11e-03	2.22e-02	166.29	191.33	198.33	132.02	136.11	161.22
Smp_134670.1	1.06	5.43	15.64	2.94e-03	2.64e-02	7.56	2.87	6.08	11.46	11.71	11.96
Smp_134790.1	0.71	5.18	17.53	2.04e-03	2.20e-02	33.54	33.23	35.66	64.62	60.92	45.89
Smp_134860.1	0.5	6.86	19.13	1.53e-03	1.90e-02	10.76	8.54	10.11	14.26	14.88	13.52
Smp_134870.1	2.48	8.58	22.29	9.11e-04	1.44e-02	34.24	10.72	17.67	142.42	163.61	45.03
Smp_135160.1	1.19	6.58	36.76	1.44e-04	5.46e-03	26.53	22.62	33.02	78.36	46.55	67.07
Smp_135230.1	-2.29	4.24	20.73	1.17e-03	1.64e-02	23.6	20.75	16.83	5.23	1.68	6
Smp_135250.1	-1.19	-0.33	13.44	4.69e-03	3.47e-02	1.61	1.74	1.46	0.73	0.47	0.96
Smp_135280.1	0.56	7.49	24.24	6.78e-04	1.21e-02	19.45	14.75	18.96	27.2	25.27	27.72
Smp_135460.2	0.93	6.98	35.64	1.62e-04	5.77e-03	13.99	12.54	18.03	31.79	29.5	25.37
Smp_135500.1	1.5	6.16	42.17	8.38e-05	4.19e-03	14.01	11.26	13.58	42.53	44.44	24.76
Smp_135540.1	1.38	5.67	80.47	5.65e-06	1.61e-03	6.47	5.23	7.57	19.26	16.11	15.7
Smp_135560.1	-0.86	9.75	15.01	3.33e-03	2.85e-02	379.76	307.97	381.06	148.65	192.95	268.49
Smp_135710.1	0.57	5.54	15.82	2.83e-03	2.58e-02	14	12	13.9	23.68	17.36	19.74
Smp_135790.5	1.08	5.99	48.45	4.79e-05	3.29e-03	11.11	10.63	12.92	26.51	21.67	27.04
Smp_135860.1	-0.51	4.52	11.89	6.63e-03	4.22e-02	51.67	58.93	57.98	36.86	40.93	45.31
Smp_135870.1	0.62	7.33	15.68	2.91e-03	2.62e-02	10.46	7.52	9.61	14.3	16.46	12.43
Smp_135980.1	0.82	6.16	11.13	7.96e-03	4.67e-02	52.8	43.52	60.99	127.57	92.36	62.98
Smp_136050.1	-1.24	3.8	17.11	2.21e-03	2.29e-02	20.89	32.64	25.56	10.76	12.77	11.18
Smp_136110.1	-1.34	3.26	48.78	4.66e-05	3.26e-03	9.48	12.01	10.61	4.46	4	4.59
Smp_136110.2	-1.45	-0.79	20.02	1.06e-03	1.56e-02	1.71	1.51	1.9	0.6	0.63	0.57
Smp_136110.3	-1.33	0.62	15.82	2.90e-03	2.62e-02	0.44	0.5	0.76	0.22	0.15	0.32
Smp_136150.1	0.89	2.75	11.11	8.00e-03	4.69e-02	0.88	0.98	1.01	2.27	1.82	1.32
Smp_136160.1	0.67	5.91	14.22	3.93e-03	3.12e-02	19.28	18.88	18.88	30.38	37.9	24.5
Smp_136300.1	0.44	5.56	10.75	8.77e-03	4.97e-02	15.85	11.03	12.48	17.69	17.58	19.52
Smp_136590.1	-0.59	5.86	11.76	6.83e-03	4.29e-02	61.15	81.61	61.19	39.37	44.17	57.08
Smp_136660.1	1.18	7.18	26.2	5.14e-04	1.05e-02	37.32	36.02	57.31	131.77	89.79	79.9
Smp_136930.1	0.8	7.7	24.38	6.65e-04	1.19e-02	114.15	78.34	109.24	205.54	155.8	176.89
Smp_136990.1	1.01	7.27	41.98	8.53e-05	4.23e-03	104.05	115.04	115.81	266.08	240.43	187.09
Smp_137110.2	0.42	5.86	18.4	1.74e-03	2.02e-02	22.89	20.47	21.5	30.25	28.88	30.42
Smp_137530.1	0.56	6.59	13.14	4.98e-03	3.59e-02	23.18	21.51	22.81	34.24	38.62	28.77
Smp_137590.1	-0.46	7.04	12.16	6.23e-03	4.07e-02	150.83	172.11	165.05	123.69	107.89	136.33
Smp_137660.1	-1.12	1.29	12.48	5.79e-03	3.93e-02	1.14	0.9	0.81	0.31	0.45	0.6
Smp_137870.4	-2.38	0.61	21.5	1.07e-03	1.57e-02	1.21	1.89	1.83	0.58	0	0.33
Smp_137890.2	0.81	4.86	17.03	2.24e-03	2.32e-02	6.14	7.4	6.2	12.99	12.95	9.42
Smp_137910.1	1.52	5.65	66.05	1.32e-05	2.07e-03	8.49	4.57	6.95	17.54	19.82	21.53
Smp_137920.1	0.33	8.52	11.35	7.55e-03	4.55e-02	382.5	342.9	399.93	516.62	458.16	484.06
Smp_137940.1	0.83	6.51	12.02	6.43e-03	4.15e-02	79.23	92.75	90.41	178.3	196.38	104
Smp_138050.1	0.48	8.32	13.56	4.53e-03	3.40e-02	89.93	104.88	110.23	154.69	152.06	127.96
Smp_138210.1	1.81	6.29	53.14	3.28e-05	2.87e-03	13.45	8.66	11.98	50.72	35.97	35.09
Smp_138220.1	0.47	6.51	12.73	5.46e-03	3.79e-02	29.76	21.36	29.18	37.52	38.65	37.45
Smp_138280.1	0.58	5.38	14.84	3.45e-03	2.90e-02	38.74	41.22	40.74	64.61	67.85	52.58
Smp_138320.1	1.15	8.59	43.85	7.17e-05	3.82e-03	36.67	31.97	38.77	95.03	84.13	64.34
Smp_138480.1	0.56	6.84	11.99	6.47e-03	4.16e-02	29.72	27.24	31.6	52.41	45.09	36.1
Smp_138510.1	1.95	7.61	48.94	4.60e-05	3.24e-03	18.12	15.11	16.21	80.48	76.31	37.11
Smp_138600.1	1.35	2.95	30.7	2.87e-04	7.47e-03	1.25	0.89	0.78	2.34	2.85	2.46
Smp_138600.2	-0.85	4	12.37	5.93e-03	3.97e-02	6.28	8.5	8.18	3.91	2.96	6.34
Smp_138640.1	0.58	5.27	21.28	1.07e-03	1.57e-02	15.05	12.08	14.13	22.43	18.42	22.46
Smp_138680.1	0.6	7.97	30.42	2.96e-04	7.56e-03	33.96	27.08	30.93	46.55	50.54	45.89
Smp_138750.1	-0.86	4.42	11.14	7.96e-03	4.67e-02	13.48	18.02	18.49	6.17	8.62	13.89
Smp_138900.1	0.7	6.03	36.46	1.49e-04	5.56e-03	13.93	12.16	15.42	23.63	22.99	22.33
Smp_139030.1	0.84	4.33	11.95	6.53e-03	4.18e-02	7.62	3.76	4.43	10.88	8.81	9.35
Smp_139240.1	-0.86	8.17	16.48	2.49e-03	2.43e-02	382.33	586.81	506.96	301.09	246.13	296.04
Smp_139330.1	-0.85	3.58	10.9	8.44e-03	4.85e-02	9.1	8.3	9.18	4.9	3.03	7.38
Smp_139450.1	-1.68	-1.22	12.4	3.79e-03	3.05e-02	0.55	0.66	0.66	0.05	0.32	0.25
Smp_139600.1	0.62	6.43	21.72	9.97e-04	1.52e-02	34.1	26.63	31.22	45.4	52.13	47.39
Smp_139760.1	0.66	6.34	31.01	2.76e-04	7.35e-03	26.56	22.62	30.71	43.7	43.35	42.53
Smp_139800.1	1.24	4.86	16.32	2.57e-03	2.46e-02	4.13	1.94	3.97	8.01	5.99	10.38
Smp_139970.1	-1.58	4.41	40.57	9.77e-05	4.56e-03	6.59	9.46	8.48	2.49	2.1	3.91
Smp_139970.2	-1.44	6.76	19.22	1.51e-03	1.89e-02	35.54	53.7	44.21	14.3	9.15	28.24
Smp_139980.1	-1.63	4.25	22.68	8.57e-04	1.38e-02	9.44	8.72	8.6	1.52	2.17	5.41
Smp_139980.2	-0.98	5.74	13.47	4.62e-03	3.44e-02	22.04	20.38	19.37	6.13	9.62	16.93
Smp_139980.3	-1.29	-0.06	14.36	3.79e-03	3.05e-02	1.28	0.89	1.19	0.26	0.52	0.66
Smp_140000.1	1.8	6.86	28.52	3.77e-04	8.65e-03	29.19	24.46	37.92	154.69	100.29	68.15
Smp_140020.2	1.09	7.25	36.97	1.41e-04	5.42e-03	12.69	9.98	12.98	31.3	22.15	24.03
Smp_140180.1	0.59	6	38.4	1.21e-04	4.96e-03	63.5	56.64	60.78	89.68	87.21	104.53
Smp_140250.1	1.26	3.42	20.26	1.27e-03	1.71e-02	4.07	4.83	3.71	12.67	11.5	6.75
Smp_140420.2	0.68	5.76	20.72	1.17e-03	1.64e-02	8.26	7.03	9.38	12.3	13.3	14.92
Smp_140490.1	0.91	7.36	22.85	8.35e-04	1.36e-02	52.3	34.3	47.91	105.48	73.41	79.36
Smp_140520.2	1.49	5.18	30.95	2.78e-04	7.37e-03	4.08	2.43	4.62	10.4	12.59	8.71
Smp_140520.3	1.66	6.67	150.06	3.55e-07	7.66e-04	15.35	15.41	16.69	57.92	51.7	43.65
Smp_140560.1	-2.3	5.84	24.98	6.10e-04	1.15e-02	130.96	193.9	190.41	19.66	16.78	74.2
Smp_140560.2	-2.98	4.25	38.78	1.17e-04	4.93e-03	13.44	16.05	13.46	0.74	0.8	4.21
Smp_140580.2	-0.49	6.28	11.16	7.92e-03	4.66e-02	76.15	60.11	78.07	50.11	43.21	64.18
Smp_140700.1	0.84	6.74	24.24	6.78e-04	1.21e-02	33.46	20.43	27.93	55.62	47.7	46
Smp_140790.1	-0.77	3.81	14.19	3.96e-03	3.13e-02	25.54	19.66	22.65	12.25	10.38	18.58
Smp_140800.1	0.82	5.09	13.02	5.10e-03	3.65e-02	2.9	1.57	1.93	3.23	4.58	3.72
Smp_140810.1	-0.63	4.73	14.66	3.59e-03	2.96e-02	9.35	12.2	10.96	7.14	6.34	8.25
Smp_140820.2	0.75	7.09	11.22	7.80e-03	4.64e-02	47.68	23.51	44.5	70.74	67.31	59.76
Smp_140830.1	0.47	5.47	12.24	6.10e-03	4.02e-02	19.62	19.99	20.98	28.32	31.99	25.6
Smp_140940.3	1.07	6.54	12.53	5.71e-03	3.90e-02	11.64	7.61	9.29	19.7	28.35	12.6
Smp_141000.1	0.36	6.96	12.06	6.37e-03	4.13e-02	99.57	92.27	102.38	131.15	136.03	119.99
Smp_141070.1	0.62	4.02	14.12	4.02e-03	3.16e-02	1.92	1.72	2.06	3.16	3.08	2.75
Smp_141080.1	-0.44	5.82	12.83	5.33e-03	3.74e-02	56.73	55.4	48.95	37.24	36.09	49.58
Smp_141140.2	-1.29	1.87	21.86	9.79e-04	1.50e-02	3.85	3.77	4.48	1.52	2.2	1.4
Smp_141150.1	1.21	5.2	15.97	2.75e-03	2.55e-02	4.88	2.27	5.75	12.16	8.71	9.64
Smp_141150.2	1.12	7.01	71.63	9.33e-06	1.81e-03	15.79	14.41	18.92	39.58	34.04	35.87
Smp_141220.1	0.36	6.51	11.44	7.39e-03	4.49e-02	52.59	43.03	46.47	61.87	65.08	60.52
Smp_141310.1	1.32	2.32	16.92	2.29e-03	2.34e-02	0.38	0.49	0.51	1.59	1.05	0.85
Smp_141320.1	1.62	5.65	54.92	2.86e-05	2.68e-03	13.8	10.81	12.31	45.9	42.28	27.07
Smp_141390.1	-0.96	5.62	34.39	1.86e-04	6.21e-03	36.48	31.5	35.69	16.21	14.43	24.75
Smp_141580.1	0.48	6.92	11.43	7.40e-03	4.49e-02	28.63	23.55	27.77	34.77	44.12	35.24
Smp_141770.2	1.03	6.27	26.77	4.75e-04	1.01e-02	29.33	15.34	27.94	52.5	44.21	55.71
Smp_141830.5	2.09	0.09	14.07	3.96e-03	3.13e-02	0.17	0.03	0.15	0.46	0.73	0.34
Smp_141890.1	1.44	7.81	51.9	3.61e-05	2.88e-03	20.78	14.55	18.53	47.12	62.5	38.96
Smp_142170.1	0.52	7.36	25.03	6.05e-04	1.14e-02	60.93	52.68	66.62	91.49	83.02	90.46
Smp_142210.1	0.61	5.55	27.48	4.32e-04	9.42e-03	11.25	9.56	11.36	17.08	14.54	19
Smp_142450.1	1.54	7.42	31.3	2.66e-04	7.23e-03	20.59	18.34	19.28	72.9	65.66	32.45
Smp_142600.2	1.42	4.68	27.49	4.31e-04	9.42e-03	3.84	1.62	2.74	7.2	7.19	8.03
Smp_142600.3	1.17	6.53	41.9	8.59e-05	4.24e-03	13.74	9.45	14.46	35.05	22.93	28.86
Smp_142700.2	1.47	6.12	72.02	9.12e-06	1.81e-03	14.89	10.7	16.5	44.72	39.05	35.16
Smp_142820.1	1.57	3.69	30.45	2.96e-04	7.56e-03	2.08	2	2.56	8.17	7.66	4.3
Smp_142850.1	0.4	6.94	15.15	3.24e-03	2.79e-02	68.16	54.8	63.06	87.16	78.75	85.72
Smp_142960.2	0.72	5.43	19.15	1.53e-03	1.90e-02	35.41	22.86	25.45	46.28	49.53	45.65
Smp_142970.1	-0.51	6.79	10.79	8.67e-03	4.94e-02	176.31	216.39	226.37	143.3	121.79	186.32
Smp_143070.2	-0.64	4.82	16.19	2.63e-03	2.50e-02	21.77	21.28	20.82	11.18	13.48	17.73
Smp_143350.1	0.87	4.93	13.91	4.20e-03	3.24e-02	8.27	4.55	6.32	11.49	14.31	9.82
Smp_143750.2	0.76	3.97	18.14	1.83e-03	2.07e-02	5.02	5.97	4.44	9.49	9.29	8.11
Smp_143770.1	-0.8	5.24	25.91	5.34e-04	1.06e-02	32.03	42.48	39.43	21.08	19.62	27.2
Smp_143830.1	1.32	4.82	13.19	4.92e-03	3.56e-02	4.54	2.52	3.02	7.98	12.56	5
Smp_143830.2	1.14	7.76	54.98	2.85e-05	2.68e-03	52.32	37.12	48.72	114.8	105.11	91.91
Smp_143920.1	0.78	5.97	16.04	2.71e-03	2.53e-02	11.8	14.43	13.36	24.04	27.37	17.87
Smp_144010.1	-0.59	7.39	18.45	1.73e-03	2.02e-02	1083.35	1232.51	1179.38	779.11	848.01	816.41
Smp_144070.1	0.52	6.88	16.03	2.72e-03	2.54e-02	10.42	7.45	9.74	12.49	14.19	13.91
Smp_144240.1	1.33	3.07	20.72	1.17e-03	1.64e-02	3.44	2.64	3.36	9.65	9.57	5.17
Smp_144240.2	1.33	3.07	20.72	1.17e-03	1.64e-02	3.44	2.64	3.36	9.65	9.57	5.17
Smp_144350.2	2.9	-0.68	15.7	1.72e-03	2.01e-02	0	0.05	0.02	0.21	0.25	0.16
Smp_144390.1	0.46	6.61	14.23	3.92e-03	3.12e-02	11.74	8.96	11.22	13.42	15.95	15.64
Smp_144430.2	0.83	5.74	38.95	1.15e-04	4.87e-03	7.73	6.99	7.79	14.88	13.32	12.89
Smp_144600.1	1.05	6.94	18.56	1.69e-03	2.00e-02	14.8	8.73	11.89	26.81	29.96	17.9
Smp_144660.2	-1.19	1.58	11.48	7.33e-03	4.47e-02	1.45	2.28	2.23	0.46	0.85	1.43
Smp_144660.3	-0.94	3.28	13.34	4.76e-03	3.49e-02	7.11	8.75	8.34	4.07	3.58	5.35
Smp_144700.2	1.89	7.35	65.75	1.34e-05	2.07e-03	11.67	10.06	14.13	54.25	50.43	30.13
Smp_144700.3	1.36	6.66	30.5	2.93e-04	7.56e-03	7.62	8.06	6.34	16.33	26.86	14.4
Smp_144930.2	1.79	2.11	18.6	1.70e-03	2.00e-02	0.33	0.3	0.22	0.62	1.45	1.04
Smp_144940.1	0.75	8	32.32	2.36e-04	6.82e-03	66.54	57.37	72.98	123.02	115.86	98.76
Smp_144990.1	0.57	6.4	18.09	1.84e-03	2.08e-02	23.74	15.77	19.14	30.17	28.74	30.42
Smp_145020.1	-2.79	-0.7	19.12	8.26e-04	1.35e-02	0.5	0.96	0.38	0	0.14	0.14
Smp_145070.1	0.55	5.05	11.82	6.74e-03	4.25e-02	5.85	5.67	5.64	10.09	8.43	7.27
Smp_145090.1	-0.65	5.62	15.51	3.01e-03	2.67e-02	24.07	22.95	23.12	13.16	14.39	18.57
Smp_145180.1	0.88	5.88	41.3	9.10e-05	4.40e-03	23.64	22.42	25.04	50.54	44.74	39
Smp_145320.2	-2.53	0.1	15.43	2.88e-03	2.61e-02	1.02	1.12	0.68	0	0.29	0.21
Smp_145320.7	-2.95	0.53	70.61	9.61e-06	1.81e-03	1.76	1.94	2.53	0.3	0.21	0.3
Smp_145350.1	1.24	9.38	53.85	3.10e-05	2.82e-03	158.97	150.51	182.79	481	383.54	322.84
Smp_145370.1	-0.46	7.57	13.64	4.46e-03	3.37e-02	206.5	208.66	178.9	146.06	125.76	174.74
Smp_145410.3	0.5	5.98	14.27	3.89e-03	3.10e-02	18.65	14.7	17.86	26.94	24.39	22.62
Smp_145490.1	-5.41	1.1	47.72	4.35e-06	1.45e-03	3.19	18.69	8.89	0.08	0.1	0.55
Smp_145540.1	1.45	5.6	13.74	4.36e-03	3.32e-02	8.09	5.43	6.83	20.64	25.86	9.59
Smp_145560.3	-0.9	2.16	12.3	6.03e-03	4.00e-02	1.93	2.44	2.17	0.9	1.27	1.45
Smp_145580.1	-0.71	3.56	14.1	4.03e-03	3.16e-02	5.29	5.66	4.55	2.75	3.42	3.65
Smp_145670.1	0.41	7.19	12.28	6.06e-03	4.01e-02	53.06	42.2	54.65	74.07	60.66	68.99
Smp_145680.1	1.27	5.37	33.3	2.10e-04	6.61e-03	2.46	2.25	2.74	5.11	8.16	5.06
Smp_145700.1	0.59	8.28	19.14	1.53e-03	1.90e-02	50.34	32.95	44.81	64	61.48	72.65
Smp_145700.3	1.46	4.71	11.4	7.46e-03	4.52e-02	2.36	0.61	0.68	3.07	3.96	3.27
Smp_145890.1	1.62	8.65	69.87	1.04e-05	1.91e-03	48.5	40.32	54.76	181.13	149.72	118.01
Smp_145930.1	1.09	4.08	16.12	2.67e-03	2.51e-02	4.54	2.94	5.32	8.03	11.69	8.07
Smp_146010.1	-1.03	4.37	14.26	3.90e-03	3.10e-02	12.01	10.84	10.32	3.77	4.55	8.62
Smp_146160.1	-0.72	4.67	20.43	1.23e-03	1.68e-02	5.51	5.23	4.61	2.89	3.55	3.11
Smp_146160.3	-1.07	1.67	12.8	5.39e-03	3.76e-02	0.51	0.48	0.7	0.32	0.24	0.26
Smp_146200.1	-0.42	8.3	14.56	3.66e-03	3.00e-02	157.42	154.05	148.65	99.85	113.91	140.95
Smp_146240.1	0.68	5.75	21.4	1.05e-03	1.55e-02	8.56	6.88	8.05	14.7	11.93	11.87
Smp_146250.1	1.21	7.05	22.17	9.28e-04	1.45e-02	66.09	31.17	45.61	135.5	101.07	102.56
Smp_146280.1	-0.75	3.34	12.62	5.59e-03	3.84e-02	3.72	4.25	4.02	2.36	1.77	3.23
Smp_146340.2	1.94	3.1	22.96	8.26e-04	1.35e-02	0.83	0.8	1.57	4.54	5.54	2.5
Smp_146360.2	0.84	4.65	11.23	7.78e-03	4.63e-02	23.19	21.85	18.93	40.94	50.85	25.53
Smp_146440.1	-0.47	8.03	12.4	5.88e-03	3.95e-02	142.14	181.39	182.88	114.62	109.37	153.05
Smp_146570.1	0.47	5.7	19.41	1.46e-03	1.86e-02	17.8	19.09	20.36	26.18	27.08	28.17
Smp_146730.1	-0.83	5.72	13.85	4.26e-03	3.27e-02	31.29	25.32	31.7	14.64	12.27	24.55
Smp_146740.1	2.09	-0.68	10.57	7.92e-03	4.66e-02	0	0.13	0.08	0.32	0.38	0.25
Smp_146760.2	2.98	1.04	26.9	4.39e-04	9.55e-03	0.08	0.01	0.11	0.81	0.42	0.35
Smp_146800.1	0.7	7.73	24.67	6.37e-04	1.16e-02	73.51	55.43	72.27	125.78	100.27	108
Smp_146810.1	-2.98	1.79	26.49	5.13e-04	1.05e-02	1.96	6.79	2.48	0.36	0.53	0.6
Smp_147070.1	-1.39	5.07	12.74	5.44e-03	3.78e-02	18.9	21.29	30.06	7.23	4.71	16.11
Smp_147140.1	0.72	6.37	14.97	3.36e-03	2.86e-02	7.29	6.6	7.57	12.6	14.48	8.9
Smp_147150.2	1.19	5.07	17.99	1.87e-03	2.09e-02	18.17	6.41	12.3	26.77	29.86	29.68
Smp_147230.1	-1	2.96	16.3	2.58e-03	2.47e-02	6.92	8.48	6.35	2.81	3.46	5.08
Smp_147260.1	1.25	5.77	41.22	9.17e-05	4.40e-03	14.68	11.51	13.7	40.73	31.26	25.03
Smp_147400.1	0.4	8.25	12.98	5.16e-03	3.66e-02	61.53	54.63	65.15	83.94	77.5	84.49
Smp_147420.1	0.68	6.8	15.41	3.07e-03	2.70e-02	39.49	28.57	36.06	68.97	54.41	47.14
Smp_147430.2	0.65	6.39	21.34	1.06e-03	1.56e-02	18.52	12.94	16.38	26.77	24.96	25.03
Smp_147590.2	1.15	6.28	20.72	1.17e-03	1.64e-02	8.8	3.93	8.04	15.02	17.52	14.28
Smp_147620.1	0.47	5.76	17.79	1.94e-03	2.13e-02	13.51	11.52	12.9	19.15	16.66	18.15
Smp_147650.2	-0.37	6.68	14.67	3.57e-03	2.96e-02	110.76	117.19	110.21	94.12	87.94	87.06
Smp_147670.2	10.39	3.38	61.36	6.72e-05	3.75e-03	0	0	0	5.15	1.39	3.51
Smp_147670.3	1.05	6.5	39.36	1.10e-04	4.84e-03	28.72	18.3	30.42	58.22	52.68	52.88
Smp_147790.1	0.59	6.02	32.7	2.26e-04	6.78e-03	6.82	6.5	7.47	10.76	9.33	12.02
Smp_147950.2	0.78	5.92	14.72	3.54e-03	2.94e-02	14.28	8.01	12.31	17.47	23.84	19.32
Smp_148120.1	0.93	5.32	25.21	5.90e-04	1.12e-02	7.55	4.58	5.74	11	12.18	11.64
Smp_148120.4	-8.97	0.17	27.94	2.30e-03	2.34e-02	0.98	0.34	1.52	0	0	0
Smp_148390.1	-3	3.16	45.42	6.27e-05	3.64e-03	7.96	21.35	10.06	2.18	1.16	1.71
Smp_148410.1	0.87	5.71	12.6	5.62e-03	3.85e-02	5.42	2.27	4.27	7.16	7.91	7.28
Smp_148540.1	1.13	7.71	22.79	8.43e-04	1.37e-02	146.57	113.21	124.21	290.84	378.1	190.46
Smp_148650.1	0.95	8.19	42.9	7.82e-05	4.02e-03	22.27	17.38	22.96	42.91	45.18	35.55
Smp_148670.3	-1.23	3.82	15.93	2.77e-03	2.56e-02	10.92	15.28	11.1	4.36	3.29	8.98
Smp_148760.1	0.73	4.57	18.64	1.67e-03	1.99e-02	4.82	3.29	4.66	7.88	6.71	7.14
Smp_148830.1	0.81	7.18	62.09	1.71e-05	2.28e-03	9.16	8.94	10.89	18.17	15.6	18.6
Smp_148870.1	1.61	5.56	30.85	2.81e-04	7.41e-03	4.95	3.17	4.4	13.96	16.81	7.9
Smp_148980.1	0.58	7.18	13.71	4.38e-03	3.33e-02	27.71	17.28	26.52	39.38	32.36	38.11
Smp_149030.1	0.52	5.73	19.62	1.41e-03	1.82e-02	14.99	11.24	12.72	18.31	18.82	20.16
Smp_149030.3	0.52	5.73	19.62	1.41e-03	1.82e-02	14.99	11.24	12.72	18.31	18.82	20.16
Smp_149070.1	-0.67	4.89	18.02	1.87e-03	2.09e-02	17.81	17.93	14.8	9.04	12.03	11.71
Smp_149080.1	1.26	5.14	13.64	4.45e-03	3.37e-02	5.6	4.49	2.47	14.47	8.97	7.23
Smp_149080.2	1.3	6.4	23.17	7.96e-04	1.32e-02	7.99	5.19	13.4	22.92	19.69	24.45
Smp_149180.4	-1.24	3.89	11.05	8.14e-03	4.73e-02	16.24	39.04	30.16	8.04	11.29	18.61
Smp_149300.2	-1.93	3.66	24.96	6.12e-04	1.15e-02	6.04	5.01	4.25	0.55	1.97	1.66
Smp_149430.1	0.44	5.24	12.44	5.82e-03	3.93e-02	19.98	21.3	21.2	31	29.03	26.92
Smp_149820.1	-2.33	0.5	38.57	1.25e-04	4.96e-03	3.68	5.41	4.94	0.57	0.66	1.56
Smp_149820.3	-1.24	1.82	13.72	4.40e-03	3.34e-02	4.81	3.77	5.11	1.45	1.23	3.36
Smp_150020.1	-0.69	3.95	14.9	3.41e-03	2.87e-02	20.47	28.68	23.46	16.82	14.09	15.47
Smp_150030.2	2.24	3.28	15.89	2.80e-03	2.57e-02	0.11	0.52	0.24	1.62	1.2	1.43
Smp_150270.1	1.66	8.72	77.74	6.57e-06	1.70e-03	60.28	44.39	59.39	199.78	191.16	135.51
Smp_150300.2	1.74	6.72	67.6	1.20e-05	2.02e-03	5.23	5.49	8.72	26.68	20.6	19.19
Smp_150300.3	1.22	6.28	50.56	4.02e-05	3.04e-03	8.12	5.9	6.65	17.54	17.13	14.41
Smp_150320.2	-1.03	5.59	23.96	7.07e-04	1.23e-02	25.84	47.1	41.8	18.07	17.51	22.52
Smp_150320.4	-1.2	2.11	17.92	1.90e-03	2.11e-02	4.73	3.03	3.97	1.08	2.13	2.08
Smp_150340.1	-0.85	4.93	19.3	1.49e-03	1.88e-02	17.06	16.1	17.62	8.67	6.85	13.67
Smp_150430.1	1.39	2.24	11.05	8.13e-03	4.73e-02	1.34	0.74	0.7	2.58	3.44	1.44
Smp_150510.1	1.58	4.54	38.19	1.24e-04	4.96e-03	4.82	2.22	3.9	10.35	13.31	9.7
Smp_150860.1	1.41	8.29	45.68	6.08e-05	3.62e-03	50.45	42.18	55.07	158.75	145.9	94.83
Smp_151010.1	0.81	6.98	35.48	1.65e-04	5.80e-03	28.48	29.7	31.63	55.45	53.62	52.15
Smp_151190.1	-0.69	4.18	16.15	2.66e-03	2.51e-02	30.56	38.04	36.56	19.74	24.96	22.76
Smp_151280.1	0.31	6.15	12.46	5.80e-03	3.93e-02	18.96	18.47	18.19	23.54	22.23	25.2
Smp_151520.1	0.59	6.29	21.47	1.04e-03	1.55e-02	24.76	26.2	29.75	44.28	43.24	37.16
Smp_152110.1	1.03	4.6	43.43	7.45e-05	3.88e-03	6.04	4.59	5.3	11.83	11.24	10.22
Smp_152180.1	0.8	7.54	25.21	5.90e-04	1.12e-02	57.42	36.26	57.49	95.79	84.94	88.66
Smp_152280.1	-1.02	0.48	13.51	4.64e-03	3.45e-02	1.6	1.98	1.8	1.01	0.62	1.09
Smp_152290.1	0.8	3.6	16.83	2.33e-03	2.36e-02	6.47	6.14	6.82	12.53	12.55	9.68
Smp_152440.2	0.64	6.4	23.1	8.04e-04	1.33e-02	45.42	32.56	41.23	61.72	68.49	60.07
Smp_152520.1	0.61	5.53	23.9	7.13e-04	1.24e-02	22	19.07	21.74	31	36.39	30.9
Smp_152550.1	0.61	5.03	21.89	9.71e-04	1.50e-02	7.21	7.01	7.44	11.2	9.58	13.37
Smp_152570.1	0.81	6.48	15.96	2.75e-03	2.55e-02	15.56	8.84	13	21.35	24.25	21.61
Smp_152710.1	-0.91	7.71	20.93	1.13e-03	1.62e-02	424.89	470.23	432.19	206.69	195.73	333.29
Smp_152830.1	2.37	3.86	64.07	1.50e-05	2.10e-03	1.18	0.95	0.66	6.02	4.87	3.79
Smp_152830.2	1.99	5.49	65.86	1.34e-05	2.07e-03	3.64	2.12	4.63	16.17	13.01	12.76
Smp_152940.2	1.49	5.54	49.83	4.27e-05	3.16e-03	10.55	6.35	8.77	27.16	25.22	21.35
Smp_153140.1	-0.64	3.77	10.76	8.74e-03	4.96e-02	1.72	1.57	1.56	0.8	0.98	1.43
Smp_153170.1	0.81	8.2	47.28	5.29e-05	3.44e-03	26.47	21.72	25.89	38.25	45.46	50.03
Smp_153200.1	1.72	1.17	12.64	5.62e-03	3.85e-02	0.48	0.63	0.43	2.42	1.4	1.4
Smp_153210.1	2.01	0.65	17.85	1.92e-03	2.12e-02	0.37	0.26	0.24	1.49	1.28	0.85
Smp_153290.1	1.63	7.39	71.07	9.65e-06	1.81e-03	33.75	29.93	35.17	126.97	108.02	76.39
Smp_153430.1	-0.61	4.59	15.74	2.87e-03	2.61e-02	14.97	14.99	15.41	9.04	9.4	12.33
Smp_153500.1	1.15	7.15	34.9	1.76e-04	6.01e-03	14.16	9.99	13.61	29.22	33.38	22.59
Smp_153560.1	0.44	6.29	15.18	3.22e-03	2.79e-02	15.26	15.93	15.15	21.55	22.52	20.48
Smp_153660.1	-1.56	3.63	53.86	3.10e-05	2.82e-03	6.95	8.56	5.88	2.08	2.29	3.17
Smp_153820.1	0.7	6.04	22.42	8.93e-04	1.42e-02	6.75	4.47	6.61	10.18	9.36	10.14
Smp_153920.1	1.37	7.05	43.36	7.50e-05	3.89e-03	67.81	47.58	65.53	158.88	199.86	119.04
Smp_153970.2	1.11	6.68	38.57	1.19e-04	4.96e-03	36.17	20.25	31.21	68.58	64.1	60.96
Smp_154180.1	-1.32	5.64	19.64	1.40e-03	1.82e-02	160.02	146.17	169.89	71.02	30.78	96.41
Smp_154250.1	2.14	6.38	25.65	5.55e-04	1.08e-02	3.51	1.02	2.35	9.3	14.7	6.51
Smp_154390.1	-3.87	-0.6	16.98	1.07e-03	1.57e-02	0.57	2.21	0.81	0	0	0.25
Smp_154520.1	0.49	4.76	12.63	5.58e-03	3.84e-02	6.9	5.79	6.7	9.14	9.61	9.09
Smp_154560.1	-1.4	3.12	48.07	4.95e-05	3.34e-03	8.81	10.86	9.84	3.83	3.19	4.46
Smp_154560.2	-0.62	3.24	13.26	4.84e-03	3.53e-02	4.98	4.27	5.1	3.05	2.98	3.62
Smp_154670.1	-0.43	6.25	12.52	5.72e-03	3.90e-02	48.89	43.65	48.27	36.05	29.22	42.88
Smp_154680.1	-1.65	2.04	43.74	7.31e-05	3.85e-03	6.26	7.96	6.7	1.86	1.9	3.18
Smp_154840.1	0.48	8.05	13.48	4.61e-03	3.43e-02	211.15	154.82	190.2	270.73	273.34	250.47
Smp_154870.1	0.72	6.26	20.92	1.13e-03	1.62e-02	16.27	11.26	13.56	23.19	25.21	20.86
Smp_154910.1	0.71	5.63	16.56	2.45e-03	2.41e-02	5.13	3.35	4.59	7.44	8.04	6.27
Smp_155060.2	-0.81	5.16	24.59	6.45e-04	1.17e-02	53.29	64.73	63.01	27.07	38.67	41.05
Smp_155290.4	-1.59	2.05	26.58	4.92e-04	1.02e-02	5.34	4.41	4.77	1.75	0.95	2.23
Smp_155330.1	1.56	6.43	43.87	7.15e-05	3.82e-03	6.09	4.94	5.98	18.45	21.29	11.14
Smp_155360.1	0.79	6.44	17.15	2.19e-03	2.29e-02	141.76	142.16	134	286.09	283.29	177.69
Smp_155370.2	0.93	5	12.81	5.36e-03	3.75e-02	4.81	2.77	2.75	6.12	8.11	5.89
Smp_155390.1	1.12	4.3	12.69	5.50e-03	3.80e-02	3.32	4.54	3.88	7.86	12.51	5.63
Smp_155450.2	0.51	6.11	17.53	2.04e-03	2.20e-02	12.4	10.64	12.33	16.48	18.76	16.19
Smp_155560.1	0.51	7.4	21.42	1.05e-03	1.55e-02	94.93	104	119.14	161.29	134.59	169.99
Smp_155620.1	1.17	7.33	40.47	9.86e-05	4.56e-03	27.53	19.65	26.22	66.95	56.03	45
Smp_155630.1	0.52	6.56	14.57	3.65e-03	3.00e-02	41.54	35.76	37.73	56.94	61.8	49.78
Smp_155720.1	0.42	6.92	12.46	5.80e-03	3.93e-02	22.18	16.85	20.83	28.03	23.76	30.34
Smp_155740.1	0.82	7.43	20.05	1.31e-03	1.75e-02	58.63	60.61	56.87	107.87	130.95	79.54
Smp_155780.1	1.1	7.63	58.37	2.22e-05	2.48e-03	25.07	19.22	26.13	57.94	47.42	49.71
Smp_156000.1	0.61	5.83	18.24	1.79e-03	2.06e-02	20.02	17.88	21.24	33.54	24.19	35.63
Smp_156060.1	0.98	5.66	34.18	1.91e-04	6.30e-03	8.75	7.6	8.86	17.05	19.99	13.83
Smp_156230.1	-1.44	6.27	22.06	9.45e-04	1.47e-02	372.65	428.61	341.61	118.75	200.43	118.19
Smp_156290.1	0.76	7.78	47.24	5.31e-05	3.44e-03	20.61	16.71	20.98	33.61	31.12	36.37
Smp_156390.1	1.46	5.59	47.64	5.13e-05	3.41e-03	4.99	3.75	5.41	16.48	11	12.3
Smp_156390.2	2.81	3.61	33.25	2.12e-04	6.61e-03	1.05	0.18	0.47	4.3	5.3	2.36
Smp_156400.2	1.17	1.69	12	6.49e-03	4.17e-02	0.9	0.66	0.76	1.38	2.43	1.6
Smp_156410.1	0.58	6.42	17.92	1.90e-03	2.11e-02	52.94	34.95	41.84	68.19	63.61	67.63
Smp_156450.1	0.61	7.23	14.95	3.37e-03	2.87e-02	23.27	20.6	20.23	31.12	40.24	28.25
Smp_156460.3	-1.3	1.43	20.11	1.31e-03	1.75e-02	0.77	1.02	0.83	0.24	0.36	0.5
Smp_156480.1	1.02	4.77	35.15	1.71e-04	5.94e-03	3.79	2.95	4.02	7.77	8.14	6.38
Smp_156480.3	4.53	1.36	51.25	1.93e-05	2.43e-03	0	0	0.46	3.12	3.41	4.03
Smp_156520.1	1.04	2.84	24.72	6.34e-04	1.16e-02	1.1	0.83	0.85	1.88	1.83	2.19
Smp_156670.1	0.49	8.36	20.25	1.27e-03	1.71e-02	54.24	45.48	52.82	64.44	78.56	76.15
Smp_156740.1	1.89	4.03	20.7	1.18e-03	1.64e-02	1.15	0.78	1.96	7.07	4.84	2.72
Smp_156850.1	1.16	6.56	58.3	2.23e-05	2.48e-03	55.08	44.42	52.36	111.17	137.43	98.52
Smp_157000.1	0.82	7.04	35.94	1.57e-04	5.67e-03	25.15	22.6	30.08	53.95	39.13	48.16
Smp_157080.1	1.48	5.1	26.52	4.92e-04	1.02e-02	8.54	8.54	6.44	24.13	28.93	13.61
Smp_157100.3	0.98	2.29	13.78	4.32e-03	3.31e-02	1.94	2.37	1.79	3.7	5.14	3.63
Smp_157160.1	0.31	7.11	13.84	4.26e-03	3.27e-02	59.09	52.89	57.68	69	70.66	76.71
Smp_157310.1	1.2	6.07	20.19	1.28e-03	1.72e-02	13.7	17.71	17.43	46.92	44.4	22.82
Smp_157350.1	0.95	7.01	21.95	9.61e-04	1.49e-02	22.72	12.39	19.2	39.96	36.52	30.47
Smp_157770.1	0.4	7.43	15.41	3.07e-03	2.70e-02	37.4	34.31	38.36	51.84	44.96	52.3
Smp_157790.1	1.11	1.42	12.04	6.43e-03	4.15e-02	0.39	0.32	0.22	0.75	0.77	0.53
Smp_157800.1	-0.62	4.87	19.83	1.36e-03	1.79e-02	27.06	26.59	24.37	16.13	16.1	20.13
Smp_157830.1	2.22	5.26	43.97	7.09e-05	3.82e-03	2.19	1.13	1.76	9.77	9.51	4.62
Smp_157980.1	0.36	8.4	14.31	3.86e-03	3.09e-02	37.08	30.44	37.73	46.05	43.26	49.64
Smp_158160.1	-1.84	1.86	19.56	1.43e-03	1.84e-02	3.14	2.57	2.88	0.48	0.5	1.51
Smp_158240.1	-1.34	4.24	18.62	1.68e-03	1.99e-02	20.65	34.47	21.74	6.95	8.26	16.68
Smp_158430.1	0.95	3.39	12.73	5.45e-03	3.79e-02	6.11	5.64	5.13	13.16	11.69	8.6
Smp_158490.1	1.99	0.97	14.78	3.41e-03	2.87e-02	0.17	0.07	0.14	0.39	0.74	0.46
Smp_158560.1	0.86	5.6	26.53	4.91e-04	1.02e-02	7.55	7.09	8.63	15.43	15.6	12.17
Smp_158560.3	-0.85	4.95	12.17	6.21e-03	4.07e-02	15.41	15.57	17.07	6.75	7.44	13.54
Smp_158560.4	0.82	7.47	49.78	4.29e-05	3.16e-03	36.43	36.88	41.82	70.64	65.65	72.22
Smp_158620.1	-0.92	5.24	59.74	2.01e-05	2.46e-03	48.42	57.11	55.27	27.75	28.89	31.19
Smp_158670.1	1.67	6.99	74.84	7.73e-06	1.77e-03	13.83	12.83	14.61	55.06	45.12	33.21
Smp_158700.1	0.61	5.8	20.5	1.21e-03	1.66e-02	22.13	16.4	18.35	28.57	32.05	28.26
Smp_158840.1	-0.51	4.2	11.24	7.77e-03	4.63e-02	6.43	7.8	6.48	4.52	4.73	5.78
Smp_159050.1	0.99	6.89	31.22	2.69e-04	7.23e-03	21.13	13.69	18.89	43.43	33.62	32.01
Smp_159070.4	-0.96	4.34	16.78	2.35e-03	2.37e-02	10.93	15.39	9.34	5.28	5.64	8.07
Smp_159120.1	0.68	6.27	21.62	1.01e-03	1.53e-02	28.24	20.04	28.09	41.96	43.06	39.92
Smp_159140.1	1.37	6.94	42.85	7.86e-05	4.02e-03	16.04	13.44	14.55	41.56	46.92	27.15
Smp_159150.2	1.12	7.21	34.03	1.94e-04	6.33e-03	30.47	15.63	25.84	52.74	53.7	54.02
Smp_159160.1	0.87	4.53	24.89	6.18e-04	1.15e-02	7.52	7.05	7.43	14.75	14.73	11.69
Smp_159490.1	0.92	3.03	15.38	3.09e-03	2.71e-02	2.4	1.53	2.87	4.56	3.94	4.72
Smp_159590.1	1.2	6.7	65.23	1.39e-05	2.08e-03	20.45	17.26	22.12	54.01	43.58	43.37
Smp_159600.1	-1.22	3.31	12.84	5.33e-03	3.74e-02	2.18	1.69	1.78	0.44	0.94	1.15
Smp_159620.1	0.63	6.63	20.72	1.17e-03	1.64e-02	14.11	10.52	13.75	20.68	20.1	19.97
Smp_159630.1	1.09	4.21	21.88	9.72e-04	1.50e-02	3.4	3.46	4.23	9.24	8.94	5.85
Smp_159730.1	0.59	8.3	23.23	7.88e-04	1.32e-02	37.58	38.24	41.27	68.39	58.63	53.86
Smp_159780.1	0.54	6.03	12.51	5.74e-03	3.91e-02	6.23	3.92	5.16	7.78	7.44	7.53
Smp_160170.1	1.6	2.57	11.86	6.69e-03	4.24e-02	2.06	1.29	1.21	7.09	4.86	1.96
Smp_160180.1	-1.13	3.58	19	1.57e-03	1.92e-02	7.33	11.73	8.59	3.68	3.6	5.87
Smp_160360.1	-1.72	6.52	15.61	2.95e-03	2.64e-02	82.2	118.88	123.89	26.16	13.43	64.27
Smp_160590.1	1.97	5.32	14.94	3.38e-03	2.87e-02	1.99	3.78	1.85	11.8	15.09	3.44
Smp_160610.1	0.84	3.03	14.07	4.06e-03	3.17e-02	1.54	1.42	1.45	2.88	2.8	2.44
Smp_160730.1	0.85	4.66	26.81	4.72e-04	1.00e-02	3.31	2.59	3.15	5.82	5.92	4.99
Smp_160780.1	1.71	4.95	35.36	1.67e-04	5.85e-03	2.52	1.68	2.37	8.83	8.46	4.41
Smp_161080.1	3.35	6.53	52.95	3.33e-05	2.88e-03	3.51	1.79	1.65	35.39	25.91	10.34
Smp_161080.2	2.42	7.95	79.56	5.94e-06	1.61e-03	13.94	8.57	14.09	74.95	79.19	43.49
Smp_161110.6	0.85	4.6	39.32	1.11e-04	4.84e-03	2.66	2.78	2.32	4.68	4.52	5.13
Smp_161140.1	1.32	4	16.56	2.45e-03	2.41e-02	2.42	1.22	1.07	4.15	4.49	3.32
Smp_161530.2	1.02	6.08	49.61	4.35e-05	3.17e-03	11.56	8.89	13.5	20.54	23.61	26.61
Smp_161540.1	0.73	5.89	25.24	5.88e-04	1.12e-02	49.21	43.58	52.93	89.73	88.88	68.91
Smp_161560.1	0.96	5.52	26.58	4.88e-04	1.02e-02	28.28	19.58	26.19	44.01	59.38	43.64
Smp_161560.4	0.79	6.53	26.17	5.16e-04	1.05e-02	41	38.6	50.46	78.9	85.94	64.65
Smp_161800.1	1.85	1.16	29.47	3.43e-04	8.28e-03	0.18	0.21	0.22	0.82	0.88	0.59
Smp_161820.1	1.06	3.32	13.68	4.41e-03	3.35e-02	16.34	14.76	13.71	35.85	40.1	20.69
Smp_161850.1	0.93	5.49	21.15	1.09e-03	1.58e-02	15.55	8.81	10.76	24.48	24.03	19.65
Smp_161960.1	0.46	6.75	10.99	8.25e-03	4.77e-02	106.97	96.13	94.86	143.52	156.79	119.6
Smp_161970.2	0.7	6.55	38.6	1.19e-04	4.96e-03	19.13	15.15	19.23	28.9	26.38	33.98
Smp_161970.3	0.85	5	16.71	2.38e-03	2.38e-02	5.27	3.09	5.77	9.25	7.09	9.71
Smp_162080.1	1.27	6.81	33.56	2.04e-04	6.51e-03	15.72	9.75	11.5	28.54	37.91	24.23
Smp_162110.1	-1.68	2.81	45.97	5.94e-05	3.60e-03	9.93	8.97	10.4	2.37	2.31	4.81
Smp_162230.1	0.71	7.1	15.03	3.32e-03	2.84e-02	45.21	36.37	48.33	89.68	54.4	73.66
Smp_162300.1	2.07	3.66	72.32	8.97e-06	1.81e-03	1.46	1.68	1.55	8.12	5.3	6.81
Smp_162360.1	2.77	0.3	14.82	2.86e-03	2.60e-02	1.26	0.13	0.29	4.29	5.48	2.44
Smp_162370.1	-1.95	-0.28	29.73	3.03e-04	7.66e-03	1.87	1.53	1.3	0.49	0.45	0.3
Smp_162380.1	1.13	6.01	17.71	1.98e-03	2.16e-02	65.92	51.54	56.94	150.07	165.51	75.15
Smp_162500.1	-2.04	1.74	19.73	1.41e-03	1.82e-02	5.42	4.3	7.87	0.77	0.91	2.76
Smp_162520.1	1.13	6.72	19.78	1.37e-03	1.80e-02	15.43	10.98	14.22	37.56	33.34	19.34
Smp_162620.2	-0.66	5.54	20.75	1.17e-03	1.64e-02	12.23	13.68	14.89	8.31	7.56	10.88
Smp_162650.1	0.86	5.66	40.71	9.64e-05	4.54e-03	19.61	16.34	20.9	39.75	33.3	32.55
Smp_162660.2	-0.71	3.3	13.04	5.09e-03	3.64e-02	7.53	7.59	6.84	3.68	4.93	5.22
Smp_162680.1	4.34	3.18	44.49	6.99e-05	3.80e-03	0.18	0.11	0.22	4.36	4.83	1.3
Smp_162810.1	1.06	2.52	14.4	3.78e-03	3.05e-02	1.09	1.6	1.56	3.78	3.02	2.29
Smp_162910.2	0.73	6.31	39.66	1.07e-04	4.76e-03	17.16	20.08	20.72	34.14	33.75	30.89
Smp_162980.1	0.7	3.31	11.19	7.85e-03	4.64e-02	3.45	3.66	4.3	7.41	5.39	6.22
Smp_163050.1	-0.94	3.95	14.86	3.44e-03	2.89e-02	27.65	23.82	22.67	12.83	8.94	18.17
Smp_163220.1	0.74	5.52	12.51	5.73e-03	3.90e-02	20.42	12.94	16.19	34.36	23.41	26.76
Smp_163460.1	0.37	6.52	19.23	1.51e-03	1.89e-02	113.97	107.15	116.43	151.91	147.75	151.43
Smp_163550.1	-0.92	2.42	14.31	3.86e-03	3.09e-02	3.49	4.28	3.82	1.52	1.86	3
Smp_163610.1	-1.48	7.57	36.81	1.43e-04	5.46e-03	519.47	818.75	730.57	177.93	290.21	304.43
Smp_163620.1	1.4	6.64	17.78	1.95e-03	2.14e-02	11.32	4.26	13.55	26.38	29.13	22.42
Smp_163780.1	0.74	7.84	20.59	1.20e-03	1.65e-02	53.72	30.73	45.09	71.5	70.64	80.06
Smp_163790.1	1.53	6.17	49.95	4.23e-05	3.16e-03	2.78	2.45	3.28	9.66	9.06	6.37
Smp_163820.2	1.6	4.74	25.7	5.51e-04	1.07e-02	3.05	1.49	2.28	7.62	8.92	4.41
Smp_163970.1	-0.75	6.96	22.4	8.95e-04	1.42e-02	117.72	106.17	114.92	57.69	56.08	95.38
Smp_163980.2	1.04	4.99	44.13	6.98e-05	3.80e-03	2.97	2.51	3.09	5.64	5.03	7.49
Smp_164010.1	1.55	4.65	32.53	2.30e-04	6.82e-03	2.85	1.8	3.21	9.09	5.35	9.32
Smp_164020.1	1.65	5.35	39.45	1.09e-04	4.83e-03	3.51	3.94	5.89	17.15	15.06	10.37
Smp_164050.1	0.85	6.05	28.4	3.82e-04	8.75e-03	23.28	17.06	20.94	41.87	33.93	37.59
Smp_164060.2	0.8	4.09	23.22	7.90e-04	1.32e-02	19.38	24.68	20.29	41.18	38.27	37.25
Smp_164080.1	0.63	5.41	31.18	2.70e-04	7.25e-03	6.06	5.82	6.25	10.27	8.25	10.44
Smp_164380.1	1.15	7.44	32.49	2.31e-04	6.82e-03	44.78	44.58	59.41	138.58	112.59	84.44
Smp_164400.1	-6.09	2.4	49.68	7.86e-06	1.77e-03	21.18	110.17	45.57	0.19	0.23	2.28
Smp_164680.1	0.64	6.98	34.68	1.80e-04	6.11e-03	16.39	16.65	19.73	30.03	26.02	28.02
Smp_164930.1	0.82	6.49	59.29	2.08e-05	2.48e-03	14.83	12.47	14.65	26.88	23.13	25.73
Smp_164960.1	0.61	7.78	24.82	6.24e-04	1.15e-02	47.5	34.51	45.06	69.29	65.47	64.23
Smp_165070.1	-0.39	8.01	18.04	1.86e-03	2.09e-02	374.29	357.47	389.95	285.11	264.35	334.72
Smp_165150.1	-1.43	1.59	18.15	1.84e-03	2.08e-02	2.6	5.33	3.07	1.58	1.05	1.53
Smp_165340.1	-1.86	1.61	11.78	6.89e-03	4.31e-02	7.84	5.33	8.07	0.73	0.55	4.82
Smp_165460.1	-0.37	6.87	15.76	2.87e-03	2.60e-02	132.78	118.94	126.05	91.93	97.7	111.5
Smp_165630.1	0.94	6.76	53.44	3.20e-05	2.84e-03	32.95	25.96	29.86	59.8	62.94	51.93
Smp_165940.2	-1.89	-0.4	17.45	1.88e-03	2.10e-02	0.41	0.5	0.36	0.09	0.13	0.12
Smp_165960.1	0.42	6.77	14.63	3.61e-03	2.98e-02	53.31	45.84	48.1	67.26	71.21	63.42
Smp_166180.2	0.71	5.95	17.18	2.18e-03	2.28e-02	42.19	31.62	45.13	75.21	63.05	61.07
Smp_166300.1	-1.05	5.14	17.39	2.09e-03	2.22e-02	24.84	35.89	32.75	13.05	11.41	22.61
Smp_166340.1	1.48	9.5	33.59	2.04e-04	6.51e-03	922.89	808.18	1180.1	4024.57	2091.62	2196.38
Smp_166340.2	1.3	4.87	19.22	1.51e-03	1.89e-02	34.72	34.37	43.94	141.67	75.92	67.69
Smp_166780.1	0.82	7.14	31.33	2.65e-04	7.23e-03	11.49	10.46	11.93	19.26	24.14	17.54
Smp_166790.2	-0.82	4.62	13.54	4.55e-03	3.40e-02	17.01	24.86	17.09	10.55	13.79	10.07
Smp_166800.2	1.81	4.49	30	3.12e-04	7.84e-03	11.88	8.03	10.17	42.78	45.75	19.26
Smp_167010.1	1.19	8.36	58.78	2.16e-05	2.48e-03	20.06	13.49	19.04	44.85	40.55	36.86
Smp_167160.1	1.13	7.08	21.22	1.08e-03	1.57e-02	35.6	34.1	39.75	110.01	78.4	55.9
Smp_167160.3	1.34	2.74	14.62	3.62e-03	2.98e-02	9.25	5.72	8.73	20.29	29.3	11.93
Smp_167220.1	-0.56	6.57	25.99	5.29e-04	1.06e-02	62.11	50.56	60.51	39.54	38.06	43.45
Smp_167220.2	-0.94	4.76	19.6	1.41e-03	1.83e-02	16.4	22.45	19.32	7.58	12.35	11.37
Smp_167400.2	2.18	4.74	28.53	3.76e-04	8.65e-03	1.25	0.86	1.07	5.34	7.05	2.25
Smp_167430.1	-1.49	2.05	13.78	4.34e-03	3.32e-02	4.43	3.53	3.45	0.8	0.8	2.65
Smp_167660.1	1.5	6.71	14.94	3.38e-03	2.87e-02	16.36	5.16	8.54	36.19	31.99	17.99
Smp_167750.1	0.9	7.34	34.91	1.76e-04	6.01e-03	37.69	29.98	45.31	73.23	76.84	65.83
Smp_168000.1	2.23	5.17	51.9	3.61e-05	2.88e-03	2.99	2.11	2.35	13.74	14.89	6.72
Smp_168140.1	0.88	4.58	14.97	3.36e-03	2.86e-02	3.61	6.22	6.45	10.73	10.47	9.46
Smp_168160.1	0.76	7.82	27.97	4.05e-04	9.10e-03	41.46	35.02	43.47	78.87	70.05	58.42
Smp_168240.1	1.04	5.39	24.78	6.28e-04	1.15e-02	5.29	2.95	4.82	10.11	9.46	7.75
Smp_168370.1	1.37	3.54	13.74	4.36e-03	3.32e-02	5.01	1.82	2.87	8.11	11.56	5.91
Smp_168370.2	1.39	7.02	36.77	1.44e-04	5.46e-03	22.09	18.26	21.53	63.35	64.95	36.22
Smp_168370.6	1.24	3.97	18.53	1.70e-03	2.01e-02	3.16	1.53	2.51	5.87	7.31	4.23
Smp_168590.1	-0.86	4	15.71	2.89e-03	2.61e-02	13.85	13.12	14	6.13	6.4	10.95
Smp_168730.1	-0.82	6.27	10.75	8.76e-03	4.97e-02	113.43	118.52	124.31	49.87	56.16	104.18
Smp_169010.1	-0.52	7.07	14.69	3.56e-03	2.95e-02	43.98	52.47	53.02	35.57	30.1	41.64
Smp_169040.1	0.92	6.53	22.06	9.45e-04	1.47e-02	10.6	8.41	12.39	24.15	17.51	19
Smp_169050.1	-2.84	2.7	123.67	8.60e-07	9.05e-04	3.91	5.62	4.94	0.81	0.67	0.58
Smp_169050.2	-2.92	2.42	93.41	3.01e-06	1.35e-03	3.01	4.41	3.01	0.5	0.26	0.65
Smp_169070.1	-0.74	3.54	16.58	2.44e-03	2.41e-02	6.1	8.17	6.57	3.97	3.89	5.07
Smp_169090.1	-2.36	4.56	22.37	9.00e-04	1.42e-02	70.01	34.02	25.49	3.56	7.22	15.65
Smp_169200.1	-0.85	7.31	32.69	2.26e-04	6.78e-03	490.18	707.58	701.92	345.57	331.73	416.79
Smp_169300.1	0.47	5.28	12.43	5.84e-03	3.93e-02	22.43	20.49	23.23	32.42	33.69	27.66
Smp_169470.1	0.61	8.41	17.02	2.25e-03	2.32e-02	396.76	312.73	467.24	669.85	628.85	539.7
Smp_169610.1	1.27	8.1	42.17	8.37e-05	4.19e-03	116.57	96.27	130.37	352.7	276.15	213.16
Smp_169700.2	0.93	4.8	32.81	2.23e-04	6.77e-03	13.87	12.51	13.84	27.96	21.02	30.09
Smp_169730.1	1.89	7.38	76.62	6.99e-06	1.75e-03	35.05	24.53	30.38	136.48	122.49	80.81
Smp_169780.1	-0.48	4.55	13.37	4.72e-03	3.48e-02	9.53	8.19	8.79	6.02	6.66	6.93
Smp_169890.1	1.44	2.94	23.1	8.05e-04	1.33e-02	1.46	1.56	2.02	6.32	3.7	3.9
Smp_169950.1	0.49	6.17	24.75	6.30e-04	1.15e-02	18.49	16.09	16.73	23.84	23.45	26.94
Smp_170150.1	1.55	4.58	21.19	1.08e-03	1.58e-02	4.85	1.8	4.16	11.53	9.51	11.24
Smp_170540.3	0.66	6.16	30.45	2.95e-04	7.56e-03	6.79	7.22	8.36	13.08	10.73	12.43
Smp_170570.1	0.6	8.03	45.85	5.99e-05	3.61e-03	56.3	51.9	55.6	85.73	83.9	85.53
Smp_170620.1	1.15	3.45	12.28	6.05e-03	4.01e-02	1.58	1.81	1.74	4.46	5.04	2.11
Smp_170630.1	-1.51	5.24	14.3	3.87e-03	3.09e-02	37.72	48.02	38.85	10.06	7.12	28.9
Smp_171060.1	3.72	-0.29	19.86	7.50e-04	1.28e-02	0.04	0.04	0.04	0.51	1.02	0.16
Smp_171070.1	0.58	6.6	35.14	1.71e-04	5.94e-03	34.93	29.86	35.36	49.32	50.88	53.69
Smp_171120.1	-0.86	5.1	39.7	1.06e-04	4.76e-03	73.95	75.43	66.14	38.64	35.95	48.94
Smp_171150.1	0.6	6.39	18.41	1.74e-03	2.02e-02	35.02	30.87	31.8	48.63	58.71	43.92
Smp_171170.1	0.6	6.22	19.72	1.38e-03	1.81e-02	16.41	11.09	14.43	21.05	20.17	23.9
Smp_171180.3	0.61	4.83	12.09	6.32e-03	4.10e-02	11.32	9.8	9.15	17.41	16.69	13
Smp_171490.1	0.55	5.6	17.33	2.12e-03	2.23e-02	2.41	1.91	2.15	2.99	3.37	3.36
Smp_171620.1	-0.51	7.04	24.2	6.83e-04	1.21e-02	90.92	93.65	93.41	60.15	65.55	75.8
Smp_171620.2	-1.1	3.13	20.44	1.23e-03	1.68e-02	6.44	8.92	5.34	3.17	3.74	3.05
Smp_171660.1	0.7	5.53	14.79	3.49e-03	2.92e-02	40.61	52.89	49.67	96.44	75.38	67.25
Smp_171740.1	-0.75	4.05	19.24	1.50e-03	1.89e-02	4.63	3.67	4.52	2.4	2.15	3.33
Smp_171770.1	0.34	6.38	12.7	5.48e-03	3.80e-02	66.45	69.81	77.05	92.35	85.36	100.24
Smp_171860.6	2.14	3.59	31.75	2.52e-04	7.14e-03	0.58	0.76	0.59	2.55	4.35	1.82
Smp_171880.1	0.62	7.21	11.29	7.66e-03	4.60e-02	34.19	18.37	25.67	41	41.99	39.74
Smp_172030.1	0.32	6.62	12.8	5.37e-03	3.75e-02	41.48	40.28	43.1	54.73	51.65	53.64
Smp_172340.1	-1.7	2.65	31.82	2.51e-04	7.10e-03	2.88	4.6	2.89	0.9	0.92	1.47
Smp_172400.2	0.5	5.54	20.06	1.31e-03	1.75e-02	6.41	5.44	5.57	7.99	8.27	8.99
Smp_172420.2	0.69	7.21	17.49	2.06e-03	2.20e-02	12.26	7.73	12.58	17.19	18.6	18.13
Smp_172460.1	3.9	6.45	43.1	7.68e-05	3.97e-03	1.68	0.71	0.99	22.5	23.27	4.96
Smp_172510.1	0.59	5.33	19.58	1.42e-03	1.83e-02	16.42	13.43	14.37	23.93	22.95	21.1
Smp_173110.1	1.08	6.62	23.92	7.12e-04	1.24e-02	21.63	11.17	19.94	45.97	32.18	36.16
Smp_173110.2	1.02	5.08	23.12	8.02e-04	1.32e-02	6.09	6.12	7.49	16.53	9.34	15.27
Smp_173140.1	0.36	5.88	15.19	3.21e-03	2.78e-02	20.31	19.11	19.07	25.61	25.45	26.22
Smp_173180.1	0.65	6.41	14.22	3.93e-03	3.12e-02	47.75	45.57	44.66	73.08	90.4	57.51
Smp_173190.3	1.19	6.04	44.94	6.49e-05	3.69e-03	6.62	5.59	6.18	13.8	17.47	11.45
Smp_173210.1	0.65	6.11	21.85	9.76e-04	1.50e-02	13.09	10.66	11.91	21.63	17.88	17.95
Smp_173250.1	0.49	4.69	13.61	4.48e-03	3.37e-02	4.63	4.19	4.95	6.38	6.93	6.54
Smp_173380.1	0.91	5.45	39.21	1.12e-04	4.85e-03	4.17	3.78	4.34	7.9	8.38	7.31
Smp_173480.1	-0.43	6.65	13.8	4.30e-03	3.29e-02	140.42	109.1	130.33	93.26	84.56	113.32
Smp_173580.1	0.27	6.73	11	8.24e-03	4.77e-02	20.43	20.06	20.86	24.2	25.13	26.85
Smp_173910.1	0.73	5.26	18.84	1.61e-03	1.96e-02	105.64	92.48	97.42	151.47	211.77	146.61
Smp_173920.1	-0.96	6.43	15.63	2.94e-03	2.64e-02	127.39	224	167.1	71.83	96.16	110.4
Smp_174110.1	1.52	6.4	56.58	2.53e-05	2.61e-03	11.35	10.49	12.58	41.21	31.5	27.75
Smp_174170.1	1.21	4.72	23.12	8.02e-04	1.32e-02	2.08	2.21	3.31	7.77	5.6	4.53
Smp_174240.1	0.55	5.88	19.41	1.46e-03	1.86e-02	17.74	14.82	17.49	23.6	25.41	26.47
Smp_174300.1	1.79	4.84	89.88	3.50e-06	1.36e-03	3.79	3.53	4.26	16.42	13.54	10.98
Smp_174310.2	0.44	6.41	16.6	2.43e-03	2.40e-02	16.12	13.19	16.7	20.17	21.41	22.38
Smp_174320.1	1.8	4.41	24.98	6.10e-04	1.15e-02	2.76	2.39	2.44	10.56	11.45	4.85
Smp_174380.3	4.19	2.94	15.66	2.79e-03	2.57e-02	0.29	0.04	0.09	3.01	4.69	0.21
Smp_174410.1	-0.67	4.89	19.34	1.48e-03	1.87e-02	21.6	26.87	24.04	14.98	13.27	18.98
Smp_174630.1	-0.47	5.43	18.07	1.85e-03	2.08e-02	73.04	59.52	64.04	45.14	48.7	52.35
Smp_174660.1	-0.65	4.67	11.33	7.59e-03	4.57e-02	32.14	38.57	30.47	21.74	16.51	28.58
Smp_174800.1	0.7	6.82	24.17	6.86e-04	1.21e-02	46.93	37.58	50.54	80	78.67	66.45
Smp_174810.1	1.03	6.54	11.79	6.78e-03	4.27e-02	136.1	128.64	130.49	370.26	314.03	141.27
Smp_174810.2	1.55	1.83	13.08	5.05e-03	3.62e-02	2.51	3.15	4.43	15.4	6.74	8.02
Smp_174890.4	0.81	6.36	14.28	3.88e-03	3.10e-02	8.17	8.56	8.39	14.92	19.45	10.45
Smp_174950.1	-0.44	8.43	17.62	2.01e-03	2.18e-02	232.21	258.49	236.47	187.97	183.12	182.01
Smp_175310.1	1.13	5.03	36.13	1.54e-04	5.64e-03	23.26	18.98	24.08	59.49	45.21	43.8
Smp_175390.1	-2.06	4.14	22.52	8.79e-04	1.41e-02	14.64	15.77	18.58	2.06	2.43	7.86
Smp_175680.1	-1.16	2.99	26.55	4.90e-04	1.02e-02	22.51	17.48	23.5	9.79	7.05	12.38
Smp_175780.2	1.17	5.58	21.32	1.06e-03	1.56e-02	8.84	3.75	8.12	17.53	13.81	16.4
Smp_175950.1	-0.74	4.04	17.59	2.02e-03	2.18e-02	13.78	11.84	9.76	6.61	6.79	8.53
Smp_176070.1	0.53	6.79	30.42	2.96e-04	7.56e-03	24.36	21.87	25.75	36.38	31.51	38.91
Smp_176090.1	1.14	4.56	31.99	2.45e-04	6.97e-03	5.23	4.12	6.29	12.87	9.23	13.29
Smp_176110.1	4.42	9.66	162.46	2.47e-07	7.66e-04	25	14.64	26.98	608.82	547.92	282.26
Smp_176310.1	0.57	5.17	10.76	8.73e-03	4.96e-02	5.63	6.41	6.89	10.21	10.21	8.41
Smp_176340.2	1.01	5.87	34.02	1.94e-04	6.33e-03	23.72	18.21	20.19	46.06	48.26	33.73
Smp_176390.1	0.65	4.58	21.46	1.04e-03	1.55e-02	3.6	3.48	3.88	6.46	5.58	5.55
Smp_176420.3	0.59	5.21	13.24	4.86e-03	3.53e-02	10.23	6.39	7.92	13.29	11.99	12.55
Smp_176490.2	0.77	3.82	11.82	6.74e-03	4.25e-02	7.63	4.2	7.19	12.21	10.82	10.19
Smp_176620.1	0.32	6.5	10.88	8.49e-03	4.86e-02	15.02	16.76	16.95	20.94	20.52	20.89
Smp_176710.1	1.34	3.51	18.2	1.81e-03	2.07e-02	1.23	0.47	0.87	2.44	2.37	1.81
Smp_176750.1	0.48	6.3	19.47	1.44e-03	1.85e-02	14.61	12.69	15.01	20.69	18.99	20.76
Smp_177020.2	0.79	4.2	18.81	1.62e-03	1.96e-02	2.48	1.62	2.04	3.89	3.24	3.77
Smp_177080.1	0.36	6.63	10.93	8.38e-03	4.83e-02	65.08	53.82	63.51	86.56	69.86	84.81
Smp_178710.2	0.68	5.06	17.67	1.99e-03	2.17e-02	6.99	6.53	7.25	10.98	13.47	9.65
Smp_179320.2	-0.8	4.07	15.68	2.91e-03	2.62e-02	11.49	14.44	10.71	5.5	7.24	9
Smp_179350.1	1.92	7.62	74.9	7.71e-06	1.77e-03	6.88	4.19	5.86	24.22	24.52	16.48
Smp_179720.1	0.95	6.58	12.18	6.19e-03	4.06e-02	25.09	10.18	19.28	30.6	42.5	34.51
Smp_180150.2	0.72	6.26	36.94	1.41e-04	5.42e-03	7.62	7.07	8.66	13.32	13.26	12.95
Smp_180200.3	0.45	7.15	17.8	1.94e-03	2.13e-02	57.4	61.54	66.77	92.1	81.46	86.37
Smp_180240.1	-0.77	6.99	18.82	1.62e-03	1.96e-02	62.44	61.26	58.4	30.27	29.22	51.43
Smp_180390.2	-0.51	4.53	15.84	2.82e-03	2.58e-02	18.3	20.64	21.46	13.87	13.55	16.23
Smp_180390.3	-0.51	4.53	15.84	2.82e-03	2.58e-02	18.3	20.64	21.46	13.87	13.55	16.23
Smp_180660.1	3.79	3.4	33.94	2.02e-04	6.48e-03	0.78	0.57	0.31	11.74	8.71	3.11
Smp_180690.1	0.94	6.84	16.42	2.52e-03	2.44e-02	9.24	6.78	7.79	14.19	20.3	12.03
Smp_180740.1	0.82	8.65	31.34	2.65e-04	7.23e-03	47.08	32.83	45.78	82.84	71.47	72.92
Smp_180800.1	-1	3.5	19.82	1.36e-03	1.79e-02	58.45	58.19	40.92	24	24.39	34.28
Smp_181080.1	1.46	6.23	51.73	3.66e-05	2.88e-03	6.93	5.67	7.32	19.38	20.84	15.52
Smp_181080.2	3.03	3.8	27.63	4.25e-04	9.33e-03	0.71	0	0.43	2.87	3.94	2.7
Smp_181120.2	0.37	6.5	14.55	3.66e-03	3.00e-02	31.01	26.45	30.46	40.55	36.72	39.72
Smp_181470.1	1.97	8.44	37.07	1.39e-04	5.37e-03	159.2	81.2	134.99	658.91	534.64	293.94
Smp_181490.1	1.31	4.72	25.86	5.38e-04	1.07e-02	2.18	1.97	2.22	6.83	5.83	3.4
Smp_181490.2	1.57	5.96	44.48	6.77e-05	3.75e-03	7.66	7.62	7.6	27.39	26.99	14.83
Smp_183710.1	-0.61	10.57	24.06	6.97e-04	1.22e-02	2776.37	2172.46	2256.68	1574.15	1501.42	1807.92
Smp_185930.1	-1.49	3.03	13.6	4.49e-03	3.38e-02	27.14	17.3	18.37	2.95	6.75	13.89
Smp_187190.1	-1.79	3.08	29.88	3.17e-04	7.89e-03	10.09	11.29	6.81	1.85	2.03	4.65
Smp_187800.1	0.68	5.62	17.4	2.09e-03	2.22e-02	4.67	4.67	5.58	8.09	9.35	6.96
Smp_188430.1	1.38	5.4	25.49	5.67e-04	1.10e-02	13.81	13.67	18	45.77	50.32	24.5
Smp_189960.1	1.09	8.22	32.45	2.32e-04	6.82e-03	68.92	57.44	66.6	142.73	171.42	102.65
Smp_190140.1	-0.57	5.26	19.47	1.44e-03	1.85e-02	58.32	69.88	65.32	40.96	43.56	50.63
Smp_191870.1	0.41	8.68	10.89	8.46e-03	4.86e-02	213.88	182.09	196.65	242.06	311.59	255.94
Smp_191870.2	-0.93	5.13	11.98	6.50e-03	4.17e-02	27.09	40.75	39.09	11.54	19.32	27.55
Smp_192400.1	1.16	5.58	19.29	1.49e-03	1.88e-02	13.86	14.89	15.55	46.05	31.15	23.82
Smp_193440.1	0.56	8.22	14.47	3.73e-03	3.03e-02	83.1	73.27	73.59	119.61	130.88	94.98
Smp_194030.1	0.43	6.26	14.87	3.43e-03	2.88e-02	13.65	14.87	16.54	20.26	18.84	23.46
Smp_194050.1	-1.13	9.25	19.1	1.54e-03	1.90e-02	946.69	780.01	1084.56	342.13	309.38	692.41
Smp_194090.3	-2.15	5.56	26.34	5.04e-04	1.03e-02	89.64	290.72	185.64	52.65	34.32	45.96
Smp_194370.2	1.15	5.01	11.63	7.06e-03	4.36e-02	2.49	5.44	7.21	14.42	10.1	9.88
Smp_194420.1	1.6	8.61	68.88	1.10e-05	1.95e-03	38.86	22.39	30.87	106.37	89.24	89.76
Smp_194580.1	0.38	6.83	11.42	7.43e-03	4.51e-02	65.77	69.76	68.48	87.98	100.5	84.57
Smp_194870.1	-1.7	1.99	23.84	7.23e-04	1.25e-02	26.61	23.48	23.64	3.41	8.33	12.15
Smp_195080.1	-0.7	7	24.46	6.57e-04	1.18e-02	559.27	559.26	530.08	312.68	297.85	449.14
Smp_195090.1	-1.32	4.99	19.67	1.40e-03	1.82e-02	67.44	87.53	121.69	27.48	29.48	58.77
Smp_196040.2	1.03	4.92	24.67	6.38e-04	1.16e-02	11.98	10.46	13.82	28.78	27.33	19.35
Smp_196510.1	-0.35	8.03	15.67	2.92e-03	2.62e-02	142.8	142.52	150.44	113.02	114.71	123.48
Smp_197370.1	-0.92	8.97	14.8	3.48e-03	2.91e-02	206.41	155.59	225.9	78.82	93.79	148.29
Smp_197700.1	-1.47	-0.45	18.78	1.57e-03	1.93e-02	0.39	0.33	0.42	0.16	0.09	0.16
Smp_198360.1	0.69	5.67	21.15	1.09e-03	1.58e-02	9.96	9.88	11.57	20.28	14.09	17.8
Smp_198790.1	0.65	4.52	14.03	4.09e-03	3.19e-02	25.52	24.08	25.13	46.55	39.84	34.22
Smp_198980.1	2.05	8.11	90.78	3.35e-06	1.35e-03	17.21	14.16	17.92	79.64	78.72	48.76
Smp_199050.1	1.76	7.75	58.1	2.26e-05	2.48e-03	118.5	86.07	112.42	462.39	380.46	256.63
Smp_200020.1	1.24	5.13	30.81	2.82e-04	7.43e-03	5.44	3.8	5.51	14.06	10.26	11.36
Smp_200190.1	-1.28	8.85	30.76	2.84e-04	7.46e-03	635.46	801.73	820.59	312.26	199.11	456.86
Smp_200240.1	-1.56	7.43	36.08	1.55e-04	5.65e-03	507.54	583.93	645.58	139.84	158.23	319.37
Smp_200410.1	-1.26	4.39	26.86	4.70e-04	9.98e-03	57.62	38.94	33.56	13.98	18.04	24.3
Smp_201030.1	-0.93	7.79	50.53	4.03e-05	3.04e-03	1984.24	2282.74	2167.11	1200.69	1067.15	1298.81
Smp_201060.1	-1.64	8.2	40	1.03e-04	4.70e-03	1740.97	3061.98	2823.93	901.25	594.93	1082.55
Smp_201130.1	-0.85	3.68	18.4	1.74e-03	2.02e-02	12.6	17.35	16.43	9.68	7.09	9.74
Smp_201440.1	0.4	6.96	13.15	4.96e-03	3.58e-02	228.67	217.97	217.67	331.3	299.11	273.96
Smp_201730.1	1.04	4.93	16.77	2.35e-03	2.37e-02	62.58	63.28	66.51	167.52	159.47	84.15
Smp_201820.1	0.92	6.22	59.87	2.00e-05	2.46e-03	9.7	7.62	10.14	17.62	15.79	20.07
Smp_201950.1	1.28	1.94	12.98	5.16e-03	3.66e-02	1.38	1.66	1.14	4.02	2.84	3.6
Smp_202470.1	1.72	4.38	62.14	1.71e-05	2.28e-03	4.98	4.74	5.58	20.12	18.43	12.76
Smp_202690.1	0.84	7.46	34.23	1.90e-04	6.30e-03	314.42	289.98	300.98	619.28	599.44	450.76
Smp_202970.1	-3.07	3.83	33.25	2.12e-04	6.61e-03	61.08	22.32	18.57	2.44	2.71	7.46
Smp_203030.1	-2.05	5.45	56.19	2.60e-05	2.64e-03	785.36	1366.5	890.92	309.33	234.25	251.9
Smp_203410.1	-0.81	2.67	16.68	2.40e-03	2.38e-02	9.67	11.35	12.03	6.18	5.8	7.55
Smp_203630.2	0.65	8.34	18.61	1.68e-03	1.99e-02	159.32	112.52	135.18	208.99	250.04	194
Smp_203720.1	1.87	-0.33	16.62	2.35e-03	2.37e-02	0.72	0.43	0.65	1.68	1.57	3.62
Smp_203830.1	1.66	-0.15	11.86	6.40e-03	4.14e-02	0.26	0.7	0.21	1.3	1.62	1.02
Smp_203950.1	0.84	7.63	11.8	6.77e-03	4.27e-02	57.14	39.78	51.69	114	97.1	58.36
Smp_204070.1	-0.55	5.16	13.11	5.00e-03	3.59e-02	227.69	226.53	235.86	165.15	145.77	181.45
Smp_204230.1	1.32	3.64	20.32	1.25e-03	1.70e-02	1	0.93	1.42	3.59	2.35	2.59
Smp_204380.1	0.98	7.6	30.05	3.10e-04	7.82e-03	134.64	131.55	133.21	283.89	322.61	198.2
Smp_204390.1	-0.74	4.32	15.91	2.78e-03	2.57e-02	27.91	29.04	28.39	16.77	12.82	23.58
Smp_204720.1	1.25	3.78	34.43	1.85e-04	6.21e-03	1.93	2.09	2.27	5.32	5.4	4.6
Smp_204730.1	0.59	6.79	32.14	2.41e-04	6.88e-03	31.07	27.4	33.23	45.36	41.63	55.42
Smp_204770.1	0.48	9.57	17.05	2.23e-03	2.31e-02	168.21	169.68	170.01	218.58	270.84	234.89
Smp_205270.1	-0.99	5.43	28.9	3.59e-04	8.46e-03	315.45	405.71	345.62	200.3	167.76	196.04
Smp_205760.1	-1.86	6.44	26.75	4.77e-04	1.01e-02	791.37	982.6	777.65	183.65	253.63	305.54
Smp_207020.1	0.98	7.1	90.99	3.31e-06	1.35e-03	21.67	18.79	22.5	46.02	38.61	43.19
Smp_207070.1	-0.43	5.65	15.53	3.00e-03	2.66e-02	32.4	28.14	30.74	22.31	20.93	26.55
Smp_207080.1	-0.56	7.25	32.14	2.41e-04	6.88e-03	320.82	292.1	289.57	197.99	210.75	223.23
Smp_209040.1	0.77	8.73	23.69	7.37e-04	1.27e-02	163.99	110.43	150.04	247.9	269.69	219.55
Smp_209050.1	0.41	6.92	11.34	7.56e-03	4.55e-02	72.46	59.95	77.86	101.69	95.19	89.66
Smp_210130.2	1.03	4.05	20.13	1.29e-03	1.73e-02	5.03	3.25	4.6	8.55	9.47	8.99
Smp_210300.1	0.92	7.2	18.85	1.61e-03	1.96e-02	45.51	38.17	56.27	112.17	61.73	97.92
Smp_210550.2	1.21	6.08	21.63	1.01e-03	1.53e-02	24.32	17.96	19.68	55.26	60.64	29.62
Smp_210810.2	0.52	5.97	24.71	6.34e-04	1.16e-02	45.54	46.71	51.57	68.88	63.68	80.14
Smp_210960.1	-0.75	6.23	21.88	9.71e-04	1.50e-02	236.66	317.71	285.39	152.81	156.79	212.74
Smp_210980.1	0.91	4.37	18.5	1.71e-03	2.01e-02	8.8	5.11	7.81	13.97	10.77	17.22
Smp_211020.2	-1.38	4.3	19.98	1.33e-03	1.76e-02	13.32	15.65	11.47	3.26	5.72	7.2
Smp_211050.1	0.43	6.51	12.68	5.51e-03	3.81e-02	15.94	13.37	15.08	20.69	21.95	18.56
Smp_211060.1	0.57	5.83	20.43	1.23e-03	1.68e-02	20.26	20.17	21.31	35.24	26.45	32.38
Smp_211070.1	-0.61	6.31	34.19	1.90e-04	6.30e-03	81.91	79.65	83.85	49.57	50.83	66.1
Smp_211150.1	0.49	6.44	14.94	3.38e-03	2.87e-02	19.09	15.01	19.57	26.13	22.03	29.57
Smp_211170.1	0.4	6.03	17.36	2.11e-03	2.22e-02	42.54	37.1	40.59	53.96	51.76	58.21
Smp_212180.1	1.08	1.28	12.72	5.49e-03	3.80e-02	0.59	0.91	0.76	2.08	1.44	1.37
Smp_212190.2	-1.16	3.34	21.59	1.02e-03	1.53e-02	9.73	11.29	7.72	3.89	4.07	5.31
Smp_212310.1	0.82	6.1	32.52	2.30e-04	6.82e-03	16.57	12.42	15.59	29.64	22.58	28.72
Smp_212360.2	0.69	7.58	16.63	2.42e-03	2.39e-02	43.48	42.93	51.49	87.67	81.19	58.65
Smp_212360.3	1.05	6.32	13.29	4.81e-03	3.52e-02	21.16	7.16	13.34	29.24	29	30.14
Smp_212390.1	1.53	5.87	44.7	6.64e-05	3.75e-03	10.4	7.81	9.21	32.26	30.05	18.22
Smp_212390.2	1.65	3.25	21.58	1.02e-03	1.53e-02	1.4	0.94	1.66	4.46	5.65	2.61
Smp_212410.1	0.91	3.15	14.82	3.47e-03	2.90e-02	1.36	1.03	0.94	2.45	2.23	1.73
Smp_212560.1	-1.08	3.76	51.78	3.65e-05	2.88e-03	30.94	34.12	31.4	15.87	14.48	16.94
Smp_212600.1	2.06	5.84	43.65	7.30e-05	3.85e-03	3.21	2.01	1.29	8.98	9.15	9.92
Smp_212730.1	0.44	7.17	11.23	7.78e-03	4.63e-02	58.98	57.3	59.63	81.53	88.24	74.88
Smp_212750.1	1.11	1.47	10.73	8.82e-03	5.00e-02	0.53	0.75	0.82	2.06	1.23	1.37
Smp_212760.1	-2.15	2.47	28.58	3.75e-04	8.64e-03	1.82	2.12	1.85	0.28	0.33	0.75
Smp_212830.1	1.23	3.83	23.11	8.03e-04	1.33e-02	2.83	1.16	2.28	4.73	4.75	5.65
Smp_212830.2	0.6	6.57	23.26	7.85e-04	1.32e-02	24.63	26.02	31.32	45.24	38.19	43.91
Smp_213010.1	0.92	4.11	21.13	1.10e-03	1.58e-02	10.5	11.37	13.34	26.49	22.44	19.47
Smp_213050.1	0.53	5.69	12.04	6.40e-03	4.14e-02	19.99	17.29	20.66	28.3	32.83	24.16
Smp_213070.1	0.56	5.33	24.53	6.50e-04	1.17e-02	11.36	10.57	10.45	16.43	16.98	15.71
Smp_213080.1	0.59	6.98	19.91	1.34e-03	1.77e-02	22.31	22.5	28.97	39.34	33.63	41.07
Smp_213110.1	0.51	6.14	12.25	6.09e-03	4.02e-02	19.26	12.11	15.8	21.85	22.22	24.76
Smp_213150.1	1.21	6.38	32.22	2.39e-04	6.86e-03	24.18	19.62	22.56	59.25	59.93	37.05
Smp_213170.1	-0.6	4.63	21.74	9.93e-04	1.52e-02	39.58	41.03	37.53	25.76	25.87	28.74
Smp_213190.1	0.54	5.1	16.24	2.61e-03	2.49e-02	7.64	6.64	7.75	9.71	11.28	11.91
Smp_213190.2	1.6	2.7	16.7	2.39e-03	2.38e-02	0.74	0.18	0.55	1.28	1.76	1.53
Smp_213250.1	0.38	7.03	13.54	4.55e-03	3.40e-02	59.44	51.65	61.46	80.27	67.86	82.15
Smp_213260.3	0.66	5.56	16	2.73e-03	2.55e-02	20.35	17.71	20.76	34.3	34.18	26.63
Smp_213320.3	0.46	6.85	12.35	5.95e-03	3.98e-02	52.05	35.83	47.46	67.28	57.78	65.78
Smp_213370.1	-0.47	5.31	12.15	6.23e-03	4.07e-02	120.06	143.05	126.3	92.18	85.84	114.37
Smp_213420.1	-1.12	1.02	20.6	1.21e-03	1.66e-02	3.48	3.39	3.03	1.45	1.48	1.77
Smp_213600.1	0.41	6.02	14.56	3.66e-03	3.00e-02	22.34	18.49	19.08	26.57	25.13	30.13
Smp_213690.1	0.61	6.88	29.17	3.47e-04	8.29e-03	16.87	15.75	17.36	21.51	27.26	29.92
Smp_213700.1	0.83	5.36	29.31	3.40e-04	8.27e-03	16.93	12.84	17.14	30.63	22.91	32.41
Smp_213730.3	0.72	5.79	28.21	3.92e-04	8.91e-03	16.24	18.02	19.07	29.61	32.38	27.87
Smp_214170.1	0.42	6.53	18.74	1.64e-03	1.97e-02	36.97	37.92	42.63	55.2	53.18	52.98
Smp_214170.2	0.85	3.02	18.21	1.80e-03	2.07e-02	2.26	2.84	2.2	4.51	4.15	4.91
Smp_214370.1	-1.56	5.53	53.17	3.27e-05	2.87e-03	58.62	81.28	64.94	24.37	17.2	30.71
Smp_241430.1	3.44	0.79	42.94	5.47e-05	3.46e-03	0.4	0.15	0.16	2.43	2.51	3.15
Smp_241860.1	-0.48	5.21	13.01	5.12e-03	3.66e-02	32.33	27.2	26.81	19.23	19.28	25.31
Smp_241990.3	-0.56	3.56	11.3	7.64e-03	4.59e-02	24.6	22.65	24.41	15.66	17.98	16.65
Smp_242130.1	-0.5	5.52	16.68	2.40e-03	2.38e-02	18.37	17.86	18.1	10.82	13.1	15.65
Smp_242200.2	-2.16	3.69	15.87	2.81e-03	2.58e-02	8.64	11.25	8.61	0.98	1.57	4.15
Smp_242200.3	-2.01	2.76	13.47	4.62e-03	3.44e-02	3.84	5.69	4.01	0.48	0.95	2.11
Smp_242220.1	0.67	6.31	25.96	5.31e-04	1.06e-02	34.11	26.19	33.72	56.87	48.78	47.38
Smp_242450.1	1.05	5.51	26.9	4.67e-04	9.97e-03	17.7	17.84	18.49	40.42	46.88	27.3
Smp_242540.1	-2.54	4.96	34.13	1.92e-04	6.31e-03	60.27	67.24	93.79	6.06	13.26	20.53
Smp_242690.1	0.57	5.47	15.96	2.76e-03	2.55e-02	8.57	6.37	8.28	11.26	12.13	11.81
Smp_242740.1	0.53	8.22	18.74	1.64e-03	1.97e-02	24.82	19.3	26.68	31.75	33.17	39.86
Smp_242800.1	1.7	7.57	49.63	4.34e-05	3.17e-03	39.98	23.76	39.21	146.92	97.43	96.33
Smp_242800.2	1.92	3	16.17	2.65e-03	2.51e-02	1.16	0.55	1.84	5.33	5.47	2.83
Smp_242930.1	0.56	6.36	15.23	3.19e-03	2.77e-02	28.13	23.35	26.24	37.99	43.76	35.66
Smp_243150.1	0.49	6.84	16.72	2.38e-03	2.38e-02	8.05	6.06	7.67	9.2	10.85	11.41
Smp_243180.1	0.64	8.68	37.12	1.38e-04	5.36e-03	104.32	89.34	100.51	163.34	158.94	147.38
Smp_243720.3	-2.48	2.12	33.24	2.14e-04	6.61e-03	2.05	2.18	2.75	0.19	0.34	0.8
Smp_244010.1	-0.91	2.69	13.59	4.50e-03	3.38e-02	2.43	3.64	2.93	1.63	1.22	2.09
Smp_244020.1	0.72	6.28	27.58	4.26e-04	9.35e-03	22.17	22.87	26.02	46.23	36.2	37.21
Smp_244030.1	1.11	3.47	12.09	6.33e-03	4.11e-02	3.29	2.69	3.18	8.27	7.95	3.93
Smp_244080.1	0.84	5.82	24.89	6.17e-04	1.15e-02	6.46	4.59	5.31	10.57	10.84	8.46
Smp_244100.1	0.47	5.67	12.53	5.71e-03	3.90e-02	18.09	12.36	16.59	21.72	21.7	23.62
Smp_244190.1	1.06	4.09	19.82	1.36e-03	1.79e-02	2.36	2.46	2.41	4.87	6.44	4.13
Smp_244210.1	0.66	4.93	13.23	4.87e-03	3.54e-02	7	7.43	8.13	15.09	10.99	10.45
Smp_244280.1	0.45	6.56	16.67	2.40e-03	2.38e-02	24.23	21.8	21.72	33.47	32.15	29.11
Smp_244310.1	0.8	5.17	27.83	4.12e-04	9.22e-03	7.02	6.65	8.94	13.89	13.98	12.53
Smp_244320.1	1	4.26	11.68	6.97e-03	4.34e-02	7.79	7.56	6.86	17.42	19.3	8.63
Smp_244360.1	-1.9	5.08	29.08	3.50e-04	8.36e-03	8.91	12.02	9.87	1.88	1.89	4.89
Smp_244400.1	1	7.04	42.08	8.45e-05	4.20e-03	13.96	9.8	14.15	24.85	27.6	25.12
Smp_244420.1	1.06	5.05	22.88	8.32e-04	1.35e-02	4.67	3.93	4.54	11.32	9.93	6.55
Smp_244490.1	1.27	7.05	31.46	2.61e-04	7.23e-03	14.52	14.44	13.77	36.77	44.82	23.33
Smp_244580.1	1.49	4.38	47.42	5.23e-05	3.44e-03	2.46	1.7	2.72	6.2	7.33	6.24
Smp_244620.2	1.13	6.79	33.18	2.13e-04	6.61e-03	9.2	7.95	10.73	18.56	26.79	16.92
Smp_244630.2	1.43	3.07	22.24	9.19e-04	1.44e-02	2.2	0.79	1.15	3.7	3.7	4.09
Smp_244640.1	1.83	8.1	61.22	1.82e-05	2.34e-03	52.07	42.69	65.44	203.53	241.52	134.21
Smp_244650.1	1.98	7.62	47.99	4.98e-05	3.34e-03	26.23	16.14	30.33	111.48	114.68	64.19
Smp_244750.1	-1.43	6.42	17.37	2.10e-03	2.22e-02	39.3	32.64	34.86	7.92	8.86	24.81
Smp_244780.1	0.44	4.87	11.64	7.04e-03	4.36e-02	7.39	6.17	7.76	10.5	9.29	9.93
Smp_244800.1	0.48	6.64	14.43	3.76e-03	3.04e-02	20.77	16	21.85	27.47	24.05	32.97
Smp_244860.2	-1.83	0.24	27.59	4.45e-04	9.65e-03	2.02	1.96	1.55	0.28	0.57	0.79
Smp_244920.1	1.6	6.98	51.72	3.67e-05	2.88e-03	13.85	14.01	20.83	60.93	52.21	37.04
Smp_244940.1	1.22	6.22	22.29	9.11e-04	1.44e-02	13.57	7.51	9.54	23.41	31.25	18
Smp_244960.1	2.05	7.28	131.44	6.46e-07	8.58e-04	46.45	35.54	55.56	202.27	204.41	177.48
Smp_245030.1	-0.8	5.91	46.52	5.65e-05	3.51e-03	64.4	72.92	66.97	34.7	38.68	47.67
Smp_245050.1	0.44	5.92	12.8	5.37e-03	3.75e-02	40.63	35.96	42.59	63.67	48.8	53.85
Smp_245060.2	-1.81	-0.26	10.97	8.19e-03	4.76e-02	0.13	0.44	0.31	0.06	0.05	0.16
Smp_245090.1	0.7	6.4	13.01	5.12e-03	3.66e-02	16.83	10.92	14.98	22.6	28.78	19.55
Smp_245150.1	-2.7	0.68	19.41	1.45e-03	1.85e-02	1.93	2.49	2.99	0.89	0	0.2
Smp_245150.2	-2.53	1.72	25.51	4.96e-04	1.02e-02	6.17	7.89	6.62	0.49	0.79	2.45
Smp_245150.4	-3.6	-0.55	54.98	3.02e-06	1.35e-03	0.73	0.99	1.69	0.07	0.06	0.11
Smp_245150.5	-1.87	0.55	18	1.94e-03	2.13e-02	2.23	2.45	2.64	0.6	0.25	1.2
Smp_245160.1	-1.4	0.38	16.59	2.51e-03	2.44e-02	1.88	1.8	2.1	0.59	0.44	1.22
Smp_245170.1	1.94	4.49	33.68	2.02e-04	6.48e-03	1.66	1.48	1.94	8.14	8.05	3.59
Smp_245240.1	0.59	5.51	11.23	7.78e-03	4.63e-02	40.35	30.02	26.86	46.37	56.4	47.65
Smp_245260.1	-0.66	6.37	13.11	5.00e-03	3.59e-02	116.43	106.47	98	54.22	69.42	86.29
Smp_245350.1	-0.97	1.63	16.57	2.45e-03	2.41e-02	2	1.91	2.23	0.8	1.18	1.3
Smp_245370.1	1.59	8.83	51.62	3.70e-05	2.88e-03	131.94	122.57	158.02	485.77	487.89	291.04
Smp_245470.3	-1.87	3.81	25.1	6.00e-04	1.14e-02	2.38	4.35	3.82	0.63	1.2	1.17
Smp_245590.1	-0.83	5.16	17.85	1.93e-03	2.13e-02	5.01	6.16	5.83	3.24	2.55	4.11
Smp_245600.1	1.63	4.19	23.9	7.14e-04	1.24e-02	3.21	1.15	2.5	7.54	5.32	8.98
Smp_245600.2	0.83	4.81	11.85	6.69e-03	4.24e-02	7.59	5.41	7.46	15.25	8.83	13.2
Smp_245720.1	-0.86	5.18	17.28	2.14e-03	2.24e-02	16.98	20.07	27.95	12.61	9.18	15.15
Smp_245790.1	0.71	4.9	11.2	7.84e-03	4.64e-02	9.37	6.34	9.57	17.42	11.54	13.18
Smp_245790.2	1.4	5.94	57.68	2.33e-05	2.54e-03	11.73	7.56	8.94	28.62	26.14	21.16
Smp_245820.1	0.49	9.8	17.57	2.03e-03	2.19e-02	141.28	127.68	159.94	200.37	175.24	247.87
Smp_245860.1	0.96	4.99	18.04	1.86e-03	2.09e-02	6.04	3.79	4.9	10.53	8.04	10.94
Smp_245870.1	-1.5	5.02	32.27	2.37e-04	6.84e-03	17.25	20.67	19.55	4.94	5.04	11.3
Smp_246000.1	1.42	5.55	23.47	7.61e-04	1.29e-02	7.76	4	6.85	17.96	21.57	10.99
Smp_246060.1	0.47	4.12	11.09	8.05e-03	4.70e-02	9.44	9.07	9.57	14.1	13.02	12.67
Smp_246110.1	0.5	7.3	14.79	3.49e-03	2.92e-02	43.73	34.17	47.4	59.88	53.39	68.71
Smp_246150.2	-1.47	2.81	18.5	1.71e-03	2.01e-02	2.28	3.78	2.62	0.7	0.75	1.82
Smp_246240.1	0.86	6.7	17.16	2.19e-03	2.29e-02	22.41	20.53	27.34	50.66	39.33	40.41
Smp_246290.1	0.49	5.21	11.68	6.97e-03	4.34e-02	6.71	5.57	6.55	8.52	10.16	8.36
Smp_246300.1	0.36	6.34	13.74	4.35e-03	3.32e-02	52.94	52.73	54.82	72.32	71.67	67.98
Smp_246360.1	0.4	6.64	13.99	4.13e-03	3.20e-02	12.78	11.81	14.59	18.65	17.26	17.07
Smp_246400.1	-0.86	8.47	21.31	1.06e-03	1.56e-02	579	626.27	672.22	298.6	295.73	482.79
Smp_246440.1	2.09	8.24	56.09	2.62e-05	2.64e-03	14.61	10.34	12.14	62.93	64.86	31.38
Smp_246540.1	1.19	4.87	51.17	3.83e-05	2.94e-03	3.06	2.59	3.35	7.04	7.93	6.07
Smp_246570.1	0.51	6.93	12.99	5.14e-03	3.66e-02	25.18	24.35	23.81	33.14	41.49	32.51
Smp_246650.1	0.98	3.65	21.43	1.04e-03	1.55e-02	1.26	0.99	1.11	2.48	2.42	1.84
Smp_246700.1	0.49	6.66	15.23	3.19e-03	2.77e-02	12.93	9.48	11.97	15.38	17.34	16.67
Smp_246710.1	1.15	6.48	26.06	5.24e-04	1.06e-02	21.34	15.16	19.33	54.47	41.64	30.22
Smp_246770.1	-7.93	3.14	75.72	4.26e-07	7.66e-04	8.36	54.39	21.47	0.05	0.06	0.23
Smp_246790.6	-1.75	4.26	14.53	3.68e-03	3.00e-02	13.98	19.2	16.38	2.61	3.3	9.6
Smp_246820.1	1.8	3.46	12.97	5.17e-03	3.66e-02	4.75	3.81	3.89	24.92	12.66	6.23
Smp_247230.1	0.36	6.95	14.5	3.70e-03	3.02e-02	22.51	20.87	23.8	31.56	27.91	29.24
Smp_247280.1	0.77	4.66	22.98	8.20e-04	1.34e-02	2.66	2.23	3.1	4.49	4.03	5.53
Smp_247290.1	-0.46	6.02	11.58	7.15e-03	4.39e-02	44.15	42.48	49.23	33.91	26.7	41.59
Smp_247330.1	-1.13	3.28	23.34	7.76e-04	1.31e-02	4.45	4.08	4.15	1.5	1.98	2.5
Smp_247360.1	1.28	7.06	24.76	6.29e-04	1.15e-02	22.59	15.91	24.93	71.61	38.44	46.98
Smp_247540.1	0.7	6.2	35.71	1.61e-04	5.75e-03	13.04	10.15	13.37	20.95	18.33	21.64
Smp_247570.1	0.84	6.46	22.38	8.99e-04	1.42e-02	51.59	45.5	46.31	97.32	99.11	65.97
Smp_247580.1	0.75	4.01	12.33	5.97e-03	3.98e-02	23.29	26.3	23.61	47.52	47.01	32.97
Smp_247600.1	-1.16	2.66	29.99	3.13e-04	7.84e-03	4.84	6.32	4.61	2.27	2.5	2.51
Smp_247630.1	0.5	4.76	12.99	5.14e-03	3.66e-02	18.67	16.43	21.97	27.31	28.72	26.73
Smp_247710.1	0.64	4.98	29.8	3.20e-04	7.93e-03	3.69	3.24	3.77	5.89	5.27	5.98
Smp_247740.1	1.08	5.84	27.41	4.36e-04	9.50e-03	21.44	11.97	18.43	44.05	32.59	35.76
Smp_247770.1	-0.95	3.54	19.01	1.57e-03	1.92e-02	7.63	10.8	7.93	4.19	4.24	5.7
Smp_247870.1	1.09	6.85	46.83	5.50e-05	3.46e-03	21.36	15.18	21.66	48.2	40.63	38.16
Smp_247880.1	-0.64	4.65	18.44	1.73e-03	2.02e-02	15.5	14.85	14.15	9.29	7.98	12.27
Smp_247920.2	1.39	6.21	34.45	1.85e-04	6.20e-03	5.67	5.41	3.14	14.65	13.3	10.18
Smp_247940.1	0.51	6.62	21.71	9.98e-04	1.52e-02	9.7	10.2	11.59	15.41	14.39	16.36
Smp_248110.1	0.64	6.26	31	2.76e-04	7.35e-03	17.41	14.24	16.65	25.61	27.13	24.38
Smp_266750.1	3.24	6.34	60.09	1.97e-05	2.44e-03	9.3	5.87	11.1	119.22	93.34	37.26
Smp_266790.1	1.51	7.11	80.2	5.74e-06	1.61e-03	33.5	29.6	34.62	116.17	93.14	75.27
Smp_266830.2	1.18	5.69	38.1	1.25e-04	4.96e-03	7.1	6.24	5.81	17.69	12.19	14.58
Smp_267010.1	0.95	3.97	17.43	2.08e-03	2.22e-02	2.37	2.24	2.02	5.65	3.95	3.47
Smp_267080.1	-0.9	5.55	18.76	1.63e-03	1.97e-02	115.97	155.54	140.5	82.76	51.89	94.33
Smp_267180.1	-1.23	3.51	15.58	2.97e-03	2.65e-02	5.41	3.5	2.74	1.53	1.08	2.54
Smp_267190.1	0.8	4.65	15.62	2.95e-03	2.64e-02	10.33	6.91	11.23	19.03	17.09	14.59
Smp_267240.2	-1.19	2.17	20.94	1.13e-03	1.62e-02	1.72	1.58	1.65	0.54	1.01	0.7
Smp_267320.1	0.59	6.17	17.91	1.91e-03	2.11e-02	5.51	3.97	5.99	7.45	7.83	8.56
Smp_300140.1	-1.79	-0.14	19.68	1.39e-03	1.81e-02	0.48	0.57	0.77	0.11	0.11	0.32
Smp_300220.1	0.78	6.18	13.67	4.42e-03	3.35e-02	9.28	7.93	9.32	16.66	18.36	11.39
Smp_300380.2	-0.93	1.83	16.97	2.27e-03	2.33e-02	2.73	3.07	2.48	1.65	1.31	1.51
Smp_300500.1	0.69	4.92	23.5	7.57e-04	1.29e-02	8.16	7.36	7.8	13.27	13.8	11.52
Smp_300560.1	0.81	3.55	11.42	7.43e-03	4.51e-02	2.63	4.01	3.64	6.99	6.35	5.12
Smp_300570.1	1.38	4.41	21.05	1.11e-03	1.59e-02	7.34	7.59	7.46	27.1	16.26	16.44
Smp_300710.1	2.5	0.96	44.69	6.80e-05	3.75e-03	0.3	0.34	0.19	1.97	1.74	1.16
Smp_300920.2	1.54	7.32	126.65	7.63e-07	9.05e-04	14.28	12.12	13.99	44.66	41.28	34.31
Smp_301160.1	0.53	7.3	14.28	3.88e-03	3.10e-02	27.43	19.81	24.11	31.87	38.28	35.2
Smp_301170.1	1.36	4.39	21.17	1.09e-03	1.58e-02	3.21	2.57	2.73	8.25	9.53	4.4
Smp_301330.1	-4.42	-0.96	32.71	1.76e-04	6.01e-03	4.9	7.06	3.02	0	0.25	0.44
Smp_301430.1	-0.92	8.29	15.4	3.08e-03	2.70e-02	271.68	309	305.2	130.78	120.88	234.85
Smp_301620.1	-0.58	9.75	25.33	5.80e-04	1.11e-02	495.74	572.62	569.38	354.04	334.08	443.12
Smp_301660.1	0.83	3.9	20.7	1.18e-03	1.64e-02	2.25	2.97	2.95	5.53	4.31	5.04
Smp_301670.1	0.48	6.81	30.51	2.93e-04	7.56e-03	60.43	58.11	62.37	82.24	88.26	88.73
Smp_301800.1	0.92	1.73	12.27	6.07e-03	4.01e-02	0.59	0.37	0.46	1.01	0.99	0.77
Smp_301990.2	1.13	5.59	25.4	5.74e-04	1.10e-02	5.38	4.6	5.88	13.6	13.29	8.39
Smp_302090.1	-0.76	6.82	16.49	2.48e-03	2.43e-02	80.67	73.46	89.47	40.72	39.5	69.45
Smp_302270.1	1.9	4.28	32.16	2.41e-04	6.88e-03	4.23	2.39	4.88	11.91	20.12	11.83
Smp_302320.1	1.5	4.73	26.51	4.92e-04	1.02e-02	8.16	11.1	7.55	21.82	37.52	19.09
Smp_302410.1	1.02	6.28	41.24	9.15e-05	4.40e-03	8.85	9.19	9.7	23.05	17.39	16.97
Smp_302650.1	1.01	5.84	52.8	3.37e-05	2.88e-03	7.19	7.35	8.14	16.28	16.62	13.9
Smp_302860.1	-0.52	5.12	14.53	3.68e-03	3.00e-02	63.35	71.16	84.75	49.75	46.97	61.22
Smp_302910.1	-1.06	2.69	17.18	2.18e-03	2.28e-02	1.42	1.12	1.02	0.39	0.61	0.78
Smp_303120.1	0.95	4.33	14.54	3.67e-03	3.00e-02	9	9.04	9.24	21.5	20.64	11.77
Smp_303250.1	1.06	8.25	34.49	1.84e-04	6.20e-03	136.41	116.08	150.98	355.12	279.25	222.26
Smp_303390.1	-1.24	2.96	15.1	3.28e-03	2.82e-02	5.22	6.09	4.82	1.89	1.57	3.61
Smp_303540.2	-5.16	0.68	42.66	5.74e-05	3.55e-03	2.4	1.87	1.01	0	0	0.15
Smp_303590.2	-0.57	4.39	12.7	5.49e-03	3.80e-02	32.63	41.3	35.38	22.5	25.88	28.08
Smp_303640.1	-1.2	4.06	13.62	4.47e-03	3.37e-02	35.05	40.57	34.74	15.39	12.39	22.19
Smp_303690.3	1.94	0.42	13.69	4.05e-03	3.17e-02	0.27	0.24	0.18	0.77	0.59	1.31
Smp_303950.1	1.3	6.5	55.12	2.82e-05	2.68e-03	10.6	7.17	9.83	25.66	24.5	19.21
Smp_303980.1	-0.83	3.46	16.88	2.31e-03	2.35e-02	1.43	1.36	1.21	0.68	0.84	0.8
Smp_304090.1	-0.49	5.38	12.22	6.13e-03	4.04e-02	8.17	8.75	8.84	5.24	6.56	7.15
Smp_304800.1	2.91	0.94	37.56	1.01e-04	4.64e-03	0.09	0.03	0.03	0.37	0.51	0.31
Smp_304800.2	0.66	4.23	11.53	7.22e-03	4.41e-02	12.25	8.02	10.14	18.2	16.65	14.28
Smp_304800.5	0.84	6.22	13.37	4.72e-03	3.48e-02	15.38	10.91	12.79	20.24	32.18	18.91
Smp_304860.1	-0.91	1.86	14.42	3.77e-03	3.05e-02	2.08	1.76	2.45	0.98	1.27	1.21
Smp_304880.1	1	2.66	16.17	2.65e-03	2.51e-02	1.93	2.88	2.68	5.88	5.2	4.28
Smp_304910.1	0.47	5.63	15.18	3.22e-03	2.79e-02	15.29	12.95	13.3	18.85	20.7	19.32
Smp_305120.2	1.43	4.27	16.94	2.28e-03	2.33e-02	2.79	2.58	2.28	7.3	10.08	3.63
Smp_305200.1	-0.93	6.3	16.01	2.73e-03	2.54e-02	36.19	45.59	39.39	13.5	21.95	30.54
Smp_305350.1	1.18	3.36	21.77	9.89e-04	1.51e-02	1.48	0.8	1.48	2.73	2.76	3.28
Smp_305460.1	-1.1	5.01	32.54	2.30e-04	6.82e-03	192.35	202.84	174.4	78	83.7	117.75
Smp_305740.1	-1.11	5.99	15.38	3.09e-03	2.71e-02	39.73	54.37	52.8	18.37	18.56	33.69
Smp_305800.3	-1.2	8.55	11.55	7.19e-03	4.40e-02	581.83	773.13	551.15	170.93	204.2	497.7
Smp_305870.1	2.5	6.39	48.69	4.69e-05	3.26e-03	3.8	2.66	3.11	21.1	24.72	8.82
Smp_305920.1	1.66	3.52	35.84	1.59e-04	5.70e-03	4.5	3.42	4.81	14.84	14.18	12.16
Smp_306290.1	0.47	7.34	22.21	9.23e-04	1.45e-02	52.88	44.52	50.17	69.61	70.9	69.57
Smp_306450.1	-0.74	3.03	13.98	4.14e-03	3.21e-02	3.21	2.68	3.12	1.62	1.62	2.32
Smp_306580.1	-0.7	4.93	12.94	5.20e-03	3.67e-02	17.82	16.13	15.71	7.44	10.42	13.89
Smp_306800.1	0.91	4.02	23.15	7.98e-04	1.32e-02	2.86	2.91	3.08	7	4.82	5.22
Smp_307060.1	0.37	5.69	13.88	4.23e-03	3.26e-02	9.78	8.6	9.59	11.89	12.24	12.89
Smp_307260.1	-1.05	2.62	14.74	3.53e-03	2.94e-02	8.65	7.02	5.91	3.56	2.27	4.93
Smp_307270.1	1.76	3.81	28.84	3.61e-04	8.48e-03	10.66	4.24	8.51	35.09	22.56	23.15
Smp_307800.1	2.92	3.73	39.11	1.13e-04	4.86e-03	0.77	0.23	0.52	5.38	3.55	2.68
Smp_307800.2	2.1	6.07	38.44	1.21e-04	4.96e-03	9.78	7.66	11.56	62.17	39.37	24.6
Smp_308270.1	-0.38	5.56	12.88	5.27e-03	3.71e-02	30.37	32.28	30.88	23.45	24.02	26.81
Smp_308440.1	0.62	7.88	14.5	3.71e-03	3.02e-02	60.85	49.15	62.17	107.08	70.21	94.26
Smp_308470.1	6.42	-0.99	20.79	2.19e-03	2.29e-02	0	0	0	0.11	0.15	0.04
Smp_308550.2	7.32	-0.14	27.16	9.82e-04	1.51e-02	0	0	0	0.39	0.58	0.2
Smp_308600.1	1.21	7.99	68.06	1.16e-05	2.02e-03	20.54	16.02	20.3	45.65	49.42	38.8
Smp_308680.1	-1.02	5.03	14.05	4.08e-03	3.18e-02	14.22	23.87	24.97	9.88	8.58	13.81
Smp_308680.2	0.76	6.43	11.67	6.99e-03	4.34e-02	33.78	15.92	27.28	45.8	41.07	46.28
Smp_309610.1	-0.8	4.61	11.76	6.84e-03	4.29e-02	28.42	40.43	37.45	15.05	19.67	29.06
Smp_309680.1	-0.56	6.25	17.37	2.10e-03	2.22e-02	168.84	209.82	195.88	136.33	127.33	139.61
Smp_309710.4	0.58	8.45	17.07	2.22e-03	2.31e-02	57.38	61.07	66.41	92.7	105.46	83.97
Smp_310040.1	-1.35	0.03	15.84	2.89e-03	2.61e-02	0.72	1.09	0.89	0.35	0.4	0.35
Smp_310180.1	1.39	8.65	47.24	5.31e-05	3.44e-03	157.42	123.9	163.65	499.79	389.02	297.24
Smp_310210.1	0.86	2.69	13.54	4.55e-03	3.40e-02	0.69	0.66	0.78	1.5	1.25	1.2
Smp_310620.2	-0.95	3.56	30.4	2.97e-04	7.57e-03	7.31	8.93	8.99	4.28	4.25	4.88
Smp_310880.1	-0.83	4.91	19.19	1.52e-03	1.89e-02	46.21	46.2	43.55	22.93	20.76	35.83
Smp_310950.1	-5.1	1.13	55.6	4.58e-06	1.47e-03	4.12	4.23	1.88	0.03	0.13	0.15
Smp_311010.1	1.18	3.68	15.47	3.04e-03	2.69e-02	4.4	2.97	4.28	11.62	6.22	9.13
Smp_311170.1	0.96	8.1	54.07	3.05e-05	2.82e-03	74.11	58.87	79.43	151.89	118.75	155.53
Smp_311860.1	2.68	-0.33	16.54	1.73e-03	2.02e-02	0.05	0.06	0.03	0.43	0.41	0.1
Smp_311940.1	0.44	8.19	14.42	3.76e-03	3.05e-02	260.21	266.16	278.43	428.24	323.69	371.17
Smp_311980.1	2.52	-0.16	16.9	1.60e-03	1.95e-02	0.05	0.02	0.15	0.64	0.36	0.29
Smp_312150.1	1.65	7.59	101.93	2.01e-06	1.34e-03	13.76	12.93	16.01	50.12	49.72	36.37
Smp_312440.1	-1.18	9.33	13.76	4.34e-03	3.32e-02	834.79	570.71	812.97	219.56	280.81	520.55
Smp_312580.1	-3.05	2.77	34.52	1.85e-04	6.20e-03	13.58	42.19	36.66	3.12	1.97	6.62
Smp_312610.1	-1.64	2.37	14.3	3.87e-03	3.09e-02	5.98	13.02	9.04	2.26	1.43	5.69
Smp_312620.1	-2	-0.37	12.4	5.19e-03	3.67e-02	1.47	2.24	4.11	0.22	0.48	1.24
Smp_312620.2	-1.34	1.99	12.46	5.82e-03	3.93e-02	12.8	10.88	14.74	4.56	1.77	9.34
Smp_312910.1	1.89	3.39	33.65	2.03e-04	6.50e-03	1.02	0.51	0.81	3.48	3.42	1.93
Smp_313210.1	0.89	5.29	13.41	4.68e-03	3.47e-02	6.32	5.58	6.21	12.39	14.16	7.47
Smp_313450.2	2.79	6.24	32.6	2.28e-04	6.81e-03	1.43	3.83	8.26	34.14	39.89	20.5
Smp_313560.1	0.65	9.39	15.45	3.05e-03	2.69e-02	424.07	266.11	419.03	639.02	578.6	565.14
Smp_314220.1	0.77	6.38	32.1	2.42e-04	6.90e-03	17.24	12.5	15.32	27.05	27.07	24.33
Smp_314250.1	-5.29	1.71	52.48	2.16e-05	2.48e-03	4.85	11.36	3.04	0.07	0.21	0.23
Smp_314640.1	0.77	3.36	11.16	7.91e-03	4.66e-02	23.73	16.57	21.34	40.32	40.98	26.87
Smp_314640.2	0.8	9.79	11.81	6.76e-03	4.26e-02	1895.5	1467.92	1896.51	4153.99	3153.73	2078.24
Smp_314650.1	-0.67	8.35	16.65	2.41e-03	2.39e-02	177.49	231.22	184.7	105.6	115.92	164.7
Smp_314790.1	-1.11	9.43	52.58	3.42e-05	2.88e-03	5383.11	4559.38	4841.36	1931.88	2401.37	2836.82
Smp_315040.1	0.57	5.29	17.95	1.89e-03	2.10e-02	29.01	22.06	25.19	42.54	34.71	39.02
Smp_315060.2	0.98	4.63	14.57	3.65e-03	3.00e-02	22.87	13.19	18.07	48.05	30.35	30.81
Smp_315230.1	-0.86	4.07	14.97	3.36e-03	2.86e-02	28.7	39.22	42.39	19.24	16.38	27.49
Smp_315490.1	0.87	5.78	46.17	5.82e-05	3.58e-03	34.31	30.49	34.94	66.68	54.65	66.06
Smp_315730.4	0.91	7.85	49.13	4.52e-05	3.24e-03	35.98	42.09	47.7	87.94	79	76.11
Smp_315740.3	-0.78	6.09	28.94	3.57e-04	8.45e-03	204.11	241.44	217.86	116.21	136.75	149.01
Smp_315780.4	1.66	3.77	21.45	1.04e-03	1.55e-02	1.54	0.61	0.84	3.69	1.99	4.04
Smp_315830.1	2.47	5.33	53.7	3.14e-05	2.82e-03	2.32	2.75	2.99	20.37	17.01	7.87
Smp_316000.1	-0.65	5.18	31.68	2.54e-04	7.18e-03	34.86	36.49	37.67	21.75	24.14	25.65
Smp_316180.3	-0.78	3.88	19.11	1.54e-03	1.90e-02	19.34	22.74	21.06	11.37	10.78	16.12
Smp_316340.2	2.21	6.19	67.06	1.24e-05	2.02e-03	5.55	4.37	5.72	33.8	23.95	15.79
Smp_316340.4	1.74	6.3	42.4	8.20e-05	4.14e-03	8.79	4.41	6.97	24.76	27.08	16.73
Smp_316630.2	1.09	4.5	23.37	7.73e-04	1.31e-02	4.3	3.51	4.11	10.04	9.41	6.37
Smp_316820.1	-0.42	6.74	12.03	6.42e-03	4.14e-02	114.06	130.3	133.53	102.32	81.37	108.51
Smp_317420.2	-3.14	4.12	12.34	4.35e-03	3.32e-02	7.98	3.1	6.74	0	0	2.15
Smp_317420.3	5.08	5.01	49.54	4.43e-05	3.20e-03	0	0.26	0.21	2.75	9.13	4.63
Smp_317670.1	1.07	2.25	13.06	5.06e-03	3.62e-02	1.13	1.08	1.02	2.59	1.99	2.42
Smp_317860.1	-5.6	0.66	50.45	1.09e-05	1.95e-03	7.89	8.15	2.57	0	0.08	0.31
Smp_317870.1	-6.07	0	31.58	1.24e-04	4.96e-03	3.81	5.73	1.15	0	0	0.14
Smp_318150.1	-1.26	5.81	20.6	1.20e-03	1.65e-02	117.3	109.18	126.53	37.45	32.51	84.74
Smp_318640.1	-4.04	-0.13	31.77	1.47e-04	5.54e-03	1.1	1.01	0.38	0	0.06	0.1
Smp_318680.1	-5.43	-0.1	50.96	1.50e-05	2.10e-03	0.44	0.57	0.22	0	0.02	0.01
Smp_318690.1	-4.8	0.16	32.29	1.03e-04	4.70e-03	0.87	1.48	0.54	0	0	0.1
Smp_318850.1	-0.51	5.18	14.51	3.69e-03	3.01e-02	60.95	59.67	62.47	44.13	36.54	52.28
Smp_319100.1	-0.41	7.12	15.89	2.79e-03	2.57e-02	142.07	145.78	140.25	98.3	103.78	130.26
Smp_319120.1	0.52	5.61	14.93	3.39e-03	2.87e-02	15.79	12.61	14.45	18.87	23.64	20.44
Smp_319390.1	-0.78	5.23	21.09	1.10e-03	1.59e-02	111.21	130.27	99.11	67.89	60.28	78.74
Smp_319650.1	-0.58	4.66	15.78	2.85e-03	2.60e-02	308.37	352.34	341.66	218.57	228.88	266.45
Smp_319790.1	1.34	7.03	32.44	2.32e-04	6.82e-03	104.36	98.64	123.71	368.25	293.25	185.52
Smp_320320.1	-2.12	7.04	100.94	2.10e-06	1.34e-03	1184.68	1486.85	1562.1	267.96	276.17	480.02
Smp_320340.1	-1.27	6.96	34.07	1.93e-04	6.33e-03	491.3	725.61	634.93	349.94	220.32	228.91
Smp_320440.2	-1.11	0.13	13.46	4.76e-03	3.49e-02	2.21	2.36	3.42	1.15	1.37	1.23
Smp_320540.1	-0.87	4.72	28.79	3.64e-04	8.52e-03	107.16	120.13	97.14	59.57	56.38	69
Smp_320670.1	-4.19	0.53	41.23	1.49e-05	2.10e-03	1.64	2.06	0.91	0	0.09	0.17
Smp_320850.1	1.2	3.17	13.67	4.42e-03	3.35e-02	6.98	4.29	5.03	12.02	7.63	19.26
Smp_320860.1	-0.83	4.68	11.56	7.17e-03	4.39e-02	19.1	24.95	22.84	7.96	12.68	18.59
Smp_320940.2	-8.17	2.46	72.16	5.79e-06	1.61e-03	6.93	21.26	8.08	0	0	0.12
Smp_322040.1	-0.68	2.84	11.93	6.57e-03	4.20e-02	64.61	66.3	63.27	40.63	36.2	50.97
Smp_322380.1	-1.82	-0.91	20.26	5.33e-04	1.06e-02	0.77	1.08	0.83	0.18	0.1	0.49
Smp_322480.1	1.19	1.93	11	8.25e-03	4.77e-02	7.13	3.35	4.49	16.26	7.31	11.31
Smp_322560.1	-0.57	7.96	16.19	2.63e-03	2.50e-02	1410.82	1616.51	1291.39	945.24	1057.72	1053.7
Smp_322580.1	-0.41	7.88	16.93	2.28e-03	2.33e-02	1225.12	1389.46	1464.25	1018.45	1066.55	1133.92
Smp_322590.1	0.69	5.47	14.38	3.80e-03	3.06e-02	159.91	115.08	150.83	257.54	257.34	196.94
Smp_322770.1	-1.71	1.43	28.54	3.86e-04	8.81e-03	4.72	4.99	5.31	0.72	1.67	2.43
Smp_322820.1	0.95	8.97	45.07	6.42e-05	3.67e-03	1903.98	1840.01	1960.11	4521.83	3854.93	3208.75
Smp_322830.1	0.61	6.63	18.26	1.79e-03	2.06e-02	350	383.89	470.77	670.58	689.81	556.25
Smp_322920.1	1.36	0.14	16.77	2.44e-03	2.40e-02	1.25	1	0.95	2.39	2.18	4.03
Smp_322950.1	-1.04	7.07	13.92	4.19e-03	3.23e-02	1495.76	1885.16	1448.4	677.56	881.35	949.03
Smp_323570.1	-1.58	3.04	19.11	1.54e-03	1.90e-02	2.28	2.56	2.38	0.62	0.36	1.54
Smp_323800.1	-2.03	0.37	29.07	3.68e-04	8.55e-03	5.84	6.59	5.71	1.23	1.47	1.9
Smp_323870.1	-2.19	0.5	11.69	7.10e-03	4.38e-02	3.18	6.23	4.94	0.17	0.29	2.84
Smp_323900.1	3.34	4.92	93.03	3.01e-06	1.35e-03	16.6	7.02	14.54	167.87	141.25	85.83
Smp_324380.1	-8.04	1.85	62.58	1.46e-06	1.14e-03	5	28.6	12.1	0	0.08	0.08
Smp_324700.1	-4.86	0.87	56.21	1.65e-05	2.23e-03	1.65	1.68	0.74	0	0.05	0.1
Smp_324710.1	-4.37	1.06	39	3.14e-05	2.82e-03	3.13	2.89	0.93	0	0.09	0.26
Smp_324910.1	-1.09	0.63	13.49	4.68e-03	3.47e-02	0.98	0.67	0.8	0.44	0.26	0.48
Smp_324910.2	-1.6	1.3	11.26	7.80e-03	4.64e-02	0.8	2.12	1.23	0.3	0.35	0.77
Smp_324990.1	1.78	0.04	15.47	2.95e-03	2.64e-02	0.27	0.31	0.3	0.92	0.67	1.6
Smp_325120.1	1.19	1.86	16.52	2.47e-03	2.42e-02	1.01	0.71	0.83	2.2	2.3	1.47
Smp_325340.1	-5.14	3.33	75.98	7.78e-06	1.77e-03	6.37	15.75	6.23	0.06	0.4	0.4
Smp_325510.1	1.55	2.25	15.21	3.20e-03	2.78e-02	2.02	1.8	1.76	6.19	4.34	6.23
Smp_325680.1	1.01	1.63	16.92	2.29e-03	2.34e-02	3.48	4.31	3.29	8.22	7.31	7.6
Smp_326080.1	1.63	3.82	13.36	4.73e-03	3.48e-02	2.77	3.97	4.7	20.15	9.65	6.15
Smp_326090.1	0.51	5.87	14.04	4.08e-03	3.18e-02	30.9	23.07	25.86	43.18	35.46	38.37
Smp_326390.1	2.29	2.77	17.48	2.06e-03	2.20e-02	16.84	8.3	14.66	108.59	45.13	45.5
Smp_326400.2	-1.43	2.92	22.87	8.34e-04	1.36e-02	9.4	8.57	9.57	2.87	3.2	4.51
Smp_326810.1	-0.81	3.43	12.2	6.17e-03	4.06e-02	37.62	35.01	47.27	25.88	16.27	28.52
Smp_327030.2	-4.78	0.14	40.17	6.15e-05	3.63e-03	0.91	1.06	0.63	0	0	0.1
Smp_327240.1	-1.18	6.56	25.73	5.48e-04	1.07e-02	149.68	153.05	167.55	63.42	45.18	108.28
Smp_328000.1	1.09	5.76	59.43	2.06e-05	2.48e-03	9.97	10.09	9.19	24.15	20.09	19.7
Smp_328200.1	-0.72	4.13	22.38	8.99e-04	1.42e-02	64.33	75.17	76.1	42.35	43.03	51.26
Smp_328600.4	-0.58	5.48	17.11	2.21e-03	2.29e-02	25	28.79	29.66	18.31	17.4	22.07
Smp_328890.1	-0.81	6.35	18.07	1.85e-03	2.08e-02	95.58	97.89	103.28	57.83	39.59	78.4
Smp_329300.1	-1.07	2.01	11.97	6.51e-03	4.18e-02	17.82	24.92	21.73	8.25	7.96	15.96
Smp_329330.1	-2.09	0.94	44.03	7.43e-05	3.88e-03	2.91	3.39	3.53	0.85	0.4	1.12
Smp_329670.1	-1.58	1.76	24.97	6.14e-04	1.15e-02	5.67	9.9	6.43	2.33	2.68	2.66
Smp_330630.1	-1.54	2.52	15.1	3.28e-03	2.82e-02	14.53	42.45	33.85	7.44	10.83	14.59
Smp_330860.1	-1.3	1.22	22.75	8.60e-04	1.38e-02	5.23	6.75	4.74	2.5	1.82	2.67
Smp_330860.3	-2.2	0.08	29.81	3.12e-04	7.84e-03	1.43	2.47	1.82	0.33	0.27	0.71
Smp_331340.1	-1.29	0.81	18.68	1.68e-03	1.99e-02	6.41	7.02	4.93	1.97	3.14	2.74
Smp_331480.1	-2.06	1.06	24.46	6.76e-04	1.21e-02	30.64	61.22	52.49	14.86	5.38	15.67
Smp_331910.1	-1.28	4.55	18.72	1.65e-03	1.98e-02	93.34	84.08	85.58	28.69	24.75	59.58
Smp_332230.2	-1.18	0.71	12.85	5.39e-03	3.76e-02	2.35	2.6	3.2	0.76	1.73	1.27
Smp_332250.3	-3.7	0.26	38.94	4.55e-05	3.24e-03	3.23	5.07	3.27	0	0.15	0.78
Smp_332480.2	1.17	4.71	19.41	1.46e-03	1.86e-02	6.13	3.26	4.59	14.52	8.86	8.75
Smp_332550.1	1.35	4.94	29.22	3.44e-04	8.28e-03	6.85	6.22	6.57	23.82	14.96	12.14
Smp_332570.1	-0.62	5.66	12.8	5.36e-03	3.75e-02	18.49	21.84	21.84	10.21	15.57	15.94
Smp_332640.1	-2.18	2.45	32.8	2.26e-04	6.78e-03	26.61	35.86	25.74	6.07	3.75	10.35
Smp_332650.2	1.59	5.46	47.94	5.00e-05	3.34e-03	4.37	3.58	5.1	16.21	12.74	11.18
Smp_332820.1	-0.88	3.05	19.86	1.35e-03	1.79e-02	1.45	1.33	1.39	0.66	0.67	1.02
Smp_332850.1	1.81	6.71	19.34	1.48e-03	1.87e-02	20.78	6.64	20.01	71.51	43.65	54.6
Smp_332900.1	0.63	6.12	22.94	8.24e-04	1.35e-02	8.5	8.88	9.83	15.51	14.76	12.92
Smp_332910.1	0.91	6.53	17.37	2.10e-03	2.22e-02	13.24	7.31	13.61	20.75	24.49	20.18
Smp_333070.1	1.48	5.31	29.63	3.27e-04	8.02e-03	5.75	6.35	5.95	18.74	21.68	10.73
Smp_333080.1	0.55	5.91	21.88	9.72e-04	1.50e-02	37.19	33.36	37.36	54.11	56.73	51.07
Smp_333140.1	0.65	5.38	27.5	4.30e-04	9.42e-03	4.29	4.04	4.62	7.11	7.17	6.46
Smp_333150.2	0.79	4.55	29.22	3.44e-04	8.28e-03	3.85	4.76	4.37	7.19	7.77	8.28
Smp_333260.4	-0.8	4.76	12.64	5.57e-03	3.83e-02	5.64	8.92	7.29	3.09	5.18	4.67
Smp_333550.2	-0.75	4.28	12.18	6.19e-03	4.06e-02	35.17	42.78	38.03	16.43	22.1	33.15
Smp_333730.1	0.95	4.6	20.85	1.15e-03	1.63e-02	11.87	7.42	11.78	23.04	18.8	19.72
Smp_333760.1	-1.11	3.18	13.14	4.97e-03	3.59e-02	3.17	1.85	2.2	0.66	1.32	1.5
Smp_333830.1	-2.25	0.53	33.35	2.20e-04	6.71e-03	1	1.64	2.01	0.28	0.39	0.34
Smp_333850.1	1.25	2.84	15.84	2.82e-03	2.58e-02	0.74	0.59	0.83	1.73	2.16	1.37
Smp_333860.1	-1.23	2.09	13.49	4.61e-03	3.43e-02	3.69	5.74	5	1.51	1.37	3.52
Smp_334050.1	1.24	3.08	18.16	1.82e-03	2.07e-02	1.05	0.72	1.1	2.87	2.28	1.74
Smp_334090.1	0.88	8.77	39.55	1.08e-04	4.80e-03	12.99	11.56	13.66	26.95	20.89	24.39
Smp_334110.2	1.12	5.69	12.81	5.35e-03	3.75e-02	2.54	6.41	6.92	13.99	10.22	11.1
Smp_334120.1	1.99	3.68	51.54	3.72e-05	2.88e-03	3.37	2.01	3.46	11.27	14.28	10.3
Smp_334140.1	1.37	7.2	55.08	2.83e-05	2.68e-03	14.46	8.59	11.73	34.56	30.7	26.49
Smp_334180.1	2.14	4.77	64.69	1.44e-05	2.10e-03	2.49	2.07	2.87	14	11.93	7.28
Smp_334190.1	-2.02	5.73	35.37	1.67e-04	5.85e-03	159.07	200.38	155.92	46.03	21.06	65.96
Smp_334300.1	0.71	6.91	38.51	1.20e-04	4.96e-03	17.75	20.36	19.77	34.15	32.59	30.04
Smp_334420.2	1.2	3.43	17.04	2.24e-03	2.31e-02	2.94	1.41	1.39	4.83	4.6	4.06
Smp_334450.1	-1.38	3.65	16.13	2.66e-03	2.51e-02	11.87	10.29	13.94	2.61	5.9	5.89
Smp_334510.1	2.32	8.42	98.93	2.29e-06	1.34e-03	15.77	8.13	13.33	71.81	63.19	54.62
Smp_334640.1	3.56	0.25	20.45	5.70e-04	1.10e-02	0.02	0.01	0	0.13	0.14	0.15
Smp_334680.1	-1.1	2.22	12.14	6.27e-03	4.08e-02	2.45	2.17	1.95	0.94	0.51	1.71
Smp_334910.1	7.4	0.22	14.07	6.23e-03	4.07e-02	0	0	0	5.4	8.95	0.47
Smp_334920.1	-3.77	-0.46	92.73	5.16e-08	6.85e-04	11.25	15.33	15.35	0.4	1.02	1.73
Smp_334950.1	-0.86	2.59	13.62	4.48e-03	3.37e-02	4.3	5.27	4.44	2.21	2.1	3.67
Smp_335530.1	1.06	4.65	26.47	4.95e-04	1.02e-02	3.35	4.43	4.55	10.08	9.27	7.01
Smp_335560.1	-0.79	6.27	14.39	3.79e-03	3.05e-02	38.26	55.02	48.87	23.94	25.14	36.05
Smp_335650.1	-7.82	-0.85	31.61	1.72e-03	2.02e-02	0.38	0.45	0.15	0	0	0
Smp_335750.1	0.5	7.25	17.74	1.96e-03	2.15e-02	50.12	38.11	50.29	71.67	60.55	68.74
Smp_335880.1	0.94	2.35	13.4	4.70e-03	3.47e-02	2.48	1.51	2.85	4.88	4.5	3.97
Smp_335980.1	1.27	4.69	18.34	1.76e-03	2.04e-02	5.05	3.72	5.14	13.41	13.63	6.93
Smp_335990.1	0.52	12.92	14.49	3.71e-03	3.02e-02	10057.86	7268.18	9401.04	12021.21	14582.94	12920.49
Smp_336100.1	-0.88	6.24	15.31	3.14e-03	2.73e-02	33.24	32.69	35.33	17.37	13	26.93
Smp_336230.1	2.09	1.42	19.05	1.58e-03	1.94e-02	0.56	0.86	0.39	3.1	3.43	1.49
Smp_336250.1	-0.55	8.87	39.3	1.11e-04	4.84e-03	1294.89	1363.67	1379.18	925.9	932.26	992.54
Smp_336650.1	1.96	5.8	12.11	6.30e-03	4.10e-02	25.74	2.26	13.52	64.81	53.86	44.61
Smp_336650.3	0.83	6.95	35.09	1.72e-04	5.94e-03	15.48	15.4	16.19	34.64	25.55	25.44
Smp_336710.1	0.71	5.97	29.68	3.25e-04	8.00e-03	8.39	7.09	8.2	12.55	14.31	12.88
Smp_336730.1	1.6	6.23	30.61	2.90e-04	7.52e-03	5.51	4.74	6.15	19.8	19.78	10.74
Smp_336790.1	0.77	6.64	27.64	4.22e-04	9.29e-03	40.6	43.98	50.77	91.82	75.83	69.46
Smp_337100.5	1.06	1.57	11.93	6.59e-03	4.21e-02	1.52	1.46	1.5	2.86	4.11	2.64
Smp_337130.1	-0.59	7.42	18.06	1.85e-03	2.08e-02	155.22	131.84	136.27	90.91	78.22	122.94
Smp_337200.1	1.49	8.09	59.23	2.09e-05	2.48e-03	24.1	19.45	23.82	73.2	72.01	47.22
Smp_337240.1	1.07	1.75	12.64	5.58e-03	3.84e-02	0.46	0.42	0.43	1.05	1.07	0.7
Smp_337380.1	-6.21	2.4	77.7	3.86e-07	7.66e-04	6.03	21.14	7.88	0	0.09	0.41
Smp_337440.1	1.22	6.52	39.42	1.09e-04	4.83e-03	3.08	1.99	2.97	6.7	7.19	5.19
Smp_337610.1	0.62	6.92	20.56	1.20e-03	1.65e-02	55	48.09	47.57	75.63	88.29	74.33
Smp_337630.1	0.43	5.73	14.91	3.40e-03	2.87e-02	12.7	12.03	13.52	17.45	15.8	19.84
Smp_337740.1	-1.38	1.36	36.34	1.53e-04	5.64e-03	4.86	5.1	4.32	1.61	1.78	2.3
Smp_337780.3	0.74	3.66	13.31	4.79e-03	3.51e-02	3.75	3.95	5.05	8.53	6.57	6.65
Smp_340130.1	1.12	6.84	35.99	1.56e-04	5.67e-03	35.89	30.48	42.14	82.35	90.16	68.48
Smp_340190.1	1.38	6.93	19	1.57e-03	1.92e-02	50.71	28.63	44.85	159.24	97.57	72.07
Smp_340260.1	0.45	7.58	11.78	6.81e-03	4.28e-02	28.15	24.01	24.58	34.89	39.54	32.75
Smp_340260.2	0.49	4.42	14.57	3.65e-03	3.00e-02	2.69	2.73	2.82	3.86	3.69	4.32
Smp_340360.1	0.65	8.88	16.71	2.38e-03	2.38e-02	169.38	144.98	164.41	238.1	312.47	216.76
Smp_340380.1	0.74	7.81	30.49	2.94e-04	7.56e-03	44.67	36.29	45.54	64.07	81.46	70.26
Smp_340410.1	0.46	7.17	14.42	3.77e-03	3.05e-02	35.49	29.84	37.75	46.15	51.47	47.79
Smp_340450.1	0.38	6.18	15.46	3.04e-03	2.69e-02	21.7	23.18	22.34	28.6	31.02	30.41
[truncated: 122 more rows]

## Sheet: Supp. table S3
Supplementary Table S3: List of 4,804 S. mansoni transcripts DE in the analysis of adult male control versus adult male incubated with B. moojeni venom (FDR ≤ 5%).
logFC: log2 (Fold Change [Treated/Control]), logCPM: log2 (Counts per million), F: F-statistic, variance explained by the model, FDR: False Discovery Rate
	Statistical parameters					Expression in TPM
						Control (CTRL)			B. moojeni
Transcript ID	logFC	logCPM	F	PValue	FDR	AFC7	AFC4	AFC1	AFC9	AFC6	AFC3
SmLINC002639-IBu	-1.81	-1.02	8.62	1.50e-02	4.35e-02	0.47	0.46	0.53	0.21	0.06	0.16
SmLINC002913-IBu	1.22	0.71	9.69	1.10e-02	3.51e-02	0.49	0.94	0.77	1.11	2.54	1.93
SmLINC003777-IBu	-1.81	3.48	12.01	6.10e-03	2.31e-02	5.73	5.83	8.69	1.46	3	1.77
SmLINC006520-IBu	2.38	0.74	11.3	7.20e-03	2.60e-02	1.55	0.13	1.61	7.85	4.81	5.71
SmLINC006522-IBu	7.74	-0.42	10.94	1.10e-02	3.44e-02	0	0	0	0.75	1.49	1.92
SmLINC100002123	-0.89	4.7	25.86	4.70e-04	4.74e-03	131.46	178.42	142.26	83.28	93.66	86.89
SmLINC100062120	-1.8	-0.12	16.24	2.40e-03	1.23e-02	14.73	14.12	9.15	2.53	5.35	3.94
SmLINC100107304	-2.49	-0.66	17.56	1.90e-03	1.05e-02	0.63	1.07	0.3	0.1	0.11	0.16
SmLINC100184-IBu	3.56	-0.68	17.67	1.80e-03	1.03e-02	1.04	0.88	0	7.89	6.78	9.18
SmLINC101519-IBu	1.61	1.08	8.82	1.40e-02	4.19e-02	3.22	1.05	1.82	9.45	5.42	4.83
SmLINC101558-IBu	-1.66	-0.42	8.88	1.40e-02	4.13e-02	1.47	2.56	2.66	1	0.58	0.59
SmLINC101754-IBu	-3.44	2.55	21.05	1.00e-03	7.20e-03	2.36	6.47	2.59	0.44	0.41	0.27
SmLINC102377-IBu	-2.51	-1.17	12.09	6.00e-03	2.28e-02	0.47	0.72	0.69	0.08	0.17	0.09
SmLINC102425-IBu	-1.42	0.96	8.69	1.50e-02	4.30e-02	0.45	0.68	1.12	0.35	0.19	0.36
SmLINC102587-IBu	0.91	2.31	10.1	9.90e-03	3.23e-02	15.74	19.4	16.85	31.4	36.61	36.79
SmLINC103340-IBu	-3.61	-0.23	27.06	4.00e-04	4.33e-03	4.75	9.95	6.36	0.77	0.2	0.8
SmLINC103880-IBu	-1.67	-0.6	11.93	6.20e-03	2.34e-02	1.81	1.58	0.98	0.58	0.61	0.26
SmLINC104006-IBu	1.38	2.94	15.72	2.70e-03	1.32e-02	4.3	6.79	3.56	11.72	13.14	16.38
SmLINC105218-IBu	1.99	0.76	25.8	4.80e-04	4.76e-03	1	1.16	0.89	3	5.81	4.39
SmLINC106413-IBu	-1.11	3.19	16.8	2.20e-03	1.14e-02	80.91	43.83	55.52	35.66	29.68	23.56
SmLINC106555-IBu	-1.86	-1.13	10.08	9.90e-03	3.24e-02	0.12	0.13	0.17	0.07	0.04	0.01
SmLINC106667-IBu	0.75	2.55	8.16	1.70e-02	4.80e-02	20.51	18.53	15.68	31.82	32.49	34.48
SmLINC107621-IBu	0.51	5.44	9.98	1.00e-02	3.31e-02	37.61	46.47	46.18	69.64	59.7	68.86
SmLINC107624-IBu	1.11	1.91	11.42	7.00e-03	2.55e-02	6.63	6.97	8.07	20.61	9.7	19.08
SmLINC107795-IBu	-2.46	-1.48	10.61	8.60e-03	2.94e-02	1.72	1.74	1.54	0.13	0.27	0.54
SmLINC107928-IBu	3.5	-0.42	19.82	1.20e-03	8.12e-03	0.31	0.15	0.16	1.87	4.02	1.93
SmLINC107931-IBu	3.48	-0.35	19.03	1.40e-03	8.86e-03	0.01	0	0.07	0.27	0.49	0.33
SmLINC108798-IBu	1.09	1.7	15.67	2.70e-03	1.33e-02	8.66	8.59	10.37	19.3	21.1	22.69
SmLINC108799-IBu	1.37	1.51	16.28	2.40e-03	1.22e-02	7.05	6.71	8.6	22.56	21.74	17.76
SmLINC108849-IBu	1.41	2.39	17.18	2.00e-03	1.09e-02	14.22	17.85	11.24	43.84	38.18	41.65
SmLINC109029-IBu	-1.68	0.66	10.66	8.50e-03	2.91e-02	7.32	14.27	10.42	3.54	3.49	3.67
SmLINC109195-IBu	1.94	0.28	13.38	4.40e-03	1.86e-02	0.87	0.4	1.52	5.31	2.2	3.86
SmLINC109488-IBu	0.71	2.56	11.84	6.30e-03	2.38e-02	30.46	20.87	29.74	42.78	47.35	51.12
SmLINC109599-IBu	-1.31	1.45	10.08	9.90e-03	3.24e-02	2.95	2.73	4.03	1.27	1.42	1.48
SmLINC110109-IBu	-1.28	0.75	8.79	1.40e-02	4.21e-02	34.05	39.3	30.2	11.88	11.26	23.3
SmLINC110492-IBu	1.69	5.52	31.41	2.30e-04	3.38e-03	7.14	4.56	6.71	14.04	32.13	18.08
SmLINC110537-IBu	7.54	-0.64	11.14	1.00e-02	3.34e-02	0	0	0	0.64	1.18	0.42
SmLINC110668-IBu	-3.3	1.2	35.8	1.40e-04	2.71e-03	2.72	5.95	3.78	0.51	0.67	0.17
SmLINC111053-IBu	2.84	0.71	40.99	7.80e-05	2.21e-03	2.24	1.11	3.69	15.78	17.13	19.13
SmLINC111065-IBu	1.78	3.56	35.38	1.40e-04	2.76e-03	27.14	33.57	28.96	120.61	107.19	103.42
SmLINC111067-IBu	2.94	4.49	73.35	6.50e-06	1.33e-03	36.71	38.84	23.09	217.14	296.17	309.04
SmLINC111070-IBu	1.53	1.75	13.84	4.00e-03	1.72e-02	5.27	8.11	5.06	23.8	14.7	18.71
SmLINC111071-IBu	1.65	0.35	8.24	1.70e-02	4.72e-02	8.46	2.23	3.89	17.65	15.46	15.85
SmLINC111108-IBu	-1.8	0.55	13.09	4.70e-03	1.94e-02	0.81	1.23	0.65	0.32	0.31	0.19
SmLINC111546-IBu	-3.25	3.08	16.7	2.20e-03	1.15e-02	3.11	7.55	6.57	0.48	1.03	0.45
SmLINC112105-IBu	-2.49	1.52	25.67	4.90e-04	4.83e-03	3.92	2.72	5.94	0.62	1.26	0.51
SmLINC112473-IBu	0.96	3.06	19.83	1.20e-03	8.12e-03	31.17	31.56	40.96	61.08	87.07	69.19
SmLINC112559-IBu	1.4	1.77	17.25	2.00e-03	1.08e-02	25.72	24.46	16.2	64.54	66.17	60.11
SmLINC113132-IBu	1	1.9	13.19	4.60e-03	1.91e-02	17.9	21.83	16.36	46.54	36.51	38.33
SmLINC113133-IBu	2.22	0.29	22.49	7.90e-04	6.36e-03	7.42	5.08	2.02	23.63	21.55	28.57
SmLINC113615-IBu	1.72	2.37	24.91	5.40e-04	5.17e-03	0.67	1	0.9	2.28	3.5	3.43
SmLINC114307-IBu	-2.67	-1.29	16.86	2.10e-03	1.14e-02	0.38	0.51	0.47	0.12	0.07	0.04
SmLINC114512-IBu	-2.17	-0.15	27.4	3.80e-04	4.28e-03	2.63	1.89	1.61	0.6	0.56	0.29
SmLINC114751-IBu	-1.7	1.03	23.08	7.20e-04	6.05e-03	9.98	13.09	16.44	6.06	3.55	3.26
SmLINC114764-IBu	3.78	-0.4	16.77	2.20e-03	1.15e-02	0.08	0.22	0.08	1.96	2.14	1.94
SmLINC115254-IBu	-0.85	3.27	13.18	4.60e-03	1.92e-02	63.85	68.02	64.84	38.06	42.04	37.17
SmLINC115255-IBu	2.19	1.84	29.67	2.80e-04	3.68e-03	8.44	9.95	7.95	37.09	50.12	43.5
SmLINC115520-IBu	1.5	1.34	15.49	2.80e-03	1.36e-02	5.52	3.95	7.34	16.22	20.08	14.35
SmLINC115582-IBu	-1.98	-0.04	21.51	9.30e-04	6.90e-03	8.1	7.96	6.83	2.85	1.2	2.07
SmLINC116238-IBu	1.23	3.31	21.37	9.50e-04	6.96e-03	3.65	3.14	4.09	7.12	7.19	13.1
SmLINC116334-IBu	-1.67	0.67	10.46	9.00e-03	3.02e-02	3.5	2.55	1.64	1.14	0.74	0.67
SmLINC116467-IBu	0.9	2.57	17.7	1.80e-03	1.03e-02	20.97	22.28	25.5	39.66	52.04	45.82
SmLINC116522-IBu	4.74	2.58	29.2	3.00e-04	3.81e-03	0.29	1.12	0.82	22.23	25.32	17.93
SmLINC116523-IBu	3.53	-0.16	38.33	1.00e-04	2.48e-03	0.22	0.21	0.15	2.18	3.36	2.1
SmLINC116576-IBu	3.06	0.53	15.41	2.80e-03	1.37e-02	0.17	0.72	0.52	3.66	6.94	2.49
SmLINC116582-IBu	4.79	1.37	19.23	1.40e-03	8.65e-03	0.32	0.25	0.2	13.25	4.78	5.05
SmLINC116907-IBu	2.43	0.08	15.69	2.70e-03	1.32e-02	0.07	0.25	0.12	0.85	1.15	0.62
SmLINC117451-IBu	1.62	-0.71	8.83	1.40e-02	4.18e-02	0.25	0.39	0.49	1.07	0.82	1.94
SmLINC117479-IBu	-1.09	2.49	9.64	1.10e-02	3.55e-02	50.72	47.26	58.83	25.68	21	31.86
SmLINC117490-IBu	1.46	4.3	26	4.70e-04	4.69e-03	142.51	167.65	119.82	392.65	432.13	463.77
SmLINC117869-IBu	-3.51	-0.83	12.53	5.40e-03	2.12e-02	2.82	4.01	2.54	0.13	0.28	0.42
SmLINC118149-IBu	1.47	-0.46	9.56	1.10e-02	3.62e-02	1.49	2.3	3.17	5.95	9.27	5.8
SmLINC118187-IBu	-3.72	1.2	41.47	7.40e-05	2.17e-03	6.66	5.61	8.25	0.26	0.54	0.86
SmLINC118314-IBu	-1.76	0.97	16.35	2.30e-03	1.21e-02	8.66	10.32	6.83	3.71	2.6	1.79
SmLINC118467-IBu	2.06	-0.44	8.53	1.50e-02	4.44e-02	2.71	1.97	4.52	12.21	18.63	10.7
SmLINC118507-IBu	0.77	3.09	17.91	1.70e-03	1.01e-02	58.57	55.08	58.88	110.1	112.66	92.6
SmLINC118630-IBu	0.92	3.72	28.93	3.10e-04	3.87e-03	81.67	64.81	80.31	163.04	159.76	134.81
SmLINC118691-IBu	-1	3.99	12.33	5.60e-03	2.19e-02	20.92	32.06	20.93	12.18	13.34	14.18
SmLINC118927-IBu	0.89	2.23	14.33	3.60e-03	1.60e-02	24.91	22.69	24.29	45.89	56.74	39.93
SmLINC118928-IBu	0.71	3.32	11.4	7.00e-03	2.56e-02	51.54	56.74	47.89	107.04	85.6	81.87
SmLINC119080-IBu	-3.16	2.53	51.63	3.00e-05	1.65e-03	3.42	2.48	4.1	0.48	0.25	0.45
SmLINC119798-IBu	1.14	1.48	12.67	5.20e-03	2.08e-02	10.14	12.04	7.2	18.67	25.88	25.77
SmLINC119844-IBu	-1.62	0.89	9.49	1.20e-02	3.67e-02	8.82	16.07	10.21	2.51	7.24	2.97
SmLINC121211-IBu	-2.27	0.9	24.98	5.40e-04	5.14e-03	21.57	14.54	24.63	5.55	3.2	4.01
SmLINC121219-IBu	0.83	2.83	15.85	2.60e-03	1.29e-02	17.25	15.67	15.53	27.39	31.4	33.53
SmLINC121220-IBu	2.67	1.45	18.39	1.60e-03	9.49e-03	4.68	2.41	2.09	19.56	24.83	18.45
SmLINC121232-IBu	-3.07	0.47	16.02	2.50e-03	1.26e-02	5.21	13.3	6.78	0.89	1.25	1.08
SmLINC121274-IBu	-2.54	0.4	28.27	3.40e-04	4.08e-03	6.87	7.97	7.79	0.92	1.87	1.27
SmLINC121615-IBu	2.19	2.28	26.52	4.30e-04	4.48e-03	0.63	0.55	1.72	4.26	6.3	3.54
SmLINC121810-IBu	-3.8	-0.8	37.03	1.20e-04	2.60e-03	1.26	1.16	1.75	0.12	0.06	0.12
SmLINC122144-IBu	2.38	-1.02	17.79	1.80e-03	1.02e-02	0.29	0.28	0.31	2.69	1.06	1.44
SmLINC122199-IBu	3.55	0.06	12.7	5.20e-03	2.07e-02	0.28	0	0.36	1.95	4.62	2.01
SmLINC122700-IBu	1.75	-0.62	8.57	1.50e-02	4.40e-02	0.23	0.16	0.59	1.16	0.85	1.28
SmLINC122892-IBu	-2.56	-0.03	8.26	1.70e-02	4.70e-02	2.83	1	3.35	0.81	0.47	0
SmLINC122899-IBu	-2.31	3.65	25.41	5.10e-04	4.93e-03	13.29	22.16	16.64	3.51	4.23	3.56
SmLINC122982-IBu	-1.28	-0.71	10.71	8.40e-03	2.89e-02	7.06	7.4	6.78	3.25	3.07	3.14
SmLINC123030-IBu	1.67	0.06	9.77	1.10e-02	3.45e-02	0.48	0.12	0.62	1.45	1.25	1.45
SmLINC123121-IBu	-1.52	5.21	24.22	6.00e-04	5.49e-03	58.13	66.26	63.54	19.29	33.11	18.11
SmLINC123122-IBu	-1.47	3.37	22.03	8.50e-04	6.61e-03	13.48	19.24	17.38	6.66	6.8	5.98
SmLINC123124-IBu	-2.04	2.75	19.63	1.30e-03	8.27e-03	7.86	20.3	11.14	2.94	4.99	2.47
SmLINC123493-IBu	1.18	1.18	13.8	4.00e-03	1.73e-02	14.27	14.2	18.54	36.83	42.53	34.56
SmLINC124284-IBu	-1.57	1.07	10.62	8.60e-03	2.93e-02	5.69	5.24	5.12	1.61	2.85	1.35
SmLINC124764-IBu	2.14	0.72	9.1	1.30e-02	3.96e-02	2.4	0.52	1.06	7.37	5.67	6.12
SmLINC124765-IBu	1.42	2.83	11.76	6.50e-03	2.41e-02	3.5	2	4.05	9.73	9.46	7.87
SmLINC125031-IBu	1.78	0.89	9.48	1.20e-02	3.67e-02	0.25	0.35	0.13	1.39	0.45	0.86
SmLINC125094-IBu	0.97	4.71	9.17	1.30e-02	3.90e-02	127.01	186.63	119.77	205.79	424.95	301.28
SmLINC125839-IBu	2.15	1.3	14.15	3.70e-03	1.65e-02	7.76	2.7	3.88	24.54	33.85	10.48
SmLINC125982-IBu	-4.25	-0.52	12.04	6.00e-03	2.30e-02	1.03	1.97	0.68	0	0.21	0
SmLINC125984-IBu	-1.99	-0.27	8.29	1.60e-02	4.66e-02	0.84	1.21	1.03	0.1	0.34	0.42
SmLINC126320-IBu	-1.03	3.31	9.7	1.10e-02	3.51e-02	8.04	8.92	6.87	4.36	4.74	3.43
SmLINC126337-IBu	2.45	0.03	16.8	2.10e-03	1.14e-02	0.59	0.77	0.23	3.81	2.53	3.13
SmLINC126394-IBu	1.93	0.92	10.14	9.70e-03	3.21e-02	17.35	5.8	4.78	38.76	35.98	37.16
SmLINC126643-IBu	3.63	-0.41	12.29	5.70e-03	2.20e-02	0.14	0.14	0.07	2.03	1.74	1.24
SmLINC128229-IBu	-3.04	3.11	62.75	1.30e-05	1.33e-03	16.85	19.24	23.5	3	2.33	2.36
SmLINC128232-IBu	-0.8	5.06	16.13	2.50e-03	1.24e-02	87.59	123	106.32	57.5	77.14	61.33
SmLINC129016-IBu	3.16	-0.27	34.61	1.50e-04	2.85e-03	0.14	0.14	0.12	1.26	1.47	1.24
SmLINC129238-IBu	-1.35	1.62	10.29	9.40e-03	3.12e-02	1.95	1.46	2.11	0.76	0.88	0.67
SmLINC129399-IBu	4.14	0.59	13.58	4.20e-03	1.80e-02	0.12	0.34	0.08	3.24	2.17	5.22
SmLINC129512-IBu	-2.27	2.49	25.48	5.00e-04	4.92e-03	23.08	34.94	18.43	6.48	6.42	4.08
SmLINC130061-IBu	-1.61	0.42	14.38	3.50e-03	1.59e-02	4.06	3.57	5.06	1.5	1.69	1.22
SmLINC130966-IBu	-2.88	3.95	46.85	4.50e-05	1.85e-03	6.88	16.97	12.53	1.84	1.87	1.57
SmLINC130967-IBu	-2.63	3.53	11.51	6.90e-03	2.51e-02	3.91	7.27	11.99	1.33	0.29	2.32
SmLINC130971-IBu	-3	3.39	15.15	3.00e-03	1.43e-02	5.99	7.99	8.82	1.34	1.31	0.39
SmLINC130991-IBu	1.83	0.6	12.59	5.30e-03	2.11e-02	1.74	2.33	1.22	3.84	11.14	5.71
SmLINC131042-IBu	-2.58	-0.54	8.46	1.60e-02	4.50e-02	2.63	3.67	1.5	0.19	0.71	0.54
SmLINC131045-IBu	-1.6	-0.48	8.11	1.70e-02	4.86e-02	1.04	2.1	2.36	0.97	0.4	0.45
SmLINC131335-IBu	3.24	1.45	39.21	9.40e-05	2.38e-03	0.08	0.29	0.27	1.2	2.22	3.18
SmLINC131336-IBu	3.04	4.21	99.71	1.60e-06	9.80e-04	1.67	2.34	2.04	12.61	22.92	18.14
SmLINC131337-IBu	2.8	1.45	23.64	6.60e-04	5.73e-03	0.31	0.89	0.28	2.47	3.13	5.66
SmLINC131547-IBu	0.64	4.06	10.81	8.20e-03	2.83e-02	154.84	140.93	128	203.1	241.37	268.1
SmLINC132166-IBu	1.36	1.18	12.2	5.80e-03	2.23e-02	0.98	1.58	1.86	4.04	3.78	4.34
SmLINC133371-IBu	1.24	5.75	35.09	1.50e-04	2.79e-03	383.67	344.05	287.64	870.81	827.2	892.53
SmLINC133455-IBu	-2.51	-0.39	9.3	1.20e-02	3.80e-02	3.04	3.29	3.95	0.64	1.32	0
SmLINC134492-IBu	1.12	0.41	10.69	8.40e-03	2.90e-02	7	7.99	6.16	19.67	14.97	14.85
SmLINC135395-IBu	1.16	0.8	14.03	3.80e-03	1.67e-02	3.25	2.23	2.98	6.42	5.38	8.26
SmLINC136517-IBu	1.68	2.63	8.26	1.70e-02	4.70e-02	2.62	0.48	2.24	5.62	5.63	6.94
SmLINC136522-IBu	4.01	1.06	11.6	6.70e-03	2.47e-02	0	0	0.44	3.07	1.89	2.43
SmLINC136523-IBu	2.52	1.44	9.38	1.20e-02	3.75e-02	1.02	0.21	0.41	2.1	3.4	4.73
SmLINC137451-IBu	1.4	0.86	8.69	1.50e-02	4.29e-02	16.27	9.73	10.1	40.65	29.16	32.38
SmLINC137465-IBu	1.44	1.19	13.63	4.20e-03	1.78e-02	13.25	15.72	16.96	42.45	47.45	44.22
SmLINC137595-IBu	-0.71	3.35	8.41	1.60e-02	4.55e-02	51.26	61.29	56.01	31.77	41.63	37.39
SmLINC137600-IBu	0.66	2.38	9.32	1.20e-02	3.79e-02	25.85	17.17	20.43	33.56	34.71	38.35
SmLINC137761-IBu	1.91	1.51	9.24	1.20e-02	3.85e-02	0.68	1.3	0.48	1.67	5.46	2.96
SmLINC138220-IBu	-2.43	-0.06	10.82	8.20e-03	2.83e-02	0.68	0.94	0.62	0.16	0.14	0.15
SmLINC138359-IBu	-1.57	0.34	10.64	8.50e-03	2.92e-02	4.11	5.41	2.85	1.34	1.29	1.84
SmLINC138615-IBu	2.39	-0.17	11.65	6.60e-03	2.45e-02	0.31	0.1	1.18	2.74	3.33	2.83
SmLINC139695-IBu	0.98	1.13	8.53	1.50e-02	4.43e-02	27.21	18.47	14.09	38.06	41.37	49.03
SmLINC139701-IBu	2.3	-0.17	15.21	3.00e-03	1.41e-02	0.71	0.42	0.28	1.41	3.54	2.71
SmLINC140311-IBu	-2.59	1.92	17.83	1.80e-03	1.01e-02	19.42	17.63	14.84	3.48	2.16	3.59
SmLINC140312-IBu	-1.91	4.65	27.7	3.70e-04	4.16e-03	199.49	135.65	162.07	47.38	38.17	55.06
SmLINC140370-IBu	-4.83	-1.02	15.9	2.60e-03	1.29e-02	0.67	1.07	0.55	0.07	0	0
SmLINC140697-IBu	-1.86	3.07	30.25	2.60e-04	3.58e-03	7.69	10.79	9.61	2.46	3.19	2.69
SmLINC141429-IBu	-4.19	-0.51	18.89	1.50e-03	9.02e-03	1.14	2.34	1.22	0	0.23	0
SmLINC141917-IBu	-2.79	-0.76	15.2	3.00e-03	1.41e-02	1.93	5.2	1.73	0.29	0.46	0.6
SmLINC142557-IBu	4.02	0.55	46.25	4.70e-05	1.85e-03	1.18	0.44	0.75	10.99	14.21	17.34
SmLINC142755-IBu	0.67	3.68	9.21	1.30e-02	3.87e-02	67.74	55.98	80.79	132.15	118.78	95.33
SmLINC142855-IBu	-2.49	-0.74	29.74	2.80e-04	3.68e-03	0.86	1.27	1.25	0.24	0.13	0.25
SmLINC143822-IBu	-0.69	4.08	11.05	7.70e-03	2.72e-02	27.91	31.59	33.27	18.68	19.39	23.4
SmLINC144318-IBu	-2.08	0.05	18.17	1.70e-03	9.74e-03	0.77	1.62	1.45	0.37	0.44	0.15
SmLINC144420-IBu	1.12	-0.47	8.02	1.80e-02	4.97e-02	1.16	1.51	1.07	2.62	3.4	2.86
SmLINC144904-IBu	1.91	0.35	9.34	1.20e-02	3.78e-02	1.4	0.34	0.52	3.28	2.28	3.73
SmLINC144956-IBu	1.7	1.69	22.29	8.20e-04	6.44e-03	16.1	16.63	18.51	56.06	66.96	56.96
SmLINC145153-IBu	1.56	-0.81	8.18	1.70e-02	4.78e-02	0.91	0.4	0.81	1.73	1.88	2.99
SmLINC145167-IBu	-3.23	-0.53	8.77	1.40e-02	4.22e-02	0.85	1.39	0.85	0.33	0	0
SmLINC145482-IBu	3.58	0.16	8.51	1.50e-02	4.45e-02	0	0.07	0	0.18	0.21	0.54
SmLINC145483-IBu	3.51	-0.07	10.28	9.40e-03	3.12e-02	0	0	0.09	0.38	0.42	0.33
SmLINC145485-IBu	2.87	0.61	10.77	8.30e-03	2.85e-02	0.1	0.18	0	0.63	1.08	0.64
SmLINC145486-IBu	1.98	0.7	12.56	5.30e-03	2.11e-02	0.28	0.62	0.1	1.41	1.44	1.43
SmLINC145487-IBu	6.98	-1.21	22.73	1.40e-03	8.86e-03	0	0	0	0.29	0.26	0.53
SmLINC146167-IBu	-1.65	1.29	14.61	3.40e-03	1.54e-02	32.97	52.22	46.75	16.12	13.34	15.59
SmLINC146214-IBu	2.05	0.89	23.39	6.90e-04	5.86e-03	0.56	0.86	0.66	1.9	3.84	3.64
SmLINC146493-IBu	2.12	-0.27	15.9	2.60e-03	1.29e-02	0.2	0.13	0.09	0.4	0.62	0.98
SmLINC146556-IBu	1.67	0.57	22.3	8.10e-04	6.44e-03	2.3	1.53	2.85	7.27	7.7	8.06
SmLINC146898-IBu	-1.18	-0.04	10.77	8.30e-03	2.85e-02	0.31	0.38	0.32	0.11	0.15	0.22
SmLINC147178-IBu	1.05	3.36	14.41	3.50e-03	1.58e-02	91.12	121.37	92.87	199.34	219.68	269.24
SmLINC147182-IBu	0.98	3.15	15.54	2.80e-03	1.35e-02	90.67	90.57	91.02	198.5	144.64	229.69
SmLINC147346-IBu	1.59	1.16	18.21	1.60e-03	9.69e-03	12.56	12.72	13.55	26.38	55.48	45.02
SmLINC147348-IBu	1.16	0.28	8.72	1.40e-02	4.27e-02	9.62	6.7	5.62	16.07	22.66	14.09
SmLINC147754-IBu	1.65	2.42	47.87	4.10e-05	1.80e-03	7.18	6.8	6.96	23.31	25.81	21.46
SmLINC147755-IBu	-1.34	1.76	28.53	3.30e-04	3.98e-03	6.23	6.43	6.36	3.3	2.44	2.27
SmLINC148370-IBu	-1.45	1.12	14.56	3.40e-03	1.55e-02	7.27	7.79	12.13	2.66	3.18	4.69
SmLINC148612-IBu	-4.2	0.48	12.77	5.10e-03	2.04e-02	0.56	0.64	1.72	0	0	0.17
SmLINC148661-IBu	1.55	-0.22	9.97	1.00e-02	3.32e-02	1.71	2.32	5.62	9.47	6.2	14.07
SmLINC148750-IBu	1.08	4.21	30.9	2.40e-04	3.48e-03	20.46	19.77	15.85	36.39	45.47	45.45
SmLINC148951-IBu	0.93	4.6	30.67	2.50e-04	3.51e-03	9.18	7.84	11.05	15.84	20.23	21.31
SmLINC149511-IBu	-1.58	1.29	13.22	4.60e-03	1.91e-02	1.4	1.49	1.58	0.56	0.64	0.4
SmLINC149998-IBu	1.7	1.79	32.99	1.90e-04	3.09e-03	7.34	6.09	7.48	20.43	22.19	29.9
SmLINC149999-IBu	1.72	1.26	26.75	4.20e-04	4.40e-03	3.72	4.84	4.66	16.56	19.94	10.28
SmLINC150045-IBu	-0.76	3.96	8.24	1.70e-02	4.72e-02	106.49	91.94	103.16	59.75	72.7	59.15
SmLINC150453-IBu	1.95	2.24	42.34	6.80e-05	2.08e-03	8.54	7.74	8.48	32.88	28.08	41.95
SmLINC150454-IBu	2.35	3.63	24.12	6.10e-04	5.54e-03	51.25	66.53	31.44	260.25	250.54	325.11
SmLINC150457-IBu	3.18	1.73	41.06	7.80e-05	2.21e-03	2.51	1.82	2.97	20.03	24.98	25.87
SmLINC150965-IBu	-1.77	1.28	18.82	1.50e-03	9.08e-03	29.2	21.79	35.21	7.99	5.63	13.04
SmLINC151475-IBu	1.85	1.14	23.89	6.30e-04	5.64e-03	2.82	4.06	4.02	13.72	12.72	15.94
SmLINC151825-IBu	1.94	4.65	16.17	2.40e-03	1.23e-02	48.21	68.79	37.94	204.23	208.37	232.46
SmLINC151826-IBu	-1.35	2.84	26.04	4.60e-04	4.67e-03	28.73	26.5	36.7	13.04	12.87	12.44
SmLINC152104-IBu	3.33	0.95	19.78	1.20e-03	8.14e-03	3.63	2.69	1.86	35.57	32.28	24.68
SmLINC152105-IBu	6.42	0.29	27.17	3.90e-04	4.32e-03	0.64	0	0	23.3	19.98	12.72
SmLINC152254-IBu	-1.69	4.65	24.1	6.20e-04	5.55e-03	15.94	25.54	22.53	9.39	6.26	5.43
SmLINC152266-IBu	-3.16	-0.61	48.46	3.90e-05	1.80e-03	0.73	0.98	1.01	0.09	0.09	0.13
SmLINC153354-IBu	-1.64	-0.37	8.74	1.40e-02	4.26e-02	0.44	1.24	0.68	0.29	0.26	0.26
SmLINC153706-IBu	-1.99	1.61	23.17	7.10e-04	6.00e-03	12.05	17.73	14.42	3.81	4.4	3.74
SmLINC153864-IBu	-7.28	-0.93	12.22	8.10e-03	2.82e-02	0.68	0.91	0.9	0	0	0
SmLINC153865-IBu	-1.22	-0.49	10.24	9.50e-03	3.14e-02	1.74	1.48	1.73	1.04	0.63	0.72
SmLINC153921-IBu	4	-0.38	22.84	7.50e-04	6.17e-03	0.15	0.04	0.04	1.66	1.36	1.13
SmLINC154041-IBu	-1.03	2.79	15.56	2.80e-03	1.35e-02	6.13	6.98	6.02	3.99	2.54	3.43
SmLINC154042-IBu	-1.51	0.72	14.46	3.50e-03	1.57e-02	2.61	2.21	2.28	1.16	0.45	1.01
SmLINC154330-IBu	-1.8	0.35	18.64	1.50e-03	9.25e-03	8.17	13.02	8.23	2.94	2.22	3.77
SmLINC155270-IBu	3.96	-0.98	15.93	2.60e-03	1.28e-02	0	0.22	0	0.99	1.47	1.87
SmLINC155298-IBu	-2.06	-0.51	15.89	2.60e-03	1.29e-02	1.65	0.94	1.36	0.52	0.27	0.18
SmLINC155410-IBu	1.43	1.33	15.23	2.90e-03	1.41e-02	19.23	18.02	10.25	44.8	55.61	41.13
SmLINC156549-IBu	1.72	-0.26	9.07	1.30e-02	3.99e-02	0.26	0.91	0.45	1.55	1.73	2.55
SmLINC156639-IBu	3.28	-0.57	9.12	1.30e-02	3.94e-02	0	1.9	1.07	16.62	8.12	6.6
SmLINC156935-IBu	1.18	2.2	13.78	4.00e-03	1.74e-02	41.62	15.74	26.81	63.16	62.76	77.86
SmLINC157360-IBu	-4.69	0.86	9.05	1.30e-02	3.99e-02	3.04	1.92	2.36	0.13	0.16	0
SmLINC157424-IBu	-1.95	-0.25	9.11	1.30e-02	3.94e-02	1.68	2.68	1.98	0.58	0.36	0.77
SmLINC157425-IBu	-2.6	0.64	33.41	1.80e-04	3.03e-03	5.47	5.61	6.06	0.98	1.13	0.85
SmLINC157460-IBu	1.12	1.15	11.48	6.90e-03	2.52e-02	20.24	16.52	10.58	36.66	38.4	36.87
SmLINC157545-IBu	-1.91	2.7	37.71	1.10e-04	2.52e-03	19.59	25.99	28.8	6.25	8.3	6.68
SmLINC157645-IBu	-1.86	-1.07	15.18	3.00e-03	1.42e-02	0.67	0.93	0.69	0.19	0.2	0.27
SmLINC157799-IBu	-0.46	6.28	8.6	1.50e-02	4.36e-02	173.28	129.93	183.76	113.13	112.93	151.04
SmLINC158377-IBu	5.52	-1.08	18.42	1.60e-03	9.46e-03	0.03	0	0	0.61	0.61	0.63
SmLINC158969-IBu	2.47	0.9	32.1	2.10e-04	3.24e-03	0.87	1.28	0.73	4	7.17	6.28
SmLINC159183-IBu	-2.61	-0.77	13.06	4.70e-03	1.95e-02	1.87	3.16	1.82	0.71	0.3	0.15
SmLINC159256-IBu	1.91	0.23	19.69	1.30e-03	8.23e-03	5.44	7.82	3.33	29.8	23.4	17.95
SmLINC159472-IBu	-0.83	2.2	12.26	5.70e-03	2.21e-02	11.31	9.15	10.33	5.49	6.02	6.96
SmLINC159535-IBu	3.91	-0.9	12.11	5.90e-03	2.27e-02	0.07	0.73	0	3.71	6.48	5
SmLINC161034-IBu	-2.59	-1.26	10.79	8.20e-03	2.84e-02	0.66	0.6	0.59	0.21	0	0.12
SmLINC161393-IBu	1.75	6.08	39.1	9.50e-05	2.38e-03	146.09	106.5	116.14	467.43	392.79	464.63
SmLINC161399-IBu	0.99	2.57	11.49	6.90e-03	2.52e-02	11.29	8.36	12.84	28.38	19.05	21.18
SmLINC161400-IBu	-1.36	1.56	12.43	5.50e-03	2.15e-02	28.79	31.54	26.85	12.28	7.94	15.75
SmLINC161592-IBu	1.61	-0.04	12.28	5.70e-03	2.20e-02	0.38	0.11	0.24	0.81	0.98	0.64
SmLINC161799-IBu	-1.07	1.3	8.61	1.50e-02	4.36e-02	6.48	7.79	7.17	2.84	3.88	4.26
SmLINC161862-IBu	-1.5	0.26	17.7	1.80e-03	1.03e-02	6.23	5.76	6.61	2.5	2.55	1.99
SmLINC162081-IBu	4.19	-0.62	9.48	1.20e-02	3.67e-02	0.37	0	0	1.86	1.49	4.78
SmLINC162650-IBu	2.35	1.59	20.47	1.10e-03	7.61e-03	1.9	2.61	1.46	10.16	7.66	14.58
SmLINC163938-IBu	2.56	1.89	38.88	9.70e-05	2.42e-03	1.34	1.62	2.04	9.46	10.32	11.93
SmLINC164047-IBu	-1.42	0.59	14.02	3.80e-03	1.68e-02	2.65	1.41	1.87	1.09	0.65	0.59
SmLINC164111-IBu	0.62	6.1	22.3	8.10e-04	6.44e-03	144.31	129.08	125.03	215.38	224.55	216.87
SmLINC164113-IBu	-1.14	2.63	9.99	1.00e-02	3.31e-02	12.27	24.63	14.84	6.77	7.96	10.67
SmLINC164115-IBu	-1.6	1.9	8.98	1.30e-02	4.05e-02	2.77	6.02	6.28	1.55	1.04	2.72
SmLINC164125-IBu	1.51	4.42	26.95	4.10e-04	4.36e-03	19.17	19.39	13.91	47.86	54.24	58.93
SmLINC164127-IBu	2.78	4.98	12.79	5.00e-03	2.03e-02	9.34	29.45	17.06	157.47	100.1	155.78
SmLINC164678-IBu	0.85	3.47	16.8	2.10e-03	1.14e-02	70.2	68.58	62.08	140.67	126.85	120.7
SmLINC164710-IBu	-1.09	3.45	32.35	2.00e-04	3.20e-03	23.06	20.48	24.9	12.39	11.88	10.13
SmLINC164995-IBu	2.86	-1.19	20.37	1.10e-03	7.69e-03	3.27	0.71	0.93	13.65	13.74	12.55
SmLINC165217-IBu	0.75	3.54	11.27	7.30e-03	2.61e-02	66.14	81.51	78.12	131.65	136.33	140.91
SmLINC165219-IBu	1.08	2.42	20.94	1.00e-03	7.28e-03	29.62	26.41	33.94	71.88	64.88	65.54
SmLINC165756-IBu	3.03	-0.68	9.95	1.00e-02	3.33e-02	0	0	0.4	1	1.36	1.43
SmLINC165998-IBu	1.54	0.82	16.19	2.40e-03	1.23e-02	7.2	8.92	14.97	30.14	43.22	24.25
SmLINC166051-IBu	1.37	1.45	17.14	2.00e-03	1.10e-02	13.57	18.58	18.68	46.45	53.71	42.81
SmLINC166052-IBu	0.85	0.7	8.23	1.70e-02	4.72e-02	10.69	9.82	12.01	17.06	27.36	18.88
SmLINC166143-IBu	0.78	2.89	15.74	2.70e-03	1.31e-02	46.14	42.19	39.56	85.77	76.31	72.75
SmLINC166689-IBu	4.54	3.62	36.39	1.30e-04	2.66e-03	1.76	3.54	0.67	43.61	50.97	57.96
SmLINC166846-IBu	2.9	-0.13	21.67	9.00e-04	6.78e-03	0.66	2.13	1.08	10.87	7.77	13.83
SmLINC167833-IBu	-3.62	1.17	9.22	1.30e-02	3.87e-02	6.16	2.95	13.19	0.52	0.64	0.74
SmLINC167835-IBu	-2.08	-0.68	19.68	1.30e-03	8.25e-03	1	2.2	1.8	0.31	0.51	0.51
SmLINC167838-IBu	-2.35	0.51	19.65	1.30e-03	8.27e-03	3.08	4.39	2.11	0.67	0.66	0.67
SmLINC167904-IBu	-2.14	1.65	35.57	1.40e-04	2.74e-03	38.61	33.29	42.65	11.1	8.85	7.5
SmLINC167905-IBu	-1.99	2.4	30.69	2.50e-04	3.51e-03	6.93	8.89	9.07	2.05	2.12	2.5
SmLINC167906-IBu	-2.85	0.17	28.75	3.20e-04	3.92e-03	7.89	11.7	9.7	1.65	1.77	1.15
SmLINC168473-IBu	-1.39	0.28	8.78	1.40e-02	4.21e-02	2.33	3.06	1.35	1.2	0.63	0.87
SmLINC168825-IBu	1.66	2.39	14.08	3.80e-03	1.66e-02	8.72	15.83	15.68	44.94	67.07	25.64
SmLINC168833-IBu	3.94	2.05	22.88	7.40e-04	6.15e-03	2.92	0	4.13	39.98	32.32	38.59
SmLINC168843-IBu	1.25	0.76	10.94	7.90e-03	2.77e-02	5.03	2.98	3.21	7.45	7.48	13.68
SmLINC168926-IBu	-1.19	1.73	15.8	2.60e-03	1.31e-02	15.93	15.68	12.71	7.61	5.73	7.6
SmLINC168930-IBu	1.59	-0.19	10.81	8.20e-03	2.83e-02	2.61	4.72	2.67	12.98	8.18	12.58
SmLINC169157-IBu	-1.14	0.5	11.87	6.30e-03	2.36e-02	5.42	6.31	5.03	3.21	2.66	2.27
SmLINC169617-IBu	-2.33	-0.47	19.6	1.30e-03	8.28e-03	1.14	2.5	1.36	0.37	0.49	0.19
SmLINC170164-IBu	1.04	2.17	10.71	8.40e-03	2.88e-02	14.7	11.27	11.85	22.08	36.98	25.09
SmLINC171787-IBu	5.05	-0.9	56.84	2.00e-05	1.49e-03	0.03	0.03	0	0.71	1.19	0.81
SmLINC171819-IBu	2.57	-0.99	27.46	3.80e-04	4.27e-03	0.03	0.05	0.04	0.22	0.17	0.37
SmLINC172879-IBu	1.74	-0.46	15.75	2.60e-03	1.31e-02	0.9	0.59	0.93	2.38	3	3.36
SmLINC173435-IBu	2.67	-0.55	31.27	2.30e-04	3.41e-03	0.06	0.09	0.09	0.47	0.53	0.68
SmLINC174179-IBu	-1.34	1.62	8.34	1.60e-02	4.63e-02	3.48	5.87	5.4	2.02	1.65	2.54
SmLINC174447-IBu	-1.41	1.03	15.1	3.00e-03	1.43e-02	13.24	10.61	17.83	3.2	6.54	6.97
SmLINC174498-IBu	-1.17	1.55	9.81	1.10e-02	3.43e-02	2.38	2	2.69	0.98	1.49	0.9
SmLINC174613-IBu	4.64	0.45	34.68	1.50e-04	2.85e-03	0.23	0.08	0	2.26	5.86	2.09
SmLINC174625-IBu	1.5	-0.13	13.61	4.20e-03	1.79e-02	0.7	0.43	0.52	1.24	1.79	2.1
SmLINC174853-IBu	1.71	0.62	13.74	4.10e-03	1.75e-02	3.55	6.09	11.17	31.17	17.14	23.33
SmLINC174869-IBu	4.2	1.34	34.64	1.50e-04	2.85e-03	0.22	0.21	0.36	3.13	3.09	9.68
SmLINC175938-IBu	6.6	-1.76	36.72	3.00e-04	3.83e-03	0	0	0	0.66	0.9	0.69
SmLINC177081-IBu	1.34	1.31	9.73	1.10e-02	3.49e-02	2.7	3.64	6	7.79	17.55	8.41
SmLINC177329-IBu	3.65	-0.18	27.35	3.80e-04	4.29e-03	0.05	0.22	0.1	1.62	1.8	1.77
SmLINC177629-IBu	2.43	0.43	17.66	1.80e-03	1.03e-02	2.93	4.48	1.78	14.16	22.3	16.78
SmLINC177788-IBu	1.89	-0.72	12.64	5.20e-03	2.09e-02	0.73	0.49	0.71	2.02	3.04	2.68
SmLINC178632-IBu	1.68	-0.05	9.54	1.10e-02	3.63e-02	0.19	0.31	0.14	0.8	0.72	0.71
SmLINC178693-IBu	-1.46	1.45	8.82	1.40e-02	4.18e-02	12.77	11.79	12.35	7.2	1.59	5.31
SmLNCA100003250	1.11	2.82	14.02	3.80e-03	1.68e-02	12.93	16.14	8.13	27.99	26.77	32.15
SmLNCA100057923	1.99	0.81	13.14	4.60e-03	1.93e-02	1.45	1.72	1.13	7.16	7.39	3.96
SmLNCA100227487	-2.53	-0.96	19.14	1.40e-03	8.76e-03	2.67	3.63	2.41	0.66	0.83	0.22
SmLNCA101284-IBu	-4.43	-0.32	23.41	6.80e-04	5.86e-03	1.03	0.69	1.23	0.14	0	0
SmLNCA102122-IBu	3.77	-0.5	13.15	4.60e-03	1.92e-02	0.13	0	0.52	3.31	3.2	3.28
SmLNCA102534-IBu	2.79	1.36	48.21	4.00e-05	1.80e-03	0.33	0.36	0.39	3	2.4	2.58
SmLNCA104310-IBu	-1.73	0.03	15.19	3.00e-03	1.41e-02	2.16	4.07	2.22	0.95	0.68	1.13
SmLNCA104317-IBu	1.07	1.15	10.56	8.70e-03	2.97e-02	2.53	2.62	3.73	6.53	8.74	4.77
SmLNCA104467-IBu	3.29	-1.27	16.4	2.30e-03	1.20e-02	0.05	0.15	0.05	0.95	0.88	1.1
SmLNCA105676-IBu	4.84	-0.67	12.83	5.00e-03	2.02e-02	0.08	0	0	0.49	0.85	1.01
SmLNCA105678-IBu	2.66	0.4	14.11	3.70e-03	1.65e-02	0.18	0.43	0.23	1.92	1.11	2.8
SmLNCA107086-IBu	1.33	0.55	13.13	4.70e-03	1.93e-02	0.35	0.2	0.27	0.65	0.79	0.77
SmLNCA109741-IBu	1.9	4.96	24.89	5.50e-04	5.18e-03	228.61	253.7	151.59	727.17	975.35	891.75
SmLNCA109843-IBu	2.53	-0.12	20.87	1.00e-03	7.33e-03	0.03	0.22	0.09	0.68	0.74	0.76
SmLNCA110411-IBu	-1.5	-0.19	9.19	1.30e-02	3.89e-02	2.48	2.79	3.37	1.11	1.47	0.74
SmLNCA111909-IBu	2.7	-0.8	12.94	4.90e-03	1.99e-02	0	0.52	0.39	1.95	2.67	2.22
SmLNCA112464-IBu	-1.39	-0.17	9.55	1.10e-02	3.63e-02	1.24	1.5	1.14	0.66	0.41	0.54
SmLNCA113574-IBu	-0.64	3.3	10.19	9.60e-03	3.18e-02	9.94	9.52	9.61	6.17	6.23	7.61
SmLNCA114030-IBu	-2.13	-0.41	14.8	3.20e-03	1.50e-02	0.84	0.89	0.95	0.27	0.19	0.18
SmLNCA114497-IBu	-1.77	0.34	13.31	4.50e-03	1.88e-02	1.85	2.18	2.85	1.02	0.34	0.78
SmLNCA114611-IBu	1.97	0.09	16	2.50e-03	1.27e-02	0.84	0.6	0.35	2.22	3.55	1.74
SmLNCA115007-IBu	2.17	5.48	42.92	6.50e-05	2.05e-03	20.56	19.87	26.15	89.93	139.57	92.18
SmLNCA116417-IBu	1.73	-0.13	14.41	3.50e-03	1.58e-02	0.2	0.38	0.32	0.71	1.8	0.78
SmLNCA116570-IBu	-2.55	0.22	34.96	1.50e-04	2.80e-03	11.71	14.11	11.67	2.3	3.04	1.49
SmLNCA116943-IBu	2.94	-1.39	13.07	4.70e-03	1.94e-02	0.15	0.09	0	0.72	0.59	0.79
SmLNCA117152-IBu	2.67	0.12	21.41	9.40e-04	6.96e-03	0.37	0.35	0.11	2.46	2.11	1.27
SmLNCA117861-IBu	-1.92	-0.27	10.85	8.10e-03	2.82e-02	0.13	0.35	0.23	0.08	0.05	0.06
SmLNCA119609-IBu	2.94	0.26	14.11	3.70e-03	1.65e-02	0.54	0.22	0.67	2.76	6.23	3.56
SmLNCA120184-IBu	3.58	-1.22	18.16	1.70e-03	9.74e-03	0.09	0.03	0	0.6	0.78	0.47
SmLNCA120240-IBu	-1.26	1.74	24.21	6.00e-04	5.49e-03	7.18	7.34	7.17	2.71	3.75	3.26
SmLNCA120496-IBu	3.96	-1.54	34.33	1.60e-04	2.89e-03	0	0.02	0.02	0.27	0.3	0.25
SmLNCA120501-IBu	6.85	-0.74	15.1	4.60e-03	1.92e-02	0	0	0	0.39	0.39	0.81
SmLNCA121922-IBu	-1.17	1.43	19.9	1.20e-03	8.08e-03	6.87	7.72	7.12	3.82	2.94	3.56
SmLNCA122551-IBu	-1.19	0.15	9.51	1.20e-02	3.66e-02	0.73	0.67	0.65	0.22	0.44	0.3
SmLNCA123009-IBu	-1.48	2.47	8.68	1.50e-02	4.30e-02	4.98	7.07	8.27	3.18	2.56	2.04
SmLNCA123196-IBu	1.14	0.27	12.37	5.60e-03	2.18e-02	0.06	0.06	0.04	0.1	0.15	0.14
SmLNCA123260-IBu	4.89	-0.59	15.27	2.90e-03	1.40e-02	0.19	0.17	0	2.59	4.9	2.59
SmLNCA123535-IBu	2.15	0.26	8.54	1.50e-02	4.42e-02	0.4	2.1	1.79	5.83	10.47	4.78
SmLNCA123831-IBu	-3.29	1.7	29.89	2.70e-04	3.65e-03	34.33	32.85	37.28	4.88	1.54	4.76
SmLNCA123936-IBu	-1.72	-0.34	8.24	1.70e-02	4.72e-02	0.39	0.72	0.52	0.29	0.07	0.16
SmLNCA126374-IBu	1.43	4.43	19.48	1.30e-03	8.39e-03	145.18	224.2	110.51	506.47	411.03	503.26
SmLNCA126507-IBu	7.51	-0.71	15.99	4.00e-03	1.72e-02	0	0	0	0.76	1.22	1.26
SmLNCA127436-IBu	3.18	-0.06	21.01	1.00e-03	7.22e-03	0.03	0.23	0.03	0.89	1.23	0.88
SmLNCA127721-IBu	1.29	1.92	13.27	4.50e-03	1.89e-02	3.74	5.85	3.29	9.45	14.3	10.5
SmLNCA128889-IBu	-1.52	3.84	30.22	2.60e-04	3.58e-03	6.14	8.89	7.02	3.35	2.56	2.3
SmLNCA129525-IBu	-2.64	-0.38	34.46	1.60e-04	2.89e-03	1.67	1.66	1.08	0.22	0.17	0.34
SmLNCA130282-IBu	-2.29	-0.73	8.65	1.50e-02	4.33e-02	0.21	0.51	0.25	0.04	0.14	0.04
SmLNCA130666-IBu	1.41	3.15	10.99	7.80e-03	2.75e-02	53.53	45.28	69.7	191.29	130.29	148.99
SmLNCA131500-IBu	1.27	1.81	23.85	6.40e-04	5.66e-03	5.72	7.26	10.19	21.21	18	20.4
SmLNCA131501-IBu	3.97	-0.7	54.05	2.40e-05	1.56e-03	0.15	0.32	0.15	3.61	2.45	3.84
SmLNCA131833-IBu	0.8	3.28	10.28	9.40e-03	3.12e-02	5.46	3.45	5.45	9.35	9.04	8.31
SmLNCA132869-IBu	-1.74	1.81	14.65	3.30e-03	1.53e-02	4.27	3.56	5	1.9	1.37	0.76
SmLNCA132873-IBu	-3.11	0.05	26.56	4.30e-04	4.47e-03	1.85	1.71	1.02	0.3	0.13	0.13
SmLNCA134284-IBu	2.92	2.15	22.17	8.30e-04	6.52e-03	2.47	0.66	1.26	12.83	12.94	9.42
SmLNCA134285-IBu	4.51	-0.67	19.93	1.20e-03	8.05e-03	0.24	0	0	2.18	3.62	3.22
SmLNCA135010-IBu	2.97	-1.17	8.34	1.60e-02	4.62e-02	0.07	0.06	0.03	0.68	0.41	0.4
SmLNCA135425-IBu	1.26	-0.61	8.35	1.60e-02	4.62e-02	0.14	0.07	0.16	0.34	0.31	0.31
SmLNCA135903-IBu	-2.67	-0.46	24.57	5.70e-04	5.32e-03	0.49	0.69	0.74	0.15	0.06	0.09
SmLNCA136219-IBu	3.46	-0.97	14.61	3.40e-03	1.54e-02	0.14	0.14	0	0.82	1.37	1.46
SmLNCA136220-IBu	4.88	1.6	29.73	2.80e-04	3.68e-03	0	0.13	0.14	2.69	3.08	2.96
SmLNCA138484-IBu	5.54	-1.1	20.8	1.00e-03	7.38e-03	0	0.07	0	0.8	2.18	1.69
SmLNCA139228-IBu	-5.14	-1.54	10.15	1.30e-02	3.94e-02	0.21	0	0.6	0	0	0
SmLNCA139616-IBu	1.33	0.81	19.59	1.30e-03	8.28e-03	0.67	0.6	0.49	1.34	1.5	1.93
SmLNCA141523-IBu	-2.73	0.75	22.6	7.80e-04	6.31e-03	0.88	1.48	1.23	0.33	0.14	0.09
SmLNCA142615-IBu	0.96	3.58	11.57	6.80e-03	2.48e-02	3.18	5.18	4.12	7.14	10.74	8.31
SmLNCA143157-IBu	1.66	3.02	23.93	6.30e-04	5.63e-03	3.8	2.51	2	9.85	7.44	10.87
SmLNCA143184-IBu	1.29	1.78	16.21	2.40e-03	1.23e-02	1.93	2.32	1.44	5.38	4.53	5.08
SmLNCA143200-IBu	3.77	2.68	24.35	5.90e-04	5.43e-03	2.69	1.2	1.58	26.01	23.93	30.31
SmLNCA143204-IBu	4.22	-0.82	24.21	6.10e-04	5.49e-03	0.27	0.13	0	3.78	1.68	3.6
SmLNCA143870-IBu	3.77	-0.38	36.36	1.30e-04	2.66e-03	0.62	0.5	0.72	10.81	7.21	12.79
SmLNCA144105-IBu	3.87	-0.54	65.76	1.00e-05	1.33e-03	0.02	0.02	0.02	0.2	0.36	0.38
SmLNCA145797-IBu	-2.92	-1.12	8.79	1.40e-02	4.20e-02	0.27	0.42	0.27	0.06	0.02	0.04
SmLNCA146808-IBu	0.87	2.4	8.11	1.70e-02	4.86e-02	5.43	9.81	6.02	11.39	18.31	12.59
SmLNCA147140-IBu	1.07	2.06	8.66	1.50e-02	4.32e-02	12.99	10.2	5.83	19.77	28.14	18.73
SmLNCA147143-IBu	1.05	1.21	9.14	1.30e-02	3.93e-02	5.81	9.57	10.86	15.9	26.02	16.7
SmLNCA147146-IBu	1.33	0.57	11.92	6.20e-03	2.35e-02	1.62	2.29	2.22	4.35	6.9	5.53
SmLNCA147298-IBu	1.37	-0.61	8.77	1.40e-02	4.23e-02	0.07	0.05	0.04	0.11	0.16	0.16
SmLNCA147588-IBu	-1.33	1.22	18.48	1.60e-03	9.41e-03	0.8	1.13	0.95	0.47	0.37	0.39
SmLNCA148245-IBu	6.69	-0.14	26.1	4.60e-04	4.65e-03	0.07	0	0	4.25	2.25	4.31
SmLNCA148415-IBu	2.2	-0.53	8.21	1.70e-02	4.75e-02	1.34	0.18	0.61	4.86	2.56	3.14
SmLNCA148568-IBu	-1.97	1.38	27.15	4.00e-04	4.32e-03	13.39	16.22	12.3	5.02	4.51	1.97
SmLNCA148569-IBu	-1.92	-0.22	18.07	1.70e-03	9.86e-03	4.22	3.55	4.54	1.29	1.28	0.89
SmLNCA148723-IBu	0.99	3.19	12.51	5.40e-03	2.13e-02	10.09	11.37	9.8	22.02	18.63	25.85
SmLNCA148751-IBu	7.31	-1.05	34.06	3.90e-04	4.30e-03	0	0	0	3.48	3.66	5.3
SmLNCA149086-IBu	-2.57	0.07	23.51	6.70e-04	5.81e-03	1.13	1.99	1.83	0.22	0.41	0.27
SmLNCA149088-IBu	-4.16	-1.26	19.02	1.40e-03	8.86e-03	0.44	0.71	0.58	0.09	0	0
SmLNCA149161-IBu	5.47	-0.21	26.11	4.60e-04	4.65e-03	0	0.1	0	1.47	2.94	2.27
SmLNCA149163-IBu	5.49	0.68	15.42	2.80e-03	1.37e-02	0.28	0	0.09	4.11	5.47	6.92
SmLNCA149164-IBu	1.95	1.08	9.86	1.10e-02	3.40e-02	0.1	0.08	0.04	0.29	0.25	0.37
SmLNCA149790-IBu	-2.5	-0.56	10.31	9.30e-03	3.11e-02	1.58	2	2.09	0.37	0.49	0.19
SmLNCA150078-IBu	2.09	-0.23	15.41	2.80e-03	1.37e-02	4.97	7.39	3.23	28.37	26.88	21.84
SmLNCA150273-IBu	2.83	-0.8	10.71	8.40e-03	2.88e-02	0.1	0.06	0	0.36	0.58	0.38
SmLNCA151128-IBu	2.28	-1.04	8.99	1.30e-02	4.04e-02	0.31	0.58	0.65	2.94	2.58	2.71
SmLNCA153661-IBu	2.96	0.18	30.7	2.50e-04	3.51e-03	0.09	0.04	0.07	0.33	0.85	0.56
SmLNCA154246-IBu	2.11	2.64	12.25	5.70e-03	2.22e-02	13.83	4.1	7.45	42.05	24.26	50.09
SmLNCA154329-IBu	-1.01	1.75	8.65	1.50e-02	4.33e-02	1.62	3.02	2.47	1.18	1.51	1.09
SmLNCA155358-IBu	-8.92	0.54	20.34	2.00e-03	1.08e-02	4.71	2.58	2.85	0	0	0
SmLNCA155388-IBu	1.88	0.86	16.46	2.30e-03	1.19e-02	0.11	0.19	0.12	0.53	0.64	0.52
SmLNCA156282-IBu	1.59	0.47	17.96	1.70e-03	1.00e-02	6.61	4.39	3.39	12.85	18.22	16.39
SmLNCA156346-IBu	1.39	2.39	20.57	1.10e-03	7.54e-03	8.58	8.93	8.36	25.43	24.38	23.34
SmLNCA156347-IBu	1.85	2.23	21.27	9.60e-04	7.04e-03	7.31	4.79	5.44	28.46	19.19	19.58
SmLNCA156348-IBu	1.49	-0.54	13.68	4.10e-03	1.77e-02	1.16	0.72	0.87	3.14	3.5	1.94
SmLNCA157357-IBu	-3.51	2.29	38.19	1.00e-04	2.48e-03	9.55	12.17	10.09	1.15	1.1	0.71
SmLNCA158981-IBu	1.22	0.68	8.97	1.30e-02	4.05e-02	0.7	1.57	1.04	2.01	3.23	3.18
SmLNCA160400-IBu	3.48	-0.29	29.33	2.90e-04	3.79e-03	0.1	0.05	0.16	0.88	1.68	1.43
SmLNCA161176-IBu	3.84	-0.67	16.7	2.20e-03	1.15e-02	0	0.04	0	0.24	0.31	0.22
SmLNCA161899-IBu	0.91	2.09	12.29	5.70e-03	2.20e-02	6.07	8.36	7.77	12.16	18.24	14.72
SmLNCA161905-IBu	-1.1	3.35	11.22	7.40e-03	2.64e-02	9.24	8.75	11.28	4.38	4.46	5.75
SmLNCA162672-IBu	3.74	0.91	39.62	9.00e-05	2.36e-03	0.2	0.29	0.37	4.61	3.41	4.64
SmLNCA162753-IBu	2.42	-0.86	12.48	5.40e-03	2.14e-02	0.44	0.41	0.23	1.62	2.18	2.62
SmLNCA163008-IBu	-2.91	2.27	74.52	6.00e-06	1.33e-03	19.69	18.82	22.97	2.29	4.33	2.13
SmLNCA163414-IBu	2.38	-0.42	14.38	3.50e-03	1.59e-02	0.08	0.02	0.09	0.24	0.29	0.5
SmLNCA163627-IBu	-0.78	0.89	8.27	1.60e-02	4.69e-02	0.61	0.56	0.69	0.33	0.47	0.36
SmLNCA164422-IBu	1.6	0.39	14.84	3.20e-03	1.49e-02	0.62	0.6	0.26	1.18	2.03	1.68
SmLNCA165072-IBu	-1.94	0.64	16.12	2.50e-03	1.24e-02	6.6	8.58	9.33	3.56	1.15	1.98
SmLNCA165135-IBu	4.26	0.55	13.41	4.40e-03	1.85e-02	0.32	0	0	1.56	3.18	2.4
SmLNCA165276-IBu	-2.17	-0.62	8.75	1.40e-02	4.24e-02	0.17	0.26	0.35	0.03	0.04	0.12
SmLNCA165594-IBu	-1.75	-0.06	14.9	3.20e-03	1.48e-02	5.1	5.02	4.96	1.23	2.67	0.78
SmLNCA165595-IBu	-2.82	-0.92	23.06	7.20e-04	6.05e-03	4.41	3.47	3.19	0.98	0.33	0.46
SmLNCA165649-IBu	-3.24	-0.66	8.39	1.60e-02	4.58e-02	2.79	3.19	2.45	0.38	0	0.53
SmLNCA165740-IBu	1.62	0.99	10.24	9.50e-03	3.14e-02	0.54	0.25	0.18	1.1	1.04	1.06
SmLNCA166093-IBu	-1.62	3.72	8.94	1.40e-02	4.08e-02	9.61	19.06	13.37	3.5	6.74	4.58
SmLNCA167103-IBu	3.94	-0.5	26.6	4.30e-04	4.46e-03	0	0.23	0.37	3.7	3.44	3.32
SmLNCA167115-IBu	1.64	1.27	11.13	7.50e-03	2.67e-02	0.1	0.08	0.2	0.3	0.55	0.4
SmLNCA168114-IBu	3.44	-1.04	23.08	7.20e-04	6.05e-03	0.41	0	0.45	4.35	5.07	1.81
SmLNCA168250-IBu	1.54	-0.08	12.84	5.00e-03	2.02e-02	0.24	0.24	0.18	0.88	0.48	0.68
SmLNCA168302-IBu	-1.81	1.34	18.27	1.60e-03	9.61e-03	0.54	0.47	0.86	0.16	0.21	0.2
SmLNCA168342-IBu	2.33	1.09	28.07	3.50e-04	4.12e-03	0.95	1.23	0.84	5.51	6.08	4.8
SmLNCA168550-IBu	-0.83	1.04	8.56	1.50e-02	4.41e-02	0.44	0.41	0.55	0.3	0.28	0.26
SmLNCA169715-IBu	1.73	-0.73	9.49	1.20e-02	3.67e-02	0.35	0.25	0.45	1.19	1.63	0.94
SmLNCA169738-IBu	-1.43	-0.73	10.53	8.80e-03	2.98e-02	0.65	0.45	0.45	0.19	0.24	0.16
SmLNCA170269-IBu	5.13	-1.43	15.65	2.70e-03	1.33e-02	0	0.04	0	0.54	0.65	0.79
SmLNCA170290-IBu	-3.85	0.99	17.16	2.00e-03	1.10e-02	2.92	3.07	7	0.05	0.8	0.13
SmLNCA170291-IBu	-1.52	2.21	16.89	2.10e-03	1.13e-02	1.9	3.27	2.04	0.78	1.02	0.91
SmLNCA170292-IBu	-1.96	1.41	18.04	1.70e-03	9.89e-03	3.24	6.97	4.81	1.3	2.27	0.58
SmLNCA171944-IBu	1.55	0.16	8.71	1.50e-02	4.28e-02	0.66	1.11	0.43	2.64	2.4	2
SmLNCA172010-IBu	2.85	-0.49	21.28	9.60e-04	7.04e-03	0.07	0.11	0.19	1.09	1.06	0.77
SmLNCA172225-IBu	7.77	-0.29	76.46	2.30e-05	1.54e-03	0	0	0	0.47	0.85	0.49
SmLNCA172967-IBu	-2.83	-0.8	13.4	4.40e-03	1.85e-02	1.05	2	1.54	0.28	0.19	0.19
SmLNCA173200-IBu	-1.53	1.06	8.42	1.60e-02	4.54e-02	0.64	1.02	0.65	0.26	0.31	0.28
SmLNCA173784-IBu	1.76	1.83	21.78	8.90e-04	6.73e-03	0.2	0.13	0.2	0.44	0.89	0.62
SmLNCA175090-IBu	2.67	0.07	13.36	4.40e-03	1.86e-02	0.04	0.02	0.07	0.16	0.32	0.38
SmLNCA175820-IBu	-1.98	2.98	31.29	2.30e-04	3.41e-03	18.4	31.07	35.76	5.93	11.64	5.67
SmLNCA176068-IBu	-1.6	2.99	8.83	1.40e-02	4.18e-02	8.33	7.91	5.31	2.61	4.17	0.9
SmLNCA176148-IBu	-4.4	0.41	12.24	5.70e-03	2.22e-02	6	19.25	3.85	1.42	0	0
SmLNCA177181-IBu	-1.66	-0.51	8.11	1.70e-02	4.86e-02	3.2	4	3.18	1.5	0.99	0.97
SmLNCA177347-IBu	1.53	4	39.45	9.10e-05	2.37e-03	37.69	35.56	38.46	88.01	138.48	120.43
SmLNCS106599-IBu	1.38	1.45	11.17	7.50e-03	2.66e-02	1.78	1.84	2.84	6.04	3.62	8.18
SmLNCS106951-IBu	-1.5	1.33	17.74	1.80e-03	1.02e-02	1.47	0.95	2.03	0.67	0.39	0.6
SmLNCS111281-IBu	1.51	1.35	14.65	3.30e-03	1.53e-02	0.57	0.41	0.53	1.4	1.96	1.28
SmLNCS129639-IBu	-1.61	-0.45	11.41	7.00e-03	2.55e-02	0.64	0.26	0.5	0.12	0.12	0.24
SmLNCS129871-IBu	1.61	1.83	34.69	1.50e-04	2.85e-03	10.71	8.59	10.76	24.16	35.55	38.8
SmLNCS129872-IBu	1.47	1.01	21.78	8.90e-04	6.73e-03	0.83	0.55	0.62	2.15	1.76	2.05
SmLNCS131083-IBu	-2.37	-0.9	11.2	7.40e-03	2.65e-02	0.64	1.06	1.14	0.19	0.19	0.19
SmLNCS131797-IBu	2.13	1.69	20.49	1.10e-03	7.61e-03	0.96	0.6	1.86	5.32	4.39	6.24
SmLNCS138338-IBu	2.95	1.73	27.16	3.90e-04	4.32e-03	0.36	0.18	0.91	5.37	3.15	3.56
SmLNCS138339-IBu	2.38	3.65	33.82	1.70e-04	2.98e-03	0.7	2.13	1.73	9.22	9.14	7.2
SmLNCS138341-IBu	2.47	1.96	11.12	7.60e-03	2.67e-02	0.1	1.42	0.98	5.06	4.94	4.91
SmLNCS138342-IBu	4.71	3.89	10.02	1.00e-02	3.28e-02	0.16	1.52	0	18.94	11.98	16.89
SmLNCS138345-IBu	1.39	4.01	15.64	2.70e-03	1.33e-02	1.37	2.51	3.9	5.63	9.43	6.86
SmLNCS138348-IBu	1.43	3.9	51.39	3.00e-05	1.65e-03	4.21	5.21	4.91	14.99	14.63	11.67
SmLNCS143325-IBu	0.58	3.53	9.05	1.30e-02	3.99e-02	70.96	75.56	72.91	126.01	118.95	107.33
SmLNCS144993-IBu	-1.4	-0.14	8.55	1.50e-02	4.41e-02	0.96	1.04	1.11	0.2	0.77	0.29
SmLNCS145496-IBu	-1.46	-0.27	8.22	1.70e-02	4.74e-02	4.44	10.65	6.37	3.44	1.65	3.25
SmLNCS147673-IBu	-1.88	0.55	22.32	8.10e-04	6.44e-03	9.52	5.51	7.44	1.35	2.53	2.64
SmLNCS160446-IBu	2.45	0.92	32.28	2.00e-04	3.21e-03	0.79	0.53	0.38	3.42	2.52	4.04
SmLNCS176486-IBu	1.57	1.64	14.56	3.40e-03	1.55e-02	2.01	1.27	2.08	5.97	4.6	6.42
Smp_000030.1	0.94	5.18	11.14	7.50e-03	2.67e-02	21.97	18.84	18.98	37.36	39.37	46.02
Smp_000050.2	1.11	6.08	21.77	8.90e-04	6.73e-03	9.14	5.72	7.93	18.18	15.57	18.8
Smp_000070.1	-0.78	5.8	17.86	1.80e-03	1.01e-02	72.2	79.34	74.09	41.18	55.33	44.84
Smp_000150.1	1.07	7.97	66.78	9.80e-06	1.33e-03	85.93	83.63	90.04	199.82	185.88	198.7
Smp_000160.1	0.54	4.76	9.62	1.10e-02	3.58e-02	5.88	5.43	6.25	7.8	11.55	8.19
Smp_000190.1	-0.7	6.02	20.45	1.10e-03	7.62e-03	55.52	68.87	61.24	36.42	47.28	39.02
Smp_000230.1	1.13	6.13	80.56	4.20e-06	1.27e-03	7.73	7.5	7.92	15.75	17.54	21.01
Smp_000320.1	-0.44	6.74	9.04	1.30e-02	4.01e-02	95.09	65.98	86.12	66.45	69.69	58.81
Smp_000470.2	-0.66	6.27	37.33	1.10e-04	2.57e-03	91.82	109.81	107.93	65.85	68.83	75.01
Smp_000510.1	0.48	5.79	9.13	1.30e-02	3.93e-02	41.14	44.79	41.59	68.33	59.02	62.21
Smp_000580.1	-0.62	3.52	9.12	1.30e-02	3.94e-02	7.32	10.48	9.14	5.35	7.06	6.51
Smp_000620.1	1.49	0.64	16.32	2.40e-03	1.21e-02	0.62	1.09	0.85	2.29	2.8	2.64
Smp_000630.1	0.77	4.17	15.33	2.90e-03	1.39e-02	19.21	24.94	21.83	32.64	39.98	48.06
Smp_000640.1	-0.77	6.14	37.94	1.10e-04	2.49e-03	69.93	81.71	83.55	44.84	52.97	50.6
Smp_000660.1	-1.14	8.37	27.1	4.00e-04	4.32e-03	348.15	317	362.4	159.51	173.46	164.97
Smp_000680.1	-0.68	5.17	17.97	1.70e-03	1.00e-02	55.23	52.06	52.66	42.01	30.71	33.6
Smp_000720.1	0.57	6.84	12.92	4.90e-03	1.99e-02	27.86	18.95	22.21	33.66	39.53	36.81
Smp_000755.1	-0.62	6.34	8.09	1.70e-02	4.88e-02	36.09	40.61	46.18	24.99	35.71	24.99
Smp_000790.1	1.7	4.64	14.85	3.20e-03	1.49e-02	2.2	3.21	2.37	9.97	7.53	9.53
Smp_000790.2	1	5.07	11.89	6.20e-03	2.36e-02	6.77	2.88	5.37	8.65	13.18	10.45
Smp_000810.1	-0.61	4.88	17.5	1.90e-03	1.06e-02	17.16	22.3	18.02	11.81	15.49	13.33
Smp_000820.1	-0.44	8.46	19.45	1.30e-03	8.42e-03	1043.24	1133.41	1136.26	883.7	814.72	919.69
Smp_000850.1	-0.83	7.01	20.45	1.10e-03	7.62e-03	157.86	159.73	172.92	90.49	107.81	98.25
Smp_000870.3	-1.86	4.41	38.29	1.00e-04	2.48e-03	13.04	7.87	12.38	4	2.93	2.84
Smp_000950.1	-2.22	-0.16	19.22	1.40e-03	8.66e-03	0.54	1.15	0.46	0.21	0.12	0.15
Smp_000990.1	0.41	6.07	12.47	5.40e-03	2.14e-02	20.34	16.99	21.75	26.18	30.32	27.66
Smp_001000.1	-1.3	4.29	16.96	2.10e-03	1.13e-02	51.61	58.5	51.12	26.95	21.56	21.58
Smp_001020.1	-0.91	3.93	19.13	1.40e-03	8.77e-03	12.56	11.39	11.13	7.86	6	6.11
Smp_001070.1	1.42	3.27	20.02	1.20e-03	7.98e-03	3.86	2.8	4.24	8.54	13.04	9.69
Smp_001100.1	-1.44	5.71	16.13	2.50e-03	1.24e-02	36.12	38.66	47.54	19.36	10.05	18.48
Smp_001180.1	0.64	5.89	17.5	1.90e-03	1.06e-02	7.94	5.51	7.72	10.21	12.96	12.1
Smp_001410.1	-0.72	6.34	39.59	9.00e-05	2.36e-03	92.96	106.61	93.14	62.72	64.96	62.39
Smp_001590.1	-0.37	5.83	8.65	1.50e-02	4.33e-02	67.54	73.52	67.47	65.21	55.64	51.21
Smp_001640.1	-0.43	6.7	27.46	3.80e-04	4.27e-03	251.26	239.53	272.33	204.67	207.07	193.35
Smp_001780.1	1.13	4.04	11.92	6.20e-03	2.35e-02	3.51	4.27	5.07	8.61	12.08	9.65
Smp_001780.2	1.13	4.64	8.7	1.50e-02	4.29e-02	5.52	4.9	9.95	16.52	13.1	17.72
Smp_001780.3	2.54	6.29	40.75	8.00e-05	2.21e-03	9.57	5.33	8.74	35.56	70.63	42.23
Smp_001940.1	-0.39	6.61	19.84	1.20e-03	8.11e-03	65.3	62.33	69.57	52.21	58.19	50.61
Smp_001950.1	-0.56	6.89	22.79	7.50e-04	6.20e-03	88.98	94.64	100.4	70.56	67.73	67.16
Smp_001960.2	4.16	2.01	32.84	1.90e-04	3.11e-03	0.15	0.18	0.38	4.57	4.43	4.94
Smp_002080.1	1.35	8.68	77.07	5.20e-06	1.33e-03	218.9	164.63	190.69	532.03	538.76	494.46
Smp_002100.1	-1.8	7.5	63.29	1.20e-05	1.33e-03	179.16	236.52	226.08	60.41	75.5	62.54
Smp_002160.1	0.65	5.97	23.44	6.80e-04	5.85e-03	28.1	27.13	31.41	49.34	49.67	46.74
Smp_002380.1	-0.65	6.85	45.44	5.10e-05	1.93e-03	118.07	122.85	128.08	86.01	84	82.36
Smp_002510.1	-0.38	6.14	9.36	1.20e-02	3.76e-02	78.97	76.01	78.76	72.84	59.67	59.22
Smp_002640.1	0.92	4.87	15.54	2.80e-03	1.35e-02	5.29	3.34	4.51	8.95	8.23	9.42
Smp_002840.1	-0.84	6.41	17.61	1.80e-03	1.04e-02	30.74	24.63	27.38	16.33	17.03	15.96
Smp_002840.2	-0.84	6.41	17.61	1.80e-03	1.04e-02	30.74	24.63	27.38	16.33	17.03	15.96
Smp_002870.1	0.3	6.2	9.28	1.20e-02	3.82e-02	65.19	59.69	65.39	86.79	78.49	85.03
Smp_002920.1	0.63	6.21	18.17	1.70e-03	9.74e-03	57.88	38.41	50.48	68.25	93	81.49
Smp_003000.1	-0.56	5.67	19.3	1.40e-03	8.59e-03	47.16	46.45	46.29	34.47	35.8	31.55
Smp_003230.1	-0.66	7.18	27.56	3.70e-04	4.22e-03	260.3	215.34	298.95	179.87	167.79	174.07
Smp_003230.2	-1.68	2.48	23.12	7.10e-04	6.03e-03	9.28	8.51	11.96	2.54	4.34	3.05
Smp_003270.1	1.66	5.6	27.94	3.50e-04	4.13e-03	13.11	8.08	10.78	31.75	43.74	32.59
Smp_003610.1	-0.7	7.54	37.84	1.10e-04	2.50e-03	375.26	362.99	370.82	245.36	252.24	231.47
Smp_003620.1	-0.64	7.05	16.8	2.20e-03	1.14e-02	69.73	49.62	62.6	43.39	38.75	42.84
Smp_003770.1	0.52	10.32	12.87	5.00e-03	2.01e-02	695.9	720.72	724.15	1120.08	1185.06	976.88
Smp_003940.1	1.17	4.42	38.94	9.60e-05	2.41e-03	10.45	11.95	11.97	26.5	26.54	29.89
Smp_003970.1	-0.54	6.79	14.1	3.80e-03	1.66e-02	253.22	305.72	221.57	204.76	181.35	190.82
Smp_003980.1	-0.72	7.04	29.46	2.90e-04	3.75e-03	80.77	70.14	82.75	48.1	56.07	47.4
Smp_003990.1	0.68	10.13	21.6	9.10e-04	6.84e-03	316.78	290.4	296.62	509.91	552.28	486.78
Smp_004190.1	-0.57	7.14	33.24	1.80e-04	3.06e-03	84.3	88.34	95.42	60.19	73.03	60.7
Smp_004260.1	-0.4	6.02	14.69	3.30e-03	1.52e-02	46.35	49.05	43.91	40.22	38.44	34.65
Smp_004310.1	-0.32	9.27	8.25	1.70e-02	4.71e-02	1082.53	1087.57	1167.38	882.8	1016.92	973.99
Smp_004350.1	-0.37	7.68	8.38	1.60e-02	4.59e-02	277.04	261.88	290.14	212.53	246.49	226.27
Smp_004360.1	-0.48	6.8	27.74	3.60e-04	4.16e-03	66.51	71.82	69.52	52.61	54.37	52.36
Smp_004420.4	-1.18	4.46	18.18	1.70e-03	9.73e-03	7.26	8.09	6.51	2.27	5.11	3.07
Smp_004440.1	1.34	4.86	22	8.50e-04	6.62e-03	7.99	8.23	11.14	14.93	37.63	22.14
Smp_004550.1	-0.88	7.07	34.83	1.50e-04	2.83e-03	117.6	125.33	127.66	82.53	58.65	72.73
Smp_004590.1	1.16	4.78	15.37	2.90e-03	1.38e-02	6.76	4.85	5.15	12.49	14.12	13.46
Smp_004630.1	0.72	3.9	14.95	3.10e-03	1.47e-02	13.57	9.71	12.25	17.28	24.51	21.02
Smp_004680.1	2.06	10.24	36.87	1.20e-04	2.62e-03	415.88	243.46	319.3	1312.14	1710.53	1337.63
Smp_004990.1	-0.42	7.82	24.29	6.00e-04	5.45e-03	201.2	211.41	187.47	155.42	165.47	161.19
Smp_005010.1	-0.37	6.34	17.47	1.90e-03	1.06e-02	52.64	46.9	48.33	38.81	43.49	40.39
Smp_005020.1	-0.62	6.88	22.37	8.00e-04	6.42e-03	69.81	59.22	71.03	45.6	46.66	46.77
Smp_005070.2	-0.86	3.17	10.78	8.20e-03	2.85e-02	11.31	16.19	15.27	9.63	6.56	9.01
Smp_005160.1	2.26	6.35	66.27	1.00e-05	1.33e-03	11.39	11.28	16.23	65.45	65.48	68.1
Smp_005160.2	1.2	5.06	14.15	3.70e-03	1.65e-02	6.62	8.89	8.66	16.38	18.7	24.37
Smp_005160.3	0.47	7.23	12.42	5.50e-03	2.16e-02	66.03	54.62	60.28	80.33	84.12	104.08
Smp_005160.4	1.71	2.57	15.99	2.50e-03	1.27e-02	12.65	4.41	11.24	29.17	31.04	37.6
Smp_005160.5	1.51	3.86	23.73	6.50e-04	5.71e-03	9.86	5.85	7.67	23.3	20.99	26.68
Smp_005190.1	1.24	5.17	12.93	4.90e-03	1.99e-02	5.81	3.2	4.88	12.11	14.69	8.24
Smp_005260.1	-1.07	7.15	42.92	6.50e-05	2.05e-03	399.47	370.98	412.64	183.26	214.87	207.37
Smp_005280.1	0.48	5.34	11.34	7.20e-03	2.59e-02	18.62	20.04	18.24	29.28	24.36	31.21
Smp_005330.3	1.18	3.51	13.11	4.70e-03	1.93e-02	2.43	2.75	5.17	7.11	9.24	8.77
Smp_005520.1	-0.74	7.69	12.44	5.50e-03	2.15e-02	98.68	135.03	120.93	67.53	85.57	75.91
Smp_005780.1	-0.64	5.15	16.34	2.40e-03	1.21e-02	23.41	21.84	23.23	18.62	14.25	13.85
Smp_005790.1	1.04	3.17	8.42	1.60e-02	4.54e-02	6.82	3.61	5.08	9.86	12.28	12.17
Smp_005910.1	0.57	6.86	14.82	3.20e-03	1.50e-02	60.9	46.1	54.59	85.32	87.01	83.52
Smp_006190.1	-0.3	7.26	10.13	9.80e-03	3.21e-02	100.63	100.6	110.24	83.53	94.56	92.11
Smp_006190.2	2.04	-0.12	14.34	3.60e-03	1.60e-02	0.44	0.16	0.13	1.14	0.97	1.11
Smp_006250.2	-1.2	5.53	28.52	3.30e-04	3.98e-03	14.12	14.71	14.71	6.13	7.53	6.65
Smp_006320.1	0.64	8.1	21.82	8.80e-04	6.71e-03	63.52	59.59	61.55	99.85	105.42	103.6
Smp_006340.1	-0.37	7.24	13.98	3.90e-03	1.69e-02	390.5	389.5	371.09	330.85	289.08	331.92
Smp_006390.1	-0.42	8.16	11.64	6.60e-03	2.46e-02	80.24	82.41	69.02	61.74	60.01	63.67
Smp_006440.1	-0.77	7.33	21.69	9.00e-04	6.77e-03	58.59	56.8	60.07	36.59	41.92	31.77
Smp_006680.1	-0.6	6.26	31.2	2.30e-04	3.41e-03	61.54	72.7	71.49	46.54	51.68	47.53
Smp_006680.2	-1.55	3.41	27.77	3.60e-04	4.16e-03	11.48	12.31	12.51	5.22	3.86	4.15
Smp_006700.2	1.19	4.78	21.22	9.70e-04	7.08e-03	4.79	3.25	4.29	9.84	10.77	9.54
Smp_006710.1	-1.21	4.87	59.94	1.60e-05	1.47e-03	49.02	48.58	46.36	20.88	26.82	19.07
Smp_006720.1	-0.53	6.14	19.86	1.20e-03	8.10e-03	496.63	516.69	516.94	412.17	369.72	352.4
Smp_006750.2	-0.95	5.92	31.13	2.30e-04	3.42e-03	148.28	143.46	153.83	91.28	65.35	89.4
Smp_006760.1	-1.79	3.25	11.88	6.30e-03	2.36e-02	17.12	30.92	23.55	4.04	9.98	8.38
Smp_006760.2	-2.87	0.33	18.52	1.60e-03	9.39e-03	4.19	7.25	3.06	0.98	0.62	0.5
Smp_006780.1	-0.53	6.78	24.79	5.50e-04	5.22e-03	47.47	49.19	50.61	40.61	35.33	33.22
Smp_006830.1	-0.29	6.53	8.64	1.50e-02	4.34e-02	163.49	159.13	150.13	145.36	129.2	138.72
Smp_006840.1	-0.61	6.52	38.56	1.00e-04	2.46e-03	44.68	48.74	46.1	31.42	36.51	30.05
Smp_006930.2	-0.65	6.58	18.75	1.50e-03	9.15e-03	56.68	54.69	56.27	33.63	46.71	34.69
Smp_007070.1	1.22	3.98	16.94	2.10e-03	1.13e-02	3.78	4.07	3.5	9.75	10.46	8.1
Smp_007170.1	0.42	7.25	12.37	5.60e-03	2.18e-02	64.39	56.56	63.34	82.55	85.98	95.45
Smp_007180.1	0.43	7.16	16.17	2.40e-03	1.23e-02	41.56	41.14	46.93	60.41	60.9	65.87
Smp_007180.2	0.85	3.35	10.39	9.10e-03	3.07e-02	1.5	2.26	3.05	3.81	5.15	4.25
Smp_007300.1	-0.34	9.34	9.16	1.30e-02	3.91e-02	3123.71	3168.15	2935.35	2750.58	2514.32	2542.89
Smp_007330.1	-0.5	4.61	8.29	1.60e-02	4.67e-02	9.26	6.91	7.46	5.35	7.24	5.34
Smp_007450.1	-0.58	6.1	9.95	1.00e-02	3.33e-02	110.03	146.81	125.73	91.69	85.03	97.17
Smp_007450.2	-1	5.7	23.43	6.80e-04	5.85e-03	136.54	142.09	134.55	77.08	53.95	89.19
Smp_007500.1	-0.36	7.84	17.78	1.80e-03	1.02e-02	93.62	93.81	100.23	72.68	88.77	79.05
Smp_007510.1	0.52	6.64	11.35	7.10e-03	2.58e-02	45.32	63.18	54.58	72.3	81.58	97.2
Smp_007510.3	1.24	6.45	15.08	3.00e-03	1.44e-02	30.71	13.68	23.32	58.52	57.17	54.6
Smp_007540.2	-0.42	4.94	10.91	8.00e-03	2.79e-02	66.29	71.76	71.61	58.09	53.03	56.88
Smp_007550.1	-1.08	6.82	45.59	5.00e-05	1.92e-03	125.25	89.47	92.17	59.13	52	44.09
Smp_007630.1	-0.86	4.49	17.54	1.90e-03	1.05e-02	24.41	24.97	22.29	15.18	12.07	14.94
Smp_007630.2	-0.29	7.87	12.95	4.90e-03	1.98e-02	209.95	203	211.65	176.91	192.57	179.1
Smp_007650.1	0.48	9.02	10.14	9.70e-03	3.21e-02	88.77	81.61	88.35	133.84	121.31	129.44
Smp_007690.1	0.76	1.75	8.55	1.50e-02	4.41e-02	1.73	1.7	2.44	3.27	4.24	3.12
Smp_007730.1	-0.51	7.86	8.29	1.60e-02	4.66e-02	335.44	429.53	367.55	251.98	317.04	287.72
Smp_007960.1	-0.58	5.61	34.38	1.60e-04	2.89e-03	35.41	39.11	35.95	26.41	25.66	27.15
Smp_007960.3	-2.51	2.21	16.36	2.30e-03	1.21e-02	2.42	1.09	3.43	0.41	0.29	0.58
Smp_007970.1	-1.17	5.28	58.24	1.80e-05	1.49e-03	66.48	67.54	73.57	32.14	33.75	33.06
Smp_008070.1	-0.76	9.4	45.53	5.10e-05	1.93e-03	5317.79	5368.35	5514.28	3347.57	3294.87	3607.68
Smp_008260.1	0.64	7.09	23.7	6.50e-04	5.71e-03	42.76	35.97	45.5	63.71	73.13	70.7
Smp_008320.1	-0.64	8.36	45.24	5.20e-05	1.95e-03	101.64	109.93	117.11	73.62	79.85	72.01
Smp_008360.1	1.96	9.06	30.67	2.50e-04	3.51e-03	116.03	74.17	119.47	465.83	413.69	408.2
Smp_008470.1	0.87	8.22	33.22	1.80e-04	3.06e-03	135.43	111.49	141.93	243.33	270.79	244.86
Smp_008500.1	0.69	7.23	20.49	1.10e-03	7.61e-03	62.46	46.54	53.53	95.04	93.18	91.92
Smp_008580.1	-0.86	6.53	40.84	7.90e-05	2.21e-03	97.79	102.71	107.07	58.02	61.41	61.98
Smp_008710.1	0.78	5.48	13.83	4.00e-03	1.73e-02	9.37	9.19	10.4	17.8	16.72	18.51
Smp_008900.1	0.86	9.72	20.45	1.10e-03	7.62e-03	132.15	87.73	133	225.24	242.13	218.24
Smp_008900.2	1.95	7.69	21.13	9.90e-04	7.16e-03	18.74	8.85	12.6	57.64	58.71	49.59
Smp_009070.1	-1.27	7.53	21.76	8.90e-04	6.73e-03	113.73	104.51	120.55	47.85	52.25	50.05
Smp_009150.2	-1.6	3.71	18.3	1.60e-03	9.57e-03	2.84	2.91	2.73	1.42	0.79	0.75
Smp_009150.3	-0.92	3.47	8.32	1.60e-02	4.64e-02	1.26	1.41	1.97	0.84	0.89	0.88
Smp_009310.1	-0.87	10.57	50.43	3.30e-05	1.69e-03	1924.2	1821.11	1699.91	1069.17	1103.93	1014.46
Smp_009340.1	0.46	5.83	18.22	1.60e-03	9.67e-03	59.01	54.61	52.79	78.75	82.66	83.58
Smp_009390.1	-0.38	5.78	16.75	2.20e-03	1.15e-02	300.44	272.79	294	226.83	248.36	237.91
Smp_009400.1	0.33	7.32	8.46	1.60e-02	4.51e-02	53.93	48.34	54.4	66.51	73.25	70.84
Smp_009540.1	2.34	1.92	16.34	2.40e-03	1.21e-02	1.25	0.42	0.76	4.45	3.55	5.2
Smp_009540.2	0.93	6.87	10.56	8.70e-03	2.97e-02	23.65	10.57	20.65	37.13	38.11	35.95
Smp_009600.1	-0.61	4.2	11.2	7.40e-03	2.64e-02	12.96	13.89	11.68	9.21	8.07	9.68
Smp_009760.1	-0.61	10.69	27.99	3.50e-04	4.13e-03	913.02	1024.25	1008.5	659.86	650.6	757.29
Smp_010100.1	-0.63	6.03	11.66	6.60e-03	2.45e-02	43.19	38.08	32.75	29.67	26.61	22.26
Smp_010140.1	-0.54	5.42	26.78	4.20e-04	4.39e-03	66.54	57.78	61.46	48.37	45.22	43.16
Smp_010140.2	-0.8	4.47	33.46	1.80e-04	3.03e-03	40.14	34.01	41.55	24.49	25.96	20.84
Smp_010260.1	-0.42	5.74	14.95	3.10e-03	1.47e-02	64.42	58.76	65.61	49.48	47.77	53.87
Smp_010280.1	0.52	6.47	8.09	1.70e-02	4.88e-02	66.28	47.41	61.8	77.75	114.32	78.58
Smp_010370.1	1.36	8.16	9.04	1.30e-02	4.01e-02	343.9	131.1	193.73	601.02	490.72	737.14
Smp_010380.1	-1.5	2.42	8	1.80e-02	4.99e-02	11.16	30.12	18.78	6.4	9.82	6.87
Smp_010800.1	0.9	2.92	10.13	9.80e-03	3.21e-02	4.97	4.08	3.85	7.69	8.5	9.71
Smp_010800.4	0.94	2.14	9.88	1.00e-02	3.38e-02	4.22	3.61	2.21	6.63	7.43	6.61
Smp_011000.1	0.97	5.74	16.72	2.20e-03	1.15e-02	8.41	5.21	7.35	13.23	16.89	13.79
Smp_011010.1	-0.86	4.92	21	1.00e-03	7.23e-03	18.31	27.05	21.55	14.03	12.69	12.67
Smp_011030.1	-0.87	2.56	19.1	1.40e-03	8.81e-03	14	13.83	13.39	6.97	9.52	7.74
Smp_011120.1	-0.45	7.95	26.78	4.20e-04	4.39e-03	211.2	195.65	204.47	163.07	158	157.38
Smp_011150.1	1.27	6.22	22.7	7.60e-04	6.27e-03	30.02	50.23	30.62	94.93	105.23	88.54
Smp_011230.2	-0.5	5.51	17.65	1.80e-03	1.04e-02	60.36	56.05	64.07	41.78	50.51	44.74
Smp_011270.1	-0.43	9.85	11.37	7.10e-03	2.57e-02	1305.87	1137.21	1276.22	899.88	1046.72	1001.93
Smp_011660.1	0.51	7.2	15.06	3.10e-03	1.44e-02	35.04	39.97	40.32	50.38	63.76	61.99
Smp_011660.2	0.8	6.57	17.3	2.00e-03	1.08e-02	23.98	17.14	17.8	32.9	39.49	37.3
Smp_011680.2	-1.65	9.42	113.05	9.00e-07	9.30e-04	523.17	480.08	589.81	190.15	186.31	166.52
Smp_011700.1	2.66	8.48	30.65	2.50e-04	3.51e-03	25.5	16.03	24.24	140.24	153.65	151.74
Smp_011830.1	-0.34	8.2	10.29	9.40e-03	3.12e-02	575.85	456.89	539.45	436.25	472.5	424.65
Smp_011860.2	0.65	7.88	15.77	2.60e-03	1.31e-02	110.25	111.61	118.2	183.71	189.89	197.1
Smp_011860.3	1.79	3.58	12	6.10e-03	2.32e-02	13.92	3.83	10.81	35.04	45.3	24.7
Smp_011870.1	-3.31	1.43	31.74	2.20e-04	3.31e-03	4	16.94	6.93	0.82	1.22	0.99
Smp_011960.1	1.99	6.82	27.23	3.90e-04	4.30e-03	14.94	13.93	13.41	59.54	57.09	62.66
Smp_011960.2	2.81	1.52	8.72	1.40e-02	4.27e-02	0.12	0.1	0.24	1.45	0.6	1.47
Smp_011960.3	2.52	4.37	30.47	2.50e-04	3.57e-03	1.34	1.01	2.19	7.91	8.51	11.41
Smp_012000.1	-1.56	0.87	12.06	6.00e-03	2.29e-02	0.96	0.94	0.85	0.54	0.26	0.18
Smp_012010.1	2.11	6.62	61.43	1.40e-05	1.39e-03	7.08	6.69	8.17	28.12	37.71	35.93
Smp_012030.1	-0.48	6.7	26.28	4.50e-04	4.58e-03	143.02	118.92	133.09	99.45	104.16	100.21
Smp_012050.1	-0.59	4.28	13.48	4.30e-03	1.83e-02	211.23	209.63	177.74	153.47	142.93	132.25
Smp_012110.1	-0.33	7.8	18.41	1.60e-03	9.46e-03	411.55	410.39	426.88	334.98	373.07	353.19
Smp_012480.1	-1.19	5.41	21.28	9.60e-04	7.04e-03	21.79	23.68	26.77	16.15	7.66	9.78
Smp_012480.2	3.59	4.27	36.09	1.30e-04	2.67e-03	1.41	1.48	2.1	15.34	22.02	27.31
Smp_012530.1	-1.38	5.62	53.56	2.50e-05	1.58e-03	153.52	181.27	169.13	77.35	64.93	65.16
Smp_012540.1	-0.33	6.02	12.56	5.30e-03	2.11e-02	83.8	85.78	89.14	70.1	75.61	74.65
Smp_012570.1	0.39	7.41	10.87	8.10e-03	2.81e-02	69.13	51.58	60.78	79.44	80.89	93.36
Smp_012580.1	-0.59	7.08	16.92	2.10e-03	1.13e-02	55.33	55.1	64.18	37.87	48.12	38.35
Smp_012720.1	1.8	8.84	39.93	8.70e-05	2.33e-03	80.01	57.88	77.85	242.71	293.99	268.35
Smp_012740.1	-0.93	6.78	58.59	1.70e-05	1.49e-03	119.71	121.21	136.05	64.93	75.81	71.07
Smp_012980.1	0.78	7.73	25.71	4.80e-04	4.81e-03	141.71	136.16	152.09	237.11	289.42	264.35
Smp_013040.1	-0.51	10.44	17.89	1.70e-03	1.01e-02	1304.61	1488.97	1423.59	981.05	1227.09	970.26
Smp_013050.1	0.46	5.88	16.78	2.20e-03	1.15e-02	16.65	17.81	18.39	25.7	25.06	26.81
Smp_013060.3	0.56	5.93	13.91	3.90e-03	1.70e-02	19.83	20.13	21.63	23.94	39.67	34.37
Smp_013080.1	-0.95	4.1	28.15	3.40e-04	4.10e-03	9.28	10.19	9.03	4.94	5.48	5.39
Smp_013150.1	-2.13	1.86	39.15	9.40e-05	2.38e-03	1.67	2.55	1.99	0.53	0.49	0.5
Smp_013360.2	-1.33	6.4	55.13	2.30e-05	1.54e-03	212.7	181.59	181.27	92.61	72.55	79.45
Smp_013520.1	0.35	6.71	14.1	3.80e-03	1.66e-02	40.93	41.18	41.45	50.92	60.81	57.24
Smp_013870.1	-0.82	6.4	14.28	3.60e-03	1.61e-02	112.92	69.12	76.98	67.03	46.26	42.75
Smp_013950.1	-2.31	3.96	30.59	2.50e-04	3.53e-03	30.72	13.25	14.19	4.77	4.19	3.51
Smp_014050.1	0.39	6.79	20.3	1.10e-03	7.74e-03	47.1	44.33	46.12	60.28	66.87	65.53
Smp_014170.1	0.64	9.62	8.3	1.60e-02	4.66e-02	202.67	106.44	176.13	241.19	310.75	258.44
Smp_014280.1	-1.34	5.23	43.21	6.30e-05	2.05e-03	39.75	40.56	44.55	18.19	19.22	15.25
Smp_014400.1	1.17	8.61	32.22	2.00e-04	3.21e-03	172.86	118.68	130.6	319.38	299.74	397.64
Smp_014400.2	0.67	6.14	13.78	4.00e-03	1.74e-02	25.11	28.16	31.31	49.72	48.22	45.72
Smp_014660.1	-0.4	8.59	19.04	1.40e-03	8.86e-03	112.83	131.05	126.3	97.13	98.21	104.67
Smp_014730.1	0.89	3.68	19	1.40e-03	8.87e-03	7.99	10.55	9.28	17.66	16.84	20.91
Smp_014800.1	-0.52	5.73	14.74	3.30e-03	1.52e-02	116.36	111.34	110.32	89.21	72.78	89.83
Smp_014840.1	0.36	6.38	8.6	1.50e-02	4.37e-02	14.14	11.96	15.95	17.55	20.88	19.51
Smp_014850.1	0.62	6.46	21.39	9.40e-04	6.96e-03	17.5	15.51	16.12	28.73	27.64	24.52
Smp_015100.1	-1.78	2.91	39.32	9.30e-05	2.37e-03	11.45	12.86	16.05	3.87	5	3.71
Smp_015220.2	0.62	5.74	8.69	1.50e-02	4.30e-02	17.17	19.03	13.5	25.96	29.85	26.51
Smp_015440.1	0.5	5.35	19.62	1.30e-03	8.27e-03	33.87	32.23	35.38	50.69	50.58	52.67
Smp_015480.1	-2.29	6.33	27.89	3.60e-04	4.14e-03	79.39	66.99	80.67	24.48	9.47	14.99
Smp_015480.2	-2.2	4.6	13.36	4.40e-03	1.86e-02	13.11	16.22	17.13	5.38	1.41	3.86
Smp_015670.1	-1.33	4.29	13.73	4.10e-03	1.75e-02	51.13	66.17	55.59	32.16	16.23	24.6
Smp_015780.2	1.51	4.53	47.62	4.20e-05	1.80e-03	8.07	11.1	9.84	26.98	33.07	28.71
Smp_015840.1	0.57	6.7	17.1	2.00e-03	1.11e-02	46.76	33.96	42.32	70.59	61.67	62.5
Smp_015900.1	-0.63	6.4	46.1	4.80e-05	1.86e-03	70.03	74.03	73.44	50.82	52.83	47.3
Smp_016090.1	0.91	7.37	23.39	6.90e-04	5.86e-03	20.54	14.32	20.19	35.93	35.03	39.07
Smp_016180.1	0.76	5.13	35.28	1.40e-04	2.77e-03	3.18	2.84	3.33	5.13	5.81	6
Smp_016340.1	-0.6	5.69	24.49	5.80e-04	5.36e-03	80.97	82.66	89.6	55.37	64.12	59.41
Smp_016380.1	1.39	5.65	11.59	6.70e-03	2.47e-02	10.59	8.96	9.02	28.45	19.43	32.15
Smp_016410.2	1.52	2.85	20.68	1.10e-03	7.45e-03	0.93	0.52	0.52	1.76	2.08	2.21
Smp_016510.1	-0.93	4.41	26.32	4.40e-04	4.57e-03	33.39	46.54	38.81	20.71	24.48	21.84
Smp_016550.1	-0.36	5.46	13.43	4.40e-03	1.84e-02	21.97	21.07	21.78	19.06	17.36	17.61
Smp_016550.2	1.58	4.06	44.59	5.50e-05	1.96e-03	3.23	5.42	4.09	11.82	14.91	14.16
Smp_016600.1	-0.97	5.57	24.11	6.10e-04	5.55e-03	33.14	24.58	31.65	17.03	15.96	15.55
Smp_016630.1	-1.03	6.76	28.14	3.50e-04	4.10e-03	42.95	51.22	44.95	27.24	19.84	25.71
Smp_016920.1	0.83	5.42	43.64	6.00e-05	2.03e-03	11.58	13.52	14.23	22.86	25.05	27.04
Smp_017070.1	-0.61	7.54	37.05	1.20e-04	2.60e-03	245.8	194.18	214.9	158.22	153.7	146.99
Smp_017230.1	1.06	5.64	13.76	4.00e-03	1.75e-02	15.12	8.46	11.74	23.73	32.41	22.64
Smp_017280.1	-0.56	8	19.38	1.30e-03	8.49e-03	1174.78	1234.07	1068.88	907.75	739.13	874.11
Smp_017290.1	-0.92	5.35	40.67	8.10e-05	2.22e-03	64.97	70.77	69.55	37.39	39.19	39.52
Smp_017420.1	-0.98	4.29	9.87	1.00e-02	3.39e-02	20.87	33.96	30.41	12.03	21.25	13.5
Smp_017470.1	-0.47	5.72	20.21	1.20e-03	7.82e-03	34.59	39.03	36.37	29.13	27.76	28.01
Smp_017520.2	-0.9	3.57	12.62	5.30e-03	2.09e-02	6.01	7.22	7.28	3.93	4.37	3.46
Smp_017610.1	-2.65	5.48	17.91	1.70e-03	1.01e-02	29.31	48.87	45.89	10.49	2.46	7.98
Smp_017640.1	-0.48	5.35	17.62	1.80e-03	1.04e-02	38.54	41.74	42.6	30.59	31.61	32.12
Smp_017660.1	-0.5	7.03	20.34	1.10e-03	7.72e-03	203.65	215.56	218.77	173.92	165.6	144.85
Smp_017710.1	2.2	6.48	25.3	5.10e-04	4.97e-03	14.84	6.93	11.74	45.95	64.43	54.61
Smp_017730.1	-0.65	9.61	10.84	8.10e-03	2.82e-02	164.81	135.63	179.7	106	110.17	111.53
Smp_017750.1	-0.41	7.43	8.37	1.60e-02	4.60e-02	79.4	73.87	82.34	57.36	69.06	63.96
Smp_017830.1	-0.65	8.21	23.71	6.50e-04	5.71e-03	242.5	296.35	270.43	209.2	162.03	181.29
Smp_017860.1	-1.28	2.3	32.83	1.90e-04	3.11e-03	5.2	6.72	5.88	2.62	2.8	2.42
Smp_017870.1	-0.95	3.21	18.33	1.60e-03	9.54e-03	9.66	10.73	11.22	5.34	6.22	5.94
Smp_017880.1	-1.33	4.47	42.67	6.60e-05	2.06e-03	24.73	20.7	20.3	10.83	8.33	8.76
Smp_017880.2	-1.12	3.2	11.93	6.20e-03	2.34e-02	4.98	4.53	4.37	3.31	1.75	1.72
Smp_018010.1	-0.97	4.34	21.59	9.10e-04	6.84e-03	7.87	10.97	8.08	5.57	4.34	4.84
Smp_018160.1	0.55	6.45	15.97	2.50e-03	1.27e-02	45.94	37.82	45.38	62.39	75.1	64.76
Smp_018170.1	0.67	4.48	17.61	1.80e-03	1.04e-02	5.5	4.7	6.18	9.14	10.13	8.69
Smp_018210.1	-0.39	7.06	12.74	5.10e-03	2.05e-02	29.7	26.21	30.59	23.83	24.17	22.46
Smp_018220.1	0.49	7.37	16.45	2.30e-03	1.19e-02	87.5	90.05	82.01	136.01	127.74	125.9
Smp_018240.1	-0.42	9.84	9.47	1.20e-02	3.68e-02	486.43	385.59	499.84	360.36	384.79	351.72
Smp_018240.2	-1.45	4.94	25.68	4.90e-04	4.83e-03	11.9	20.37	17.13	5.66	6.53	7.28
Smp_018290.1	0.76	5.91	18.52	1.60e-03	9.39e-03	55.71	56.17	62.21	120.39	101.05	93.12
Smp_018430.1	-1.09	2.01	8.35	1.60e-02	4.61e-02	5.8	6.89	9.84	3.74	3.93	3.65
Smp_018430.2	-1.38	5.55	41.05	7.80e-05	2.21e-03	49.18	58.47	54.5	16.47	30.35	20.49
Smp_018430.3	2.32	3.8	43.52	6.10e-05	2.03e-03	3.75	5.11	5.06	24.97	26.14	23.19
Smp_018440.1	0.8	4.09	9.48	1.20e-02	3.67e-02	2.04	2.04	2.74	3.79	4.49	4.47
Smp_018460.1	-0.59	5.56	14.15	3.70e-03	1.65e-02	32.66	26.12	30.42	19.84	23.38	20.36
Smp_018570.1	0.54	5.39	17.78	1.80e-03	1.02e-02	17.88	16.9	18.82	28.04	24.93	30.09
Smp_018610.1	-0.6	7.29	60.2	1.50e-05	1.45e-03	158.3	148.23	151.12	106.16	108.61	109.27
Smp_018620.1	0.71	6.56	12.74	5.10e-03	2.05e-02	23.07	19.99	20.74	39.29	40.89	31.76
Smp_018620.2	-0.95	6.01	10.11	9.80e-03	3.23e-02	18.3	23.79	22.82	11.52	11.78	12.68
Smp_018640.1	-0.54	4.92	14.67	3.30e-03	1.53e-02	20.6	23.08	23.13	16.56	16.63	15.97
Smp_018760.1	-0.49	8.72	10.44	9.00e-03	3.03e-02	168.79	149.36	177.06	126.28	127.06	122.59
Smp_018790.1	2.05	9.15	50.43	3.30e-05	1.69e-03	77.69	55.22	86.77	305.29	374.87	290.32
Smp_018870.1	-0.71	3.44	9.61	1.10e-02	3.58e-02	5.95	8.86	7.28	4.06	6.06	4.43
Smp_018880.1	1.59	-0.08	13.66	4.10e-03	1.77e-02	0.46	0.44	0.79	1.05	2.12	2.34
Smp_018940.1	-0.88	1.69	10.57	8.70e-03	2.96e-02	9.34	10.27	7.6	4.46	6.08	5.36
Smp_018980.1	-1.2	2.62	10.35	9.20e-03	3.09e-02	2.34	1.74	2.58	1.1	1.17	0.82
Smp_019010.1	-0.49	8.09	17.69	1.80e-03	1.03e-02	142.13	123.01	133.58	105.54	104.23	93.99
Smp_019040.1	0.86	5.22	50.87	3.20e-05	1.69e-03	13.1	10.21	11.58	21.65	23.7	22.37
Smp_019050.1	-1.29	5.7	74.84	5.90e-06	1.33e-03	348.58	351.85	351.73	172.1	141.21	147.97
Smp_019060.2	-0.35	6.44	8.62	1.50e-02	4.35e-02	791.62	725.39	856.76	621.38	703.09	675.48
Smp_019100.1	1.33	7.5	27.83	3.60e-04	4.15e-03	54.06	40.12	54.8	115.84	149.23	135.66
Smp_019190.1	1.21	7.3	91.63	2.40e-06	9.80e-04	54.89	48.03	55.29	132.59	130.27	128.87
Smp_019260.1	-0.26	7.23	10.55	8.70e-03	2.97e-02	137.57	127.55	136.55	120.9	115.7	121.01
Smp_019310.1	-1.2	6.61	21.57	9.20e-04	6.85e-03	405.75	496.88	611.94	173.16	310.81	224.73
Smp_019490.1	-0.39	6.36	12.97	4.80e-03	1.98e-02	90.81	90.27	99.5	77.94	76.67	74.35
Smp_019620.2	-0.47	5.8	16.03	2.50e-03	1.26e-02	40.62	43.93	45.09	34.91	32.04	33.22
Smp_019630.1	-0.44	7.07	10.89	8.00e-03	2.79e-02	148.65	156.05	139.19	133.95	104.8	110.24
Smp_019680.1	-0.95	3.77	10.38	9.10e-03	3.07e-02	4.66	11.71	8.57	4.39	4.82	4.67
Smp_019790.2	1.23	6.47	21.99	8.60e-04	6.63e-03	13.31	9.42	11.49	28.25	26.65	30.83
Smp_019880.1	-0.34	7.36	12.16	5.90e-03	2.25e-02	270	287.47	288.77	228.56	252.76	236.31
Smp_019890.2	0.6	5.78	16.27	2.40e-03	1.22e-02	14.46	14.52	15.81	21.38	25.05	26.12
Smp_019950.1	1.17	7.52	35.17	1.50e-04	2.78e-03	19.4	20.91	18.09	44.08	54.25	43.14
Smp_020050.1	-0.46	7.49	21.41	9.40e-04	6.96e-03	163.16	140.54	166.05	126.19	120.37	118.14
Smp_020060.1	0.44	7.06	15.26	2.90e-03	1.40e-02	58.52	52.64	60.79	79.77	89.92	80.68
Smp_020070.2	-1.88	4.51	43.35	6.20e-05	2.04e-03	9.33	9.47	11.6	3.03	2.41	3.35
Smp_020120.1	0.58	5.22	10.08	9.90e-03	3.25e-02	66.47	77.58	63.92	107.69	109.46	117.51
Smp_020120.2	2.52	1.34	11.62	6.70e-03	2.46e-02	0.5	2.11	1.69	7.89	7.81	10.88
Smp_020200.1	0.7	5.88	18.07	1.70e-03	9.86e-03	22.64	23.75	21.99	39.14	38.58	41.5
Smp_020220.1	-0.7	6.6	23.38	6.90e-04	5.86e-03	318.63	327.71	312.78	197.01	228.59	209.14
Smp_020270.1	1.06	5.26	12.26	5.70e-03	2.21e-02	5.21	3.35	5.03	10.62	8.63	10.88
Smp_020340.1	-1.13	6.69	28.01	3.50e-04	4.13e-03	63.27	38.32	53.93	29.74	24.02	21.78
Smp_020370.1	0.66	10.03	12.77	5.10e-03	2.04e-02	115.65	107.21	133.6	194.79	203.51	206.04
Smp_020400.1	0.89	3.85	18.15	1.70e-03	9.76e-03	3.68	5.15	5.17	9.37	9.37	9.09
Smp_020400.3	0.75	3.81	10.63	8.60e-03	2.93e-02	4.55	5.42	3.32	6.57	8.73	8.83
Smp_020450.2	2.87	1.94	9.58	1.10e-02	3.60e-02	1.61	0	0.62	4.4	7.1	5.91
Smp_020480.1	-1.08	5.09	37.41	1.10e-04	2.55e-03	16.94	15.21	16.79	9.17	8.29	7.22
Smp_020480.2	-2.3	3.68	20.76	1.00e-03	7.40e-03	4.39	5.56	7.33	1.38	1.61	0.77
Smp_020550.1	3.5	1.93	63.26	1.20e-05	1.33e-03	0.21	0.21	0.22	2.93	2.04	2.83
Smp_020550.2	-3.97	0.05	9.62	1.70e-02	4.85e-02	1.15	1.14	0.9	0	0	0.22
Smp_020590.1	-0.29	6.61	11.26	7.30e-03	2.62e-02	92.21	79.77	87.81	72.68	79.3	76.12
Smp_020770.1	-0.38	7.49	8.62	1.50e-02	4.35e-02	610.87	636.17	653.55	534.98	506.03	527.35
Smp_020920.2	-6.64	1.19	34.73	1.50e-04	2.85e-03	8.44	10.58	4.32	0	0	0.23
Smp_021070.1	1.15	5.09	21	1.00e-03	7.23e-03	21.58	27.47	22.11	54.39	54.74	60.05
Smp_021130.1	0.74	4.63	15.37	2.90e-03	1.38e-02	11.53	8.82	9.38	17.67	17.95	17.66
Smp_021130.2	0.74	4.63	15.37	2.90e-03	1.38e-02	11.53	8.82	9.38	17.67	17.95	17.66
Smp_021170.2	0.64	7.32	27.14	4.00e-04	4.32e-03	12.75	11.7	13.93	19	23.49	21.82
Smp_021170.3	1.04	6.01	16.3	2.40e-03	1.22e-02	5.14	3.26	4.11	8.86	9.28	9.42
Smp_021220.1	-0.81	7.8	16.93	2.10e-03	1.13e-02	127.36	130.16	156.71	70.71	96.6	86.24
Smp_021290.1	0.99	6.59	25.15	5.30e-04	5.05e-03	22.56	15.75	21.55	39.59	42.28	45.42
Smp_021300.1	1.54	6.64	44.14	5.80e-05	2.00e-03	18.34	12.46	18.39	49.48	53.13	50.04
Smp_021340.1	1.46	9.99	29.23	3.00e-04	3.81e-03	309.47	248.39	307.47	891.96	792.74	859.84
Smp_021390.1	-0.92	2.08	10.47	8.90e-03	3.02e-02	5.51	3.71	4.87	2.33	3.36	2.3
Smp_021390.2	-1.61	2.6	32.05	2.10e-04	3.25e-03	5.13	8.09	6.67	2.68	1.99	2.31
Smp_021540.1	0.62	7.07	23.34	6.90e-04	5.89e-03	59.16	62.9	59.12	94.47	101.75	101.94
Smp_021590.1	-0.64	3.17	10.65	8.50e-03	2.92e-02	7.59	6.87	6.11	4.62	4.26	5.32
Smp_021600.3	1.22	1.52	10.86	8.10e-03	2.81e-02	2.02	1.95	1.67	5.18	4.12	4.68
Smp_021750.1	0.58	7.3	31.87	2.10e-04	3.29e-03	85.08	81.71	87.62	124.45	142.29	139.89
Smp_021760.1	-0.45	7.43	23.32	6.90e-04	5.90e-03	522.44	505.8	492.43	400.22	402.82	385.84
Smp_021790.1	-0.83	4.4	16.26	2.40e-03	1.22e-02	30.33	37.28	36.31	20.1	18.54	24.03
Smp_021830.1	0.6	4.99	13.13	4.70e-03	1.93e-02	30.14	28.06	26.48	44.71	46.71	46.42
Smp_021830.2	2.2	3.26	26.21	4.50e-04	4.61e-03	4.5	4.06	3.96	20.19	18.04	23.34
Smp_021960.1	-1.94	0.85	19.93	1.20e-03	8.05e-03	0.57	0.73	0.65	0.18	0.09	0.28
Smp_022020.1	0.46	6.46	8.56	1.50e-02	4.40e-02	25.95	21.61	25.13	33.69	33.34	40.07
Smp_022090.1	-0.35	6.96	14.62	3.40e-03	1.54e-02	162.99	142.79	154.79	131.48	126.5	129.3
Smp_022140.1	0.8	5.94	43.69	6.00e-05	2.03e-03	33.41	32.93	37.68	58.7	69.21	65.92
Smp_022170.1	-0.58	6.28	48.61	3.80e-05	1.80e-03	50.38	50.11	52.49	35.18	35.55	38.55
Smp_022330.1	-0.34	8.95	11.91	6.20e-03	2.35e-02	789.01	706.99	699.64	596.46	691.4	577.56
Smp_022340.1	0.91	8.38	12.46	5.50e-03	2.15e-02	176.6	173.49	174.62	397.58	302.96	349.85
Smp_022450.1	2.61	9.2	33.21	1.80e-04	3.06e-03	488.65	210.37	392.56	2592.22	2040.74	2452.64
Smp_022470.1	-1.07	4.85	32.46	2.00e-04	3.18e-03	36.59	50.07	42.4	21.14	21.52	23.26
Smp_022470.4	-1.23	4.05	36.23	1.30e-04	2.67e-03	11.12	13.87	11.67	5.47	5.23	6.02
Smp_022570.1	-0.38	6.24	13.21	4.60e-03	1.91e-02	115.96	129.21	120.1	95.29	104.73	100.54
Smp_022660.1	0.69	7.05	26.47	4.30e-04	4.50e-03	49.98	51.08	50.21	82.76	90.44	88.29
Smp_022700.1	-0.82	6.23	26.22	4.50e-04	4.61e-03	76.78	87.78	90.97	46.74	62.92	45.47
Smp_022810.2	0.58	4.05	11.55	6.80e-03	2.49e-02	6.12	7.68	7.17	11.34	11.83	10.53
Smp_022850.1	-0.34	6.72	12.41	5.50e-03	2.16e-02	58.43	65.7	62.08	54.69	52.2	50.44
Smp_022960.1	-0.91	5.84	31.27	2.30e-04	3.41e-03	59.47	59.1	58.06	32.91	34.66	33.44
Smp_023230.1	-0.36	6.38	8.22	1.70e-02	4.74e-02	64.25	59.43	55.8	44.56	57.24	48.21
Smp_023250.1	0.7	6.61	23.05	7.20e-04	6.06e-03	66.81	63.06	73.1	117.66	120.76	113.24
Smp_023270.1	0.59	7.67	15.25	2.90e-03	1.40e-02	81.79	112.12	108.42	138.97	188.77	160.56
Smp_023360.1	-0.6	7.48	40.13	8.50e-05	2.29e-03	124.67	120.74	113.71	90.22	81.49	82.1
Smp_023660.1	-0.68	6.29	50.33	3.30e-05	1.69e-03	136.98	133.42	141.62	91.85	95.29	88.04
Smp_024010.1	-2.64	-0.65	13.42	4.40e-03	1.85e-02	2.92	5.37	2.58	0.33	0.68	0.84
Smp_024110.1	-0.55	10.67	9.58	1.10e-02	3.60e-02	2159.62	2296.69	2008.05	1894.43	1320.61	1496.77
Smp_024110.2	-1.25	5.39	14.35	3.60e-03	1.60e-02	42.23	58.32	62.82	24.69	24.77	23.86
Smp_024140.1	-0.43	10.5	8.85	1.40e-02	4.17e-02	936.35	725.08	874.03	679.22	640.34	691.89
Smp_024180.1	-1.38	5.82	27.06	4.00e-04	4.33e-03	367.31	407.99	329.13	188.55	107.41	157.86
Smp_024180.3	-2.12	4.88	128.74	4.90e-07	9.30e-04	187.51	250.81	228.44	61.46	52.19	50.77
Smp_024240.2	0.59	4.27	8.09	1.70e-02	4.89e-02	12.54	10.91	10.83	18.75	16.41	19.9
Smp_024380.2	-1.38	3.65	14.55	3.40e-03	1.55e-02	6.7	7.36	7.49	2.99	3.21	2.66
Smp_024390.1	-0.94	6.44	31.6	2.20e-04	3.34e-03	182.3	191.41	173.34	95.93	106.57	104.08
Smp_024490.1	1.44	7.75	37.56	1.10e-04	2.53e-03	101.62	88.41	105.42	253.96	329.95	273.84
Smp_024520.1	-0.47	7.71	15.02	3.10e-03	1.46e-02	66.88	57.58	67.15	45.61	51.57	51.18
Smp_024580.1	-0.42	7.47	12.22	5.80e-03	2.23e-02	76.87	75.63	83.82	57.81	66.32	64.77
Smp_024660.1	2.32	6.21	23.95	6.30e-04	5.62e-03	4.75	2.89	4.59	21.69	20.16	23.09
Smp_024800.2	-1.14	3.64	11.6	6.70e-03	2.47e-02	8.4	8.73	8.15	4.56	4.23	3.45
Smp_024860.1	0.74	2.85	8.96	1.30e-02	4.06e-02	2.62	2.97	3.91	5.28	6.53	5.23
Smp_024900.1	0.78	6.7	36.72	1.20e-04	2.63e-03	26.6	22.72	25.87	42.26	47.36	48.59
Smp_024970.1	0.52	6.71	16.24	2.40e-03	1.23e-02	20.03	15.95	18.85	26.41	27.65	30.07
Smp_025010.1	-0.34	7.95	17.25	2.00e-03	1.08e-02	466.63	463.16	478.64	388.24	398.08	405.75
Smp_025130.1	0.52	6.95	30.43	2.60e-04	3.57e-03	23.77	24.78	25.35	36.56	38.68	38.14
Smp_025150.1	-0.59	6.47	9.98	1.00e-02	3.31e-02	108.8	162.49	136.54	109.56	78.33	102.63
Smp_025150.2	-0.97	3.13	9.19	1.30e-02	3.89e-02	11.8	13.62	11.27	7.45	4.72	7.79
Smp_025160.2	-1.1	5.46	46.59	4.60e-05	1.85e-03	58.5	57.42	71.17	32.48	25.13	35.21
Smp_025380.1	-1.87	7.19	37.45	1.10e-04	2.54e-03	280.37	426.75	402	80.62	152.17	94.73
Smp_025560.2	2.5	4.65	25.18	5.20e-04	5.04e-03	5.93	3.14	2.07	17.77	23.06	26.74
Smp_025570.1	-0.35	6.36	11.53	6.80e-03	2.50e-02	115.78	108.28	107.26	95.92	99.14	82.62
Smp_025670.1	0.76	5.77	21.97	8.60e-04	6.63e-03	18.77	17.34	17.02	29.52	33.11	33.69
Smp_025670.2	1.61	3.23	18.94	1.40e-03	8.95e-03	2.96	1.65	1.71	6.7	6.6	7.36
Smp_025700.1	-1.37	3.34	56.15	2.10e-05	1.53e-03	5.13	5.37	5.7	1.95	2.51	2.27
Smp_025750.1	0.49	7.12	21.72	8.90e-04	6.74e-03	66.02	55.45	60.43	90.47	99.18	83.3
Smp_025830.1	-2.18	5.78	98.12	1.70e-06	9.80e-04	52.73	83.36	53.8	15.17	14.84	15.13
Smp_025890.1	1.42	4.69	80.18	4.30e-06	1.27e-03	3.73	4.35	4.08	9.72	12.66	12.6
Smp_026090.1	0.5	6.59	14.81	3.20e-03	1.50e-02	35.6	30.98	35.59	47.89	57.27	49.28
Smp_026190.2	-1.39	6.16	56.48	2.00e-05	1.50e-03	26.45	33.68	31.26	13.06	12.42	11.92
Smp_026270.1	0.74	7.75	32.97	1.90e-04	3.09e-03	52.61	43.67	55.53	85.95	92.59	91.84
Smp_026280.1	1.21	7.74	66.09	1.00e-05	1.33e-03	123.1	115.62	138.21	242.36	347.86	346.69
Smp_026320.1	1	6.51	50.72	3.20e-05	1.69e-03	12.07	9.1	11.72	21.43	24.35	24.8
Smp_026340.1	-0.62	5.57	10.56	8.70e-03	2.97e-02	28.6	37.92	30.03	20.84	23.79	23.02
Smp_026390.1	0.52	4.28	18.45	1.60e-03	9.43e-03	20.67	19.8	20.88	30.92	32.01	31.49
Smp_026390.2	0.52	4.28	18.45	1.60e-03	9.43e-03	20.67	19.8	20.88	30.92	32.01	31.49
Smp_026560.1	-0.35	10.23	9.65	1.10e-02	3.55e-02	770.03	891.5	900.43	736.04	681.44	733.46
Smp_026560.2	-1.17	8.52	37.78	1.10e-04	2.51e-03	790.96	592.16	599.53	342.47	307.05	290.9
Smp_026630.2	-0.79	6.53	16.97	2.10e-03	1.12e-02	65.52	51.52	56.34	44.97	27.14	34.46
Smp_026790.1	2.07	-0.42	11.4	7.10e-03	2.56e-02	0.79	0.86	0.47	3.47	1.88	4.33
Smp_026830.1	-0.54	5.69	19.28	1.40e-03	8.60e-03	119.87	117.61	123.28	74.38	102.88	88.67
Smp_026930.1	0.43	6.33	9.18	1.30e-02	3.90e-02	28.59	24.51	31.19	35.13	45.88	41.15
Smp_027000.1	1	7.54	17.54	1.90e-03	1.05e-02	65.32	42.88	61.69	135.8	115.22	111.47
Smp_027000.2	1.15	6.78	22.38	8.00e-04	6.42e-03	35.53	34.42	31.96	96.61	71.52	72.71
Smp_027040.1	0.88	4.81	16.63	2.20e-03	1.17e-02	3.41	1.87	3.08	4.76	5.94	5.78
Smp_027040.4	0.36	6.71	17.95	1.70e-03	1.00e-02	18.59	17.45	20.18	24.98	27.93	24.35
Smp_027080.1	0.64	6.51	21.61	9.10e-04	6.83e-03	112.11	91.39	92.32	153.38	170.97	170.02
Smp_027300.1	0.72	5.96	16.29	2.40e-03	1.22e-02	23.05	22.24	25.88	43.87	36.51	44.62
Smp_027340.1	2.01	7.36	48.78	3.80e-05	1.80e-03	93.5	71.92	88.44	306.47	397.17	394.92
Smp_027370.1	0.49	7.33	13.83	4.00e-03	1.72e-02	218.82	176.1	230.1	324.82	324.97	286.03
Smp_027400.1	0.63	5.26	23.36	6.90e-04	5.88e-03	7.19	6.06	7.21	10.06	11.88	11.97
Smp_027430.2	-0.55	5.18	14.54	3.40e-03	1.55e-02	19.62	22.96	25.04	14.99	16.96	17.42
Smp_027450.1	1.92	2.99	48.24	4.00e-05	1.80e-03	1.11	1.75	1.37	4.9	5.93	6.37
Smp_027450.2	0.67	6.04	11.08	7.60e-03	2.70e-02	33.78	37.53	33.12	54.6	59.19	63.86
Smp_027550.1	0.42	8.71	16.76	2.20e-03	1.15e-02	174.35	194.15	178.9	253.27	271.53	262.64
Smp_027610.1	-0.41	8.65	12.31	5.70e-03	2.20e-02	126.73	139.38	116.09	108.06	94.95	105.56
Smp_027850.1	0.42	6.03	20.59	1.10e-03	7.53e-03	36.23	34.6	37.3	51.14	52.69	51.27
Smp_027910.1	-0.51	6.93	29.23	3.00e-04	3.81e-03	96.45	105.31	102.64	74.2	76.46	77.96
Smp_027920.1	-1.52	6.86	28.88	3.10e-04	3.89e-03	152.49	250.29	182.39	61.43	78.71	79.48
Smp_027970.2	0.77	5.86	49.03	3.70e-05	1.79e-03	18.22	19.1	19.12	34.11	33.61	35.55
Smp_027990.1	3.02	-0.33	26.73	4.20e-04	4.40e-03	0.05	0.02	0.01	0.39	0.17	0.2
Smp_028070.1	0.46	7.04	10.31	9.30e-03	3.11e-02	25.87	17	20.55	28.73	31.55	33.04
Smp_028100.1	-0.37	8.47	10.16	9.70e-03	3.19e-02	272.51	341.39	306.49	260.64	238.85	262.89
Smp_028140.1	0.79	6.19	36.57	1.20e-04	2.64e-03	10.41	8.09	9.66	15.35	18.93	17.77
Smp_028170.1	-0.46	10.74	17.63	1.80e-03	1.04e-02	1298.88	1329.59	1437.74	1003.59	1108.85	1049.19
Smp_028200.1	0.58	7.95	8.2	1.70e-02	4.76e-02	95.54	55.3	85.48	117.52	130.51	128.24
Smp_028200.2	1.19	7.35	33.49	1.80e-04	3.03e-03	35.19	65.65	51.38	102.56	144.15	128.45
Smp_028200.3	1.38	2.24	11.02	7.80e-03	2.73e-02	0.61	1.01	0.46	1.17	2.86	1.82
Smp_028650.1	0.5	6.36	11.72	6.50e-03	2.43e-02	17.91	20.52	23.92	28.96	29.08	36.37
Smp_028670.1	0.47	7.95	16.83	2.10e-03	1.14e-02	196.02	182.07	195.11	300.69	270.31	277.71
Smp_028690.1	0.79	6.02	14.08	3.80e-03	1.66e-02	18.47	10.37	13.85	25.68	25.41	27.9
Smp_028800.1	2.38	1.04	20.31	1.10e-03	7.73e-03	0.26	0.34	0.12	1.61	0.57	1.89
Smp_028940.1	-0.28	7.26	9.76	1.10e-02	3.46e-02	84.65	88.52	92.11	79.17	81.99	72.03
Smp_028940.2	1.39	0.95	14.16	3.70e-03	1.65e-02	0.43	0.62	0.44	1.73	1.7	0.9
Smp_028990.1	1.1	8.35	28.81	3.20e-04	3.91e-03	171.19	174.31	190.58	364.88	477.94	388.34
Smp_029060.1	0.36	6.73	11.24	7.30e-03	2.63e-02	102.02	90.64	107.91	131.91	139.53	141.55
Smp_029070.1	0.61	6.31	26.5	4.30e-04	4.49e-03	26.18	23.46	28.73	44.41	39.34	44.2
Smp_029160.1	0.63	8.43	9.35	1.20e-02	3.77e-02	72.1	79.63	99.44	113.34	166.63	138.9
Smp_029160.2	1.93	4.28	18.01	1.70e-03	9.94e-03	2.51	0.88	2.88	6.07	10.23	9.32
Smp_029160.3	1.4	5.94	22.64	7.70e-04	6.30e-03	9.91	5.22	9.37	19.87	26.64	22.5
Smp_029240.1	-0.29	7.84	12.08	6.00e-03	2.28e-02	271.63	274.39	263.22	242.19	232.52	234.93
Smp_029360.3	1.56	2.42	32.43	2.00e-04	3.18e-03	1.43	1.73	2.46	4.12	6.56	7.25
Smp_029470.1	0.77	6.68	20.75	1.00e-03	7.41e-03	36.87	40.23	47.55	68.2	86.38	74.12
Smp_029500.1	-0.79	8.06	45.18	5.20e-05	1.95e-03	210.56	163.79	194.58	123.25	115.31	113.51
Smp_029670.1	0.67	6.34	9.83	1.10e-02	3.41e-02	29.48	39.65	42.79	47.44	81.65	62.89
Smp_029700.1	0.77	5.32	29.05	3.10e-04	3.84e-03	16.29	13.95	15.78	27.11	28.79	27.93
Smp_029750.1	-0.49	6.01	9.46	1.20e-02	3.69e-02	147.68	184.15	158.77	126.77	121.16	126.81
Smp_029850.1	0.72	7.15	14.96	3.10e-03	1.47e-02	19.85	16.22	17.08	31.48	28.81	32.95
Smp_029900.1	-0.35	6.66	8.29	1.60e-02	4.67e-02	180.3	158.15	153.24	146.71	135.88	129.64
Smp_029970.1	-1.07	3.5	21.62	9.10e-04	6.83e-03	13.93	13.2	15.14	8.33	5.9	7.14
Smp_029990.1	0.57	6.38	10.99	7.80e-03	2.74e-02	9.77	6.69	10.31	12.78	15.86	13.99
Smp_030000.1	0.61	9.89	13.28	4.50e-03	1.89e-02	322.3	238.74	276.83	465.12	511.57	395.83
Smp_030010.1	0.52	8.19	15.2	3.00e-03	1.41e-02	144.99	126.64	158.09	195.42	245.56	218.03
Smp_030030.1	-0.93	4.51	23.12	7.20e-04	6.03e-03	83.94	71.33	102.33	43.14	61.6	39.87
Smp_030110.1	1.04	4.18	36.93	1.20e-04	2.61e-03	3.54	3.05	3.79	6.53	8.84	7.53
Smp_030250.1	0.4	7.16	21.41	9.40e-04	6.96e-03	75.54	76.83	79.52	99.2	115.56	113.65
Smp_030260.1	-0.66	3.73	19.28	1.40e-03	8.60e-03	128.13	135.82	127.43	89.74	88.49	88.24
Smp_030280.1	1.12	1.37	10.52	8.80e-03	2.99e-02	1.32	2.54	1.87	4.82	3.97	4.77
Smp_030280.2	0.27	5.89	8.14	1.70e-02	4.82e-02	59.38	58.98	60.37	73.37	80.12	77.7
Smp_030320.1	-0.81	7.35	28.27	3.40e-04	4.08e-03	66.48	76.85	75.09	41.38	46.8	45.62
Smp_030330.1	-0.7	6.67	47.63	4.20e-05	1.80e-03	307.35	334.11	317.82	219.46	200.56	213.21
Smp_030370.1	-1.01	10.2	71.84	7.10e-06	1.33e-03	1076.96	1321.28	1153.7	641.49	583.24	658.31
Smp_030400.2	1.34	3.7	8.93	1.40e-02	4.09e-02	3.52	9.06	4.82	19.18	12.88	15.34
Smp_030440.1	-0.69	5.25	21.7	9.00e-04	6.76e-03	89.09	112.21	103.52	61.26	73.47	68.57
Smp_030500.1	1.04	8.65	33.08	1.80e-04	3.08e-03	259.71	209.25	232.08	504.73	563.08	479.35
Smp_030690.1	-0.5	7.39	10.16	9.70e-03	3.19e-02	482.63	635.71	485.39	434.98	355.82	427.14
Smp_030710.1	0.53	5.04	20.16	1.20e-03	7.86e-03	34.49	29.31	34.34	46.64	49.99	54.63
Smp_030920.1	-0.58	6.26	15.01	3.10e-03	1.46e-02	245.7	284.83	254.6	188.66	162.33	211.46
Smp_030920.2	-0.41	6.45	16.57	2.30e-03	1.17e-02	242.21	238.34	233.23	185.66	193.22	195.54
Smp_030930.2	-0.64	4.86	14.86	3.20e-03	1.49e-02	16.54	15.46	16.74	9.23	13.81	10.57
Smp_031020.1	-2.4	-0.31	25.88	4.70e-04	4.73e-03	0.89	1.84	0.95	0.22	0.34	0.19
Smp_031050.1	0.78	8.64	20.71	1.10e-03	7.44e-03	130.54	102.38	134.32	202.78	252.64	218.79
Smp_031070.2	1.37	5.65	39.45	9.10e-05	2.37e-03	12.62	13.96	12.15	32.32	40.33	34.56
Smp_031270.2	-1	3.7	14.83	3.20e-03	1.49e-02	15.02	18.67	17.24	8.21	11.8	7.4
Smp_031570.1	-0.46	7.8	9.19	1.30e-02	3.89e-02	691.9	969.06	732.71	671.5	567.44	630.53
Smp_031690.1	-0.57	6.11	34.66	1.50e-04	2.85e-03	63.13	58.66	66.05	45.16	45.88	44.19
Smp_031730.1	-0.62	6.11	23.31	6.90e-04	5.90e-03	160.39	149.63	154.33	102.95	118.04	102.74
Smp_031920.1	-0.78	5.74	35.01	1.50e-04	2.80e-03	27.32	27.52	29.15	15.02	17.73	19.7
Smp_032000.1	-0.65	3.38	11.43	7.00e-03	2.54e-02	13.01	11.39	14.36	10.54	8.2	7.5
Smp_032060.1	-0.43	7.34	20.61	1.10e-03	7.51e-03	583.96	573.85	567.08	472.58	449.1	450.65
Smp_032150.1	1.02	7.09	30.23	2.60e-04	3.58e-03	106.89	109.48	120.84	207.73	270.77	253.88
Smp_032180.1	-0.64	9.37	44.72	5.50e-05	1.95e-03	1282.23	1301.92	1336.78	844.28	937.6	918.51
Smp_032230.1	-0.68	6.56	30.36	2.60e-04	3.58e-03	189.09	208.73	237.14	135.49	141.11	146.72
Smp_032240.1	-0.77	6.77	13.11	4.70e-03	1.93e-02	63.64	86.47	87.24	44.63	57.26	48.11
Smp_032250.2	-0.96	4.42	19.97	1.20e-03	8.02e-03	18.56	23.54	23.56	11.71	11.64	12.7
Smp_032260.1	-0.42	7.29	19.87	1.20e-03	8.09e-03	123.15	133.19	113.57	92.99	106.88	97.11
Smp_032260.2	-0.42	7.29	19.87	1.20e-03	8.09e-03	123.15	133.19	113.57	92.99	106.88	97.11
Smp_032280.1	1.5	6.17	63.08	1.30e-05	1.33e-03	5.19	5.1	4.66	14.4	14.68	16.21
Smp_032320.2	-1.11	6.76	62.75	1.30e-05	1.33e-03	57	61.67	52.28	29.04	29.64	26.43
Smp_032480.1	0.91	7.08	50.33	3.30e-05	1.69e-03	24.63	19.85	24.68	42.04	48.2	48.87
Smp_032490.1	-0.53	3.87	11.87	6.30e-03	2.36e-02	11.98	13.78	13.97	8.53	10.07	10.89
Smp_032580.1	-0.55	6.29	14.96	3.10e-03	1.47e-02	183.18	143.66	140.38	112.29	119.48	109.13
Smp_032770.1	-1.31	5.4	27.73	3.70e-04	4.16e-03	30.43	28.66	26.62	14	15.3	7.7
Smp_032770.2	0.95	4.02	30.84	2.40e-04	3.49e-03	6.25	5.52	6.13	10.82	11.66	14.66
Smp_032770.3	2.26	4.14	24.1	6.10e-04	5.55e-03	1.76	5.15	3.84	15.64	19.14	20.84
Smp_032780.1	-0.8	4.9	39.71	8.90e-05	2.36e-03	14.51	14.78	14.59	8.72	9.7	8.66
Smp_032810.1	-0.46	6.8	22.55	7.80e-04	6.33e-03	60.85	61.71	60.25	48.45	48.43	45.67
Smp_032920.1	-0.57	5.74	16.24	2.40e-03	1.23e-02	152.98	159.4	156.15	121.88	119.47	97.07
Smp_033000.1	5.49	5.25	43.37	6.20e-05	2.04e-03	15.29	23.55	6.42	714.18	922.85	640.79
Smp_033020.2	1.61	3.63	35.33	1.40e-04	2.76e-03	8.53	6.16	5.76	21.49	21.66	23.81
Smp_033050.1	1.08	7.5	23.44	6.80e-04	5.85e-03	57.71	46.81	54.36	116.57	117.7	125.98
Smp_033050.3	1.34	5.24	11.66	6.60e-03	2.45e-02	9.25	8.21	5.2	19.89	18.84	22.66
Smp_033110.1	0.54	4.04	9.34	1.20e-02	3.78e-02	12.57	9.46	9.44	14.48	16.58	17.89
Smp_033210.1	-0.85	4.2	27.12	4.00e-04	4.32e-03	34.31	42.1	41.65	20.15	25.27	24.98
Smp_033260.1	0.73	6.92	21.76	8.90e-04	6.73e-03	67.32	53.82	63.43	105.05	107.3	114.32
Smp_033330.1	0.46	5.69	14.7	3.30e-03	1.52e-02	76.78	71.59	77.36	102.88	121.2	109.89
Smp_033530.1	-0.54	8.02	19.88	1.20e-03	8.09e-03	279.41	318.61	300.6	213.52	230.17	219.77
Smp_033540.1	-0.41	7.69	17.71	1.80e-03	1.03e-02	241.97	245.99	244.41	212.89	189.85	185.9
Smp_033590.1	1.03	4.79	23.17	7.10e-04	6.00e-03	20.39	25.32	19.37	43.46	51.3	48.52
Smp_033600.1	0.63	6.78	21.02	1.00e-03	7.22e-03	33.95	31.29	34.35	50.71	58.58	56.15
Smp_033610.1	0.39	6.9	10.41	9.10e-03	3.05e-02	228.67	244.11	209.08	314.51	295.76	345.98
Smp_033620.1	-0.84	6.49	40.39	8.30e-05	2.26e-03	195.82	180.08	207.54	137.52	101.72	108.74
Smp_033700.1	-1.16	4.24	29.74	2.80e-04	3.68e-03	20.62	23.58	22.45	12.27	8.63	10.98
Smp_033760.1	-0.65	7.34	42.68	6.60e-05	2.06e-03	70.82	65.79	65.68	48.21	43.44	45.65
Smp_033770.1	0.33	5.5	8.41	1.60e-02	4.56e-02	15.04	17.66	14.48	19.24	23.51	21.18
Smp_033870.1	0.85	7.42	40.8	8.00e-05	2.21e-03	41.2	48.93	51.73	88.28	97.48	89.18
Smp_033950.1	0.56	7.78	14.14	3.70e-03	1.65e-02	55.99	50.88	54.49	83.75	82.98	88.21
Smp_033990.1	-0.81	5.92	33.18	1.80e-04	3.07e-03	114.62	139.05	120.49	79.96	74.62	74.62
Smp_034100.1	-1.26	3.53	17.91	1.70e-03	1.01e-02	8.27	11.24	11.3	4.57	4.68	4.53
Smp_034120.2	0.99	5.68	15.18	3.00e-03	1.42e-02	32.56	45.6	34.69	81.44	82.14	76.71
Smp_034300.1	2.71	5.63	148.01	2.60e-07	9.30e-04	3.37	3.01	3.55	21.38	25.33	22.85
Smp_034400.1	-0.39	6.44	13.33	4.50e-03	1.87e-02	158.55	173.54	177.3	134.38	145.64	135.58
Smp_034410.1	-0.51	10.22	12.41	5.50e-03	2.16e-02	924.51	926.05	1127.84	653.16	837.49	748.81
Smp_034450.1	0.45	6.66	11.81	6.40e-03	2.39e-02	61.63	49.22	51.05	72.73	87.03	77.25
Smp_034490.1	-0.64	6.83	35.11	1.50e-04	2.79e-03	336.4	368.28	308.89	233.7	246.8	217.68
Smp_034500.1	1.98	5.89	20.64	1.10e-03	7.48e-03	18.61	7.45	11.11	51.61	48.95	55.49
Smp_034550.1	0.92	9.01	17.31	1.90e-03	1.08e-02	131.65	104.39	113.17	258.76	227.54	219.72
Smp_034610.1	1.7	4.24	36.31	1.30e-04	2.67e-03	2.42	2.04	2.31	7.57	8.83	7.14
Smp_034660.1	0.51	6.4	9.56	1.10e-02	3.62e-02	27.68	27.25	33.23	41.11	49.19	44.17
Smp_034660.4	1.17	2.41	9.41	1.20e-02	3.72e-02	1.16	1.43	0.88	3	2.5	2.84
Smp_034940.1	0.66	7.87	25.99	4.70e-04	4.69e-03	27.76	27.23	30.97	44.22	53.37	48.41
Smp_035000.1	-0.84	3.16	13.97	3.90e-03	1.69e-02	19.11	28.11	25.96	12.76	16.3	14.74
Smp_035040.1	-1.5	2.98	26.94	4.10e-04	4.36e-03	11.06	16.21	14.09	4.72	7.01	3.99
Smp_035090.1	0.76	6.18	21.07	9.90e-04	7.18e-03	25.15	20.95	18.8	39.42	37.07	40.99
Smp_035110.1	1.1	7.7	23.63	6.60e-04	5.73e-03	42.06	31.51	45.33	90.1	87.89	93.19
Smp_035180.1	-0.57	3.29	8.14	1.70e-02	4.83e-02	5.5	4.34	4.57	3.84	3.13	3.36
Smp_035190.2	1.13	4.97	29.39	2.90e-04	3.77e-03	3.37	4.62	4.31	9.12	10.78	8.91
Smp_035260.1	-0.8	7.54	26.6	4.30e-04	4.46e-03	151.31	151.56	204.34	93.09	118.96	99.97
Smp_035260.2	-2.5	3.37	51.66	3.00e-05	1.65e-03	9.58	14.57	14.35	2.78	3.27	1.28
Smp_035260.3	-1.4	4.15	8.84	1.40e-02	4.18e-02	10.83	20.69	14.78	3.54	9.59	5.92
Smp_035270.1	-1.03	7.8	30.88	2.40e-04	3.48e-03	456.37	416.74	441.57	254.52	193.22	238.78
Smp_035280.1	0.41	6.25	9.39	1.20e-02	3.74e-02	64.73	59.65	59.5	93.28	78.58	88.38
Smp_035290.1	-1.38	2.65	21.47	9.30e-04	6.91e-03	16.44	15.93	15.88	8.41	5.07	6.19
Smp_035360.1	1.25	4.03	26.85	4.10e-04	4.37e-03	6.04	5.29	5.7	15.21	13.25	14.88
Smp_035360.2	1.25	4.03	26.85	4.10e-04	4.37e-03	6.04	5.29	5.7	15.21	13.25	14.88
Smp_035380.1	-0.85	1.66	13.76	4.00e-03	1.75e-02	2.61	3.16	2.86	1.55	1.67	1.91
Smp_035470.1	-0.54	8.04	13.27	4.50e-03	1.89e-02	107.67	79.91	88.34	68.68	69.31	64.66
Smp_035540.1	0.89	6.01	50.07	3.40e-05	1.71e-03	28.43	27.8	32.81	51.25	64.91	61.07
Smp_035700.1	-0.97	3.32	16.01	2.50e-03	1.26e-02	2.85	3.13	3.23	1.54	1.42	2.06
Smp_036010.1	-1.18	5.02	38.93	9.60e-05	2.41e-03	28.68	35.5	34.9	14.43	17.83	14.66
Smp_036130.1	-0.37	7.42	20.28	1.10e-03	7.76e-03	95.25	96.34	96.85	81.17	82.57	76.04
Smp_036220.1	-0.66	7.8	38.72	9.90e-05	2.43e-03	1549.95	1534.51	1487.06	1028.92	1044.05	1038.08
Smp_036250.1	1.95	7.15	46.48	4.60e-05	1.85e-03	72.96	71.5	67.53	276.66	282.29	317.98
Smp_036270.1	-1.06	9.21	43.28	6.20e-05	2.04e-03	610.43	600.13	646.36	323.17	316.68	309.83
Smp_036390.1	-0.36	5.59	9.47	1.20e-02	3.68e-02	98.67	79.85	85.78	72.09	81.34	66.96
Smp_036500.2	1.11	6.65	37.54	1.10e-04	2.53e-03	19.42	15.02	19.35	41.12	38.47	44.04
Smp_036500.4	-1.02	2.97	10.32	9.30e-03	3.10e-02	3.88	3.41	3.52	1.53	2.22	1.97
Smp_036550.1	-0.82	4.86	20.02	1.20e-03	7.98e-03	52.44	74.4	58.92	40.42	36.87	35.75
[truncated: 3,800 more rows]

## Sheet: Supp. table S4
Supplementary Table S4: List of 127 S. mansoni transcripts DE in the analysis of adult female control versus adult female incubated with B. jararacussu venom (FDR ≤ 10%).
[truncated: 131 more rows]

[truncated: 12 more sheets: Supp. table S5, Supp. table S6, Supp. table S7, Supp. table S8, Supp. table S9, Supp. table S10, Supp. table S11, Supp table S12, Supp. table S13, Supp. table S14, Supp. table S15, Supp. table S16]
